# Supplementary material for: Hi-C metagenome sequencing reveals soil phage–host interactions
Source: Nat Commun. 2023 Nov 23;14:7666. doi: 10.1038/s41467-023-42967-z (PMC10667309; doi:10.1038/s41467-023-42967-z)
Supplement: Supplementary file 4 — Supplementary Data 1 [file 41467_2023_42967_MOESM4_ESM.xlsx]

## Sheet: S1A Bulk Metagenome
Data package	DOI	NCBI BioProject
HiC manuscript: bulk metagenomic data_MG_raw Upload	https://doi.org/10.25584/1922087	PRJNA1006511
SampleID	Treatment	Data Type	Files	Quality reads	NCBI accession number
SM324	Pre-desiccation	Bulk metagenome	mmechs-324-sg_R1_001.fastq.gz,mmechs-324-sg_R2_001.fastq.gz	187,177,361@	SRR25682928
SM330	Pre-desiccation	Bulk metagenome	mmechs-330-sg_R1_001.fastq.gz,mmechs-330-sg_R2_001.fastq.gz	197,746,153@	SRR25682927
SM335	Pre-desiccation	Bulk metagenome	mmechs-335-sg_R1_001.fastq.gz,mmechs-335-sg_R2_001.fastq.gz	177,053,180@	SRR25682926
SM297	Post-desiccation	Bulk metagenome	mmechs-297-sg_R1_001.fastq.gz,mmechs-297-sg_R2_001.fastq.gz	118,597,260@	SRR25682931
SM306	Post-desiccation	Bulk metagenome	mmechs-306-sg_R1_001.fastq.gz,mmechs-306-sg_R2_001.fastq.gz	224,141,613@	SRR25682930
SM317	Post-desiccation	Bulk metagenome	mmechs-317-sg_R1_001.fastq.gz,mmechs-317-sg_R2_001.fastq.gz	161,964,519@	SRR25682929
Note: @: for each file

## Sheet: S1B Metagenome assemblies
Data package	DOI	NCBI BioProject
Assembly product (viral contigs and MAGs)	https://doi.org/10.25584/1922088	PRJNA1006511
SampleID	Treatment	Data Type	File	Number of contigs	N50	NCBI accession
SM297, SM306, SM317,SM324, SM330, SM335	Pre-desiccation, Post-desiccation	Assemblies	viral_contigs.fna	583 (5000bp+)	NA	NA (included in the co-assemblies)
SM297, SM306, SM317	Post-desiccation	Assemblies	MM_D0_1kb_contigs.fna	2396485 (1000bp+)	1598	JAWMQX000000000
SM324, SM330, SM335	Pre-desiccation	Assemblies	MM_T0_1kb_contigs.fna	2588818 (1000bp+)	1681	JAWMQY000000000
SampleID	Treatment	Total bins	Total binned contigs	% of total detected Contigs
SM297	Post-desiccation	57	16841	0.00651
SM306	Post-desiccation	35	11463	0.00443
SM317	Post-desiccation	56	13410	0.00518
SM324	Pre-desiccation	54	12547	0.00524
SM330	Pre-desiccation	62	14238	0.00594
SM335	Pre-desiccation	74	15276	0.00637

## Sheet: S1C Hi-C metagenome
Data package	DOI	NCBI BioProject
HiC metaG Raw	https://doi.org/10.25584/1970740	PRJNA1006511
SampleID	Treatment	Data Type	File	Quality reads	Intercontig HQ RPs2 3D ratio1	Same strand	Informative RPs3	Duplicate reads	Intercontig RPs4	NCBI accession number
SM297	Post-desiccation	Hi-C metagenome	mmechs-297-hic_R1_001.fastq.gz	166697758	0.5021	0.0123	0.0981	0.2618	0.2329	SRR25689214
SM297	Post-desiccation	Hi-C metagenome	mmechs-297-hic_R2_001.fastq.gz	166697758
SM306	Post-desiccation	Hi-C metagenome	mmechs-306-hic_R1_001.fastq.gz	109441854	0.4816	0.0137	0.0982	0.2313	0.2244	SRR25689213
SM306	Post-desiccation	Hi-C metagenome	mmechs-306-hic_R2_001.fastq.gz	109441854
SM317	Post-desiccation	Hi-C metagenome	mmechs-317-hic_R1_001.fastq.gz	160245329	0.5314	0.0142	0.0983	0.2489	0.226	SRR25689212
SM317	Post-desiccation	Hi-C metagenome	mmechs-317-hic_R2_001.fastq.gz	160245329
SM324	Pre-desiccation	Hi-C metagenome	mmechs-324-hic_R1_001.fastq.gz	115601427	0.6208	0.0176	0.1549	0.1784	0.2778	SRR25689211
SM324	Pre-desiccation	Hi-C metagenome	mmechs-324-hic_R2_001.fastq.gz	115601427
SM330	Pre-desiccation	Hi-C metagenome	mmechs-330-hic_R1_001.fastq.gz	115651666	0.639	0.018	0.1646	0.1612	0.2805	SRR25689210
SM330	Pre-desiccation	Hi-C metagenome	mmechs-330-hic_R2_001.fastq.gz	115651666
SM335	Pre-desiccation	Hi-C metagenome	mmechs-335-hic_R1_001.fastq.gz	132386821	0.5928	0.0151	0.1557	0.172	0.2814	SRR25689209
SM335	Pre-desiccation	Hi-C metagenome	mmechs-335-hic_R2_001.fastq.gz	132386821
Notes:
1. The defination of the 3D ratio refers to Marbouty, Martial, et al. (2021) [https://doi.org/10.7554/eLife.60608]
2. HQ (High quality) RPs (read pairs) have minimum mapping quality >= 20, maximum edit distance <= 5, and are not duplicates.
3. Informative RPs (read pairs) are read pairs which have MAPQ > 0, are not PCR duplicates, and map to different contigs or >10 kb apart.
4. Intercontig RPs (read paires) are read pairs mapping to two different contigs each greater than 10 kb, out of all read pairs that map with high-quality

## Sheet: S1D Virus-Host Links
Data package	DOI
Hi-C Viral Host Links	https://doi.org/10.25584/1922090
Data Type	File
Phage-host links informed by Hi-C sequencing	viral_host_associations_HiC.tsv

## Sheet: S1E Metatranscriptome
Data package	DOI	NCBI BioProject
Quality Filtered Metatranscript Reads	https://doi.org/10.25584/1922091	PRJNA1006511
SampleID	Treatment	Data Type	File	Quality reads	NCBI accession number
SM324	Pre-desiccation	Metatranscriptome	52561.1.384792.AGTGGATC-AGTGGATC.8193e6c130002_MT_31_FD.filter-MTF.fastq.gz	143763576	SRR25916035
SM330	Pre-desiccation	Metatranscriptome	52561.1.384792.GAAGGTTC-GAAGGTTC.8193e6c130002_MT_40_FD.filter-MTF.fastq.gz	102633589	SRR25916034
SM335	Pre-desiccation	Metatranscriptome	52561.1.384792.AGGAACCT-AGGAACCT.8193e6c130002_MT_30_FD.filter-MTF.fastq.gz	197702688	SRR25916033
SM297	Post-desiccation	Metatranscriptome	52561.1.384792.GCACGTAA-GCACGTAA.8193e6c130002_MT_33_FD.filter-MTF.fastq.gz	96424938	SRR25916038
SM306	Post-desiccation	Metatranscriptome	52561.1.384792.AGTTACGG-AGTTACGG.8193e6c130002_MT_34_FD.filter-MTF.fastq.gz	93677474	SRR25916037
SM317	Post-desiccation	Metatranscriptome	52561.1.384792.GAAGGAAG-GAAGGAAG.8193e6c130002_MT_35_FD.filter-MTF.fastq.gz	109360878	SRR25916036
SM288	[collected from multiple timepoints for generating microbial co-occurrence network]	Metatranscriptome	52561.1.384792.TATCAGCG-TATCAGCG.8193e6c130002_MT_16_FD.filter-MTF.fastq.gz	5890935	SRR25916064
SM289	[collected from multiple timepoints for generating microbial co-occurrence network]	Metatranscriptome	52561.1.384792.TACACGCT-TACACGCT.8193e6c130002_MT_28_FD.filter-MTF.fastq.gz	8543369	SRR25916063
SM290	[collected from multiple timepoints for generating microbial co-occurrence network]	Metatranscriptome	52553.1.382135.TTGGTGAG-TTGGTGAG.8193e6c130002_MT_18_FD.filter-MTF.fastq.gz	2543848	SRR25916052
SM292	[collected from multiple timepoints for generating microbial co-occurrence network]	Metatranscriptome	52553.1.382135.CCAAGTTG-CCAAGTTG.8193e6c130002_MT_2_FD.filter-MTF.fastq.gz	4264396	SRR25916041
SM293	[collected from multiple timepoints for generating microbial co-occurrence network]	Metatranscriptome	52553.1.382135.GTCTTGCA-GTCTTGCA.8193e6c130002_MT_5_FD.filter-MTF.fastq.gz	4070964	SRR25916032
SM294	[collected from multiple timepoints for generating microbial co-occurrence network]	Metatranscriptome	52561.1.384792.TCGTGGAT-TCGTGGAT.8193e6c130002_MT_17_FD.filter-MTF.fastq.gz	7979825	SRR25916031
SM295	[collected from multiple timepoints for generating microbial co-occurrence network]	Metatranscriptome	52561.1.384792.GCCAGTAT-GCCAGTAT.8193e6c130002_MT_37_FD.filter-MTF.fastq.gz	5852281	SRR25916030
SM296	[collected from multiple timepoints for generating microbial co-occurrence network]	Metatranscriptome	52561.1.384792.TGAGCTAG-TGAGCTAG.8193e6c130002_MT_8_FD.filter-MTF.fastq.gz	7315981	SRR25916029
SM298	[collected from multiple timepoints for generating microbial co-occurrence network]	Metatranscriptome	52561.1.384792.GATACTGG-GATACTGG.8193e6c130002_MT_26_FD.filter-MTF.fastq.gz	7516379	SRR25916028
SM299	[collected from multiple timepoints for generating microbial co-occurrence network]	Metatranscriptome	52561.1.384792.CCAATAGG-CCAATAGG.8193e6c130002_MT_12_FD.filter-MTF.fastq.gz	4181198	SRR25916027
SM300	[collected from multiple timepoints for generating microbial co-occurrence network]	Metatranscriptome	52561.1.384792.AGGCTTCT-AGGCTTCT.8193e6c130002_MT_32_FD.filter-MTF.fastq.gz	5593886	SRR25916062
SM301	[collected from multiple timepoints for generating microbial co-occurrence network]	Metatranscriptome	52561.1.384792.GACTATGC-GACTATGC.8193e6c130002_MT_41_FD.filter-MTF.fastq.gz	5509054	SRR25916061
SM302	[collected from multiple timepoints for generating microbial co-occurrence network]	Metatranscriptome	52561.1.384792.CTTCGACT-CTTCGACT.8193e6c130002_MT_42_FD.filter-MTF.fastq.gz	4650715	SRR25916060
SM303	[collected from multiple timepoints for generating microbial co-occurrence network]	Metatranscriptome	52561.1.384792.AGGTGTAC-AGGTGTAC.8193e6c130002_MT_11_FD.filter-MTF.fastq.gz	6975402	SRR25916059
SM304	[collected from multiple timepoints for generating microbial co-occurrence network]	Metatranscriptome	52553.1.382135.TGGCACTA-TGGCACTA.8193e6c130002_MT_3_FD.filter-MTF.fastq.gz	3785121	SRR25916058
SM305	[collected from multiple timepoints for generating microbial co-occurrence network]	Metatranscriptome	52561.1.384792.AAGTCCGT-AAGTCCGT.8193e6c130002_MT_27_FD.filter-MTF.fastq.gz	7900624	SRR25916057
SM307	[collected from multiple timepoints for generating microbial co-occurrence network]	Metatranscriptome	52561.1.384792.GCGTCATT-GCGTCATT.8193e6c130002_MT_23_FD.filter-MTF.fastq.gz	6270870	SRR25916056
SM308	[collected from multiple timepoints for generating microbial co-occurrence network]	Metatranscriptome	52561.1.384792.TCTTGACG-TCTTGACG.8193e6c130002_MT_25_FD.filter-MTF.fastq.gz	6406392	SRR25916055
SM311	[collected from multiple timepoints for generating microbial co-occurrence network]	Metatranscriptome	52561.1.384792.TATTCCGG-TATTCCGG.8193e6c130002_MT_10_FD.filter-MTF.fastq.gz	7493934	SRR25916054
SM312	[collected from multiple timepoints for generating microbial co-occurrence network]	Metatranscriptome	52561.1.384792.TGCGCTTA-TGCGCTTA.8193e6c130002_MT_38_FD.filter-MTF.fastq.gz	5627553	SRR25916053
SM313	[collected from multiple timepoints for generating microbial co-occurrence network]	Metatranscriptome	52561.1.384792.CCGACTAT-CCGACTAT.8193e6c130002_MT_13_FD.filter-MTF.fastq.gz	10763165	SRR25916051
SM314	[collected from multiple timepoints for generating microbial co-occurrence network]	Metatranscriptome	52561.1.384792.TACTGCGT-TACTGCGT.8193e6c130002_MT_20_FD.filter-MTF.fastq.gz	7609430	SRR25916050
SM315	[collected from multiple timepoints for generating microbial co-occurrence network]	Metatranscriptome	52561.1.384792.AGTCAGGA-AGTCAGGA.8193e6c130002_MT_14_FD.filter-MTF.fastq.gz	5068517	SRR25916049
SM319	[collected from multiple timepoints for generating microbial co-occurrence network]	Metatranscriptome	52553.1.382135.AGTTCGTC-AGTTCGTC.8193e6c130002_MT_7_FD.filter-MTF.fastq.gz	3973650	SRR25916048
SM321	[collected from multiple timepoints for generating microbial co-occurrence network]	Metatranscriptome	52561.1.384792.CGGTCATA-CGGTCATA.8193e6c130002_MT_36_FD.filter-MTF.fastq.gz	5756730	SRR25916047
SM325	[collected from multiple timepoints for generating microbial co-occurrence network]	Metatranscriptome	52561.1.384792.TGTTCGAG-TGTTCGAG.8193e6c130002_MT_9_FD.filter-MTF.fastq.gz	5934313	SRR25916046
SM329	[collected from multiple timepoints for generating microbial co-occurrence network]	Metatranscriptome	52557.4.383272.AAGACTCC-AAGACTCC.8193e6c130002_MT_21_FD.filter-MTF.fastq.gz	1783183	SRR25916045
SM331	[collected from multiple timepoints for generating microbial co-occurrence network]	Metatranscriptome	52561.1.384792.AAGCGCAT-AAGCGCAT.8193e6c130002_MT_39_FD.filter-MTF.fastq.gz	7822635	SRR25916044
SM332	[collected from multiple timepoints for generating microbial co-occurrence network]	Metatranscriptome	52553.1.382135.GGTTGTCA-GGTTGTCA.8193e6c130002_MT_4_FD.filter-MTF.fastq.gz	4075024	SRR25916043
SM333	[collected from multiple timepoints for generating microbial co-occurrence network]	Metatranscriptome	52557.4.383272.CTGGAGTA-CTGGAGTA.8193e6c130002_MT_22_FD.filter-MTF.fastq.gz	2691169	SRR25916042
SM334	[collected from multiple timepoints for generating microbial co-occurrence network]	Metatranscriptome	52561.1.384792.AAGGACAC-AAGGACAC.8193e6c130002_MT_24_FD.filter-MTF.fastq.gz	7422498	SRR25916040
SM337	[collected from multiple timepoints for generating microbial co-occurrence network]	Metatranscriptome	52561.1.384792.TCAGACGA-TCAGACGA.8193e6c130002_MT_29_FD.filter-MTF.fastq.gz	7235449	SRR25916039
