# Supplementary material for: Hi-C metagenome sequencing reveals soil phage–host interactions
Source: Nat Commun. 2023 Nov 23;14:7666. doi: 10.1038/s41467-023-42967-z (PMC10667309; doi:10.1038/s41467-023-42967-z)
Supplement: Supplementary file 5 — Supplementary Data 2 [file 41467_2023_42967_MOESM5_ESM.xlsx]

## Sheet: Sheet1
Treatment	Viral contig name	Length	Representative of vOTU	vOTU assignment	demovir_taxonomy classification(Family)	DeepVirfinder_score	DeepVirfinder_pvalue	VirSorter_dsDNAphageScore(cutoffs 0f 0.5)	VirSorter_ssDNAphageScore(cutoffs 0f 0.5)	VirSorter_max_score	VirSorter_max_score_group	Virsorter_shape	VIBRANT_type	VIBRANT_quality	VIBRANT_prediction	checkV_prophage	CheckV_miuvig_quality
Post-desiccation	PNNL_D0_k127_19158703	12274	PNNL_D0_k127_19158703	V4	Siphoviridae	0.277162	0.1255	0.993	0.033	0.993	dsDNAphage	linear	lytic	low quality draft	virus	No	Genome-fragment
Post-desiccation	PNNL_D0_k127_22059907	5302	PNNL_D0_k127_22059907	V5	Unassigned	0.0620758	0.220466	0.74	0.087	0.74	dsDNAphage	linear	lytic	low quality draft	virus	No	Genome-fragment
Post-desiccation	PNNL_D0_k127_27728369	9456	PNNL_D0_k127_27728369	V6	Unassigned	0.0184168	0.300306	0.933	0.02	0.933	dsDNAphage	linear	lytic	low quality draft	virus	No	Genome-fragment
Post-desiccation	PNNL_D0_k127_21950498	5490	PNNL_D0_k127_21950498	V7	Siphoviridae	0.0403702	0.248867	0.547	0.02	0.547	dsDNAphage	linear	lytic	low quality draft	virus	No	Genome-fragment
Post-desiccation	PNNL_D0_k127_27523483	5870	PNNL_D0_k127_27523483	V8	Unassigned	0.895806	0.0180338	1	0.267	1	dsDNAphage	linear	lytic	low quality draft	virus	No	Genome-fragment
Post-desiccation	PNNL_D0_k127_18242967	19812	PNNL_D0_k127_18242967	V9	Siphoviridae	0.472295	0.0766485	1	0.093	1	dsDNAphage	linear	lytic	low quality draft	virus	No	Genome-fragment
Post-desiccation	PNNL_D0_k127_29030829	28168	PNNL_D0_k127_29030829	V10	Siphoviridae	0.309191	0.117059	0.967	0	0.967	dsDNAphage	linear	lytic	medium quality draft	virus	No	Genome-fragment
Post-desiccation	PNNL_D0_k127_17212241	7472	PNNL_D0_k127_17212241	V11	Siphoviridae	0.0263779	0.276362	0.927	0	0.927	dsDNAphage	linear	lytic	low quality draft	virus	No	Genome-fragment
Post-desiccation	PNNL_D0_k127_8931386	5732	PNNL_D0_k127_8931386	V12	Siphoviridae	0.634049	0.038768	0.633	0.013	0.633	dsDNAphage	linear	lytic	low quality draft	virus	No	Genome-fragment
Post-desiccation	PNNL_D0_k127_100389	6309	PNNL_D0_k127_100389	V13	Unassigned	0.984518	0.00859204	0.967	0.107	0.967	dsDNAphage	linear	lytic	low quality draft	virus	No	Genome-fragment
Post-desiccation	PNNL_D0_k127_10086835	42885	PNNL_D0_k127_10086835	V14	Siphoviridae	0.990487	0.00728907	0.973	0.02	0.973	dsDNAphage	linear	lytic	low quality draft	virus	No	High-quality
Post-desiccation	PNNL_D0_k127_10185044	11045	PNNL_D0_k127_10185044	V15	Unassigned	0.99805	0.00455095	0.987	0.12	0.987	dsDNAphage	linear	lytic	low quality draft	virus	No	Genome-fragment
Post-desiccation	PNNL_D0_k127_10239870	6135	PNNL_D0_k127_10239870	V16	Unassigned	0.999999	0.000434323	0.993	0.787	0.993	dsDNAphage	linear	lytic	low quality draft	virus	No	Genome-fragment
Post-desiccation	PNNL_D0_k127_11232727	5858	PNNL_D0_k127_11232727	V17	Unassigned	0.999946	0.00117078	1	0.18	1	dsDNAphage	linear	lytic	low quality draft	virus	No	Genome-fragment
Post-desiccation	PNNL_D0_k127_11347631	10962	PNNL_D0_k127_11347631	V18	Myoviridae	0.130468	0.173597	0.66	0.06	0.66	dsDNAphage	linear	lytic	low quality draft	virus	No	Genome-fragment
Post-desiccation	PNNL_D0_k127_11705327	9810	PNNL_D0_k127_11705327	V19	Unassigned	0.955707	0.0129164	1	0.667	1	dsDNAphage	linear	lytic	low quality draft	virus	No	Genome-fragment
Post-desiccation	PNNL_D0_k127_1173062	5737	PNNL_D0_k127_1173062	V20	Siphoviridae	0.992753	0.00677921	0.993	0.147	0.993	dsDNAphage	linear	lytic	low quality draft	virus	No	Genome-fragment
Post-desiccation	PNNL_D0_k127_11977353	15079	PNNL_D0_k127_11977353	V21	Unassigned	0.413069	0.093285	0.92	0.067	0.92	dsDNAphage	linear	lytic	low quality draft	virus	No	Genome-fragment
Post-desiccation	PNNL_D0_k127_12459664	6665	PNNL_D0_k127_12459664	V22	Unassigned	0.92495	0.0159189	NA	NA	NA	NA	NA	lytic	low quality draft	virus	No	Genome-fragment
Post-desiccation	PNNL_D0_k127_13415058	7304	PNNL_D0_k127_13415058	V23	Siphoviridae	0.729871	0.0305914	0.96	0.147	0.96	dsDNAphage	linear	lytic	low quality draft	virus	No	Genome-fragment
Post-desiccation	PNNL_D0_k127_13745438	14516	PNNL_D0_k127_13745438	V24	Siphoviridae	0.983366	0.00879976	0.867	0.2	0.867	dsDNAphage	linear	lytic	low quality draft	virus	No	Genome-fragment
Post-desiccation	PNNL_D0_k127_13790819	10587	PNNL_D0_k127_13790819	V25	Siphoviridae	0.998469	0.00426769	0.993	0.187	0.993	dsDNAphage	linear	lytic	low quality draft	virus	No	Genome-fragment
Post-desiccation	PNNL_D0_k127_13902968	18729	PNNL_D0_k127_13902968	V26	Siphoviridae	0.999995	0.000566508	0.993	0.067	0.993	dsDNAphage	linear	lysogenic	low quality draft	virus	No	Genome-fragment
Post-desiccation	PNNL_D0_k127_1401770	6634	PNNL_D0_k127_1401770	V27	Siphoviridae	0.16917	0.157565	0.9	0.027	0.9	dsDNAphage	linear	lytic	low quality draft	virus	No	Genome-fragment
Post-desiccation	PNNL_D0_k127_14510276	5567	PNNL_D0_k127_14510276	V28	Unassigned	1	0.00026437	0.953	0.327	0.953	dsDNAphage	linear	lytic	low quality draft	virus	No	Genome-fragment
Post-desiccation	PNNL_D0_k127_1518318	5968	PNNL_D0_k127_1518318	V29	Siphoviridae	0.990928	0.0072513	0.993	0.253	0.993	dsDNAphage	linear	lytic	low quality draft	virus	No	Genome-fragment
Post-desiccation	PNNL_D0_k127_1566576	5606	PNNL_D0_k127_1566576	V30	Siphoviridae	0.999502	0.00294584	1	0.707	1	dsDNAphage	linear	lytic	low quality draft	virus	No	Genome-fragment
Post-desiccation	PNNL_D0_k127_16016859	5005	PNNL_D0_k127_16016859	V31	Unassigned	0.39043	0.0989123	0.527	0.127	0.527	dsDNAphage	linear	lytic	low quality draft	virus	No	Genome-fragment
Post-desiccation	PNNL_D0_k127_16171771	55880	PNNL_D0_k127_16171771	V32	Siphoviridae	0.99967	0.00243598	1	0.073	1	dsDNAphage	linear	lytic	high quality draft	virus	No	High-quality
Post-desiccation	PNNL_D0_k127_16932172	13851	PNNL_D0_k127_16932172	V33	Siphoviridae	0.996186	0.00570285	0.987	0.053	0.987	dsDNAphage	linear	lytic	low quality draft	virus	No	Genome-fragment
Post-desiccation	PNNL_D0_k127_16973981	5995	PNNL_D0_k127_16973981	V34	Myoviridae	0.992614	0.00681698	NA	NA	NA	NA	NA	lytic	low quality draft	virus	No	Genome-fragment
Post-desiccation	PNNL_D0_k127_17044352	9995	PNNL_D0_k127_17044352	V35	Unassigned	0.999975	0.000849762	0.953	0.133	0.953	dsDNAphage	linear	lytic	low quality draft	virus	No	Genome-fragment
Post-desiccation	PNNL_D0_k127_17195051	5683	PNNL_D0_k127_17195051	V36	Siphoviridae	0.594244	0.0430735	0.927	0.093	0.927	dsDNAphage	linear	lytic	low quality draft	virus	No	Genome-fragment
Post-desiccation	PNNL_D0_k127_18218464	8687	PNNL_D0_k127_18218464	V37	Siphoviridae	0.930833	0.0155412	0.833	0.033	0.833	dsDNAphage	linear	lytic	low quality draft	virus	No	Genome-fragment
Post-desiccation	PNNL_D0_k127_18579517	14300	PNNL_D0_k127_18579517	V38	Siphoviridae	0.256828	0.130693	1	0.053	1	dsDNAphage	linear	lytic	low quality draft	virus	No	Genome-fragment
Post-desiccation	PNNL_D0_k127_18624403	15374	PNNL_D0_k127_18624403	V39	Unassigned	0.795228	0.0257006	0.993	0.113	0.993	dsDNAphage	circular	lytic	low quality draft	virus	No	Genome-fragment
Post-desiccation	PNNL_D0_k127_18885631	11736	PNNL_D0_k127_18885631	V40	Siphoviridae	0.816553	0.0239822	0.967	0.107	0.967	dsDNAphage	linear	lytic	low quality draft	virus	No	Genome-fragment
Post-desiccation	PNNL_D0_k127_18967101	13272	PNNL_D0_k127_18967101	V41	Unassigned	0.337425	0.110733	0.667	0	0.667	dsDNAphage	linear	lytic	low quality draft	virus	No	Genome-fragment
Post-desiccation	PNNL_D0_k127_19384139	5404	PNNL_D0_k127_19384139	V42	Siphoviridae	0.988637	0.00772339	0.847	0.16	0.847	dsDNAphage	linear	lytic	low quality draft	virus	No	Genome-fragment
Post-desiccation	PNNL_D0_k127_1957710	6489	PNNL_D0_k127_1957710	V43	Unassigned	0.117516	0.179998	1	0.76	1	dsDNAphage	linear	lytic	low quality draft	virus	No	Genome-fragment
Post-desiccation	PNNL_D0_k127_19736037	5256	PNNL_D0_k127_19736037	V44	Unassigned	0.00023986	0.604124	0.9	0.093	0.9	dsDNAphage	linear	lytic	low quality draft	virus	No	Genome-fragment
Post-desiccation	PNNL_D0_k127_19886925	6326	PNNL_D0_k127_19886925	V45	Unassigned	0.00217621	0.453603	0.707	0.033	0.707	dsDNAphage	linear	lytic	low quality draft	virus	Yes	Genome-fragment
Post-desiccation	PNNL_D0_k127_20364132	13089	PNNL_D0_k127_20364132	V46	Siphoviridae	0.0598918	0.223015	0.887	0	0.887	dsDNAphage	NA	lysogenic	low quality draft	virus	Yes	Genome-fragment
Post-desiccation	PNNL_D0_k127_20645086	17868	PNNL_D0_k127_20645086	V47	Myoviridae	0.889791	0.0185059	0.98	0.007	0.98	dsDNAphage	linear	lytic	low quality draft	virus	No	Genome-fragment
Post-desiccation	PNNL_D0_k127_20702780	6567	PNNL_D0_k127_20702780	V48	Unassigned	0.999934	0.00132185	1	0.7	1	dsDNAphage	linear	lytic	low quality draft	virus	No	Genome-fragment
Post-desiccation	PNNL_D0_k127_21859399	8894	PNNL_D0_k127_21859399	V49	Unassigned	0.9688	0.0111602	0.72	0.027	0.72	dsDNAphage	linear	lytic	low quality draft	virus	No	Genome-fragment
Post-desiccation	PNNL_D0_k127_21872633	7163	PNNL_D0_k127_21872633	V50	Myoviridae	0.622257	0.0398066	0.853	0	0.853	dsDNAphage	linear	lytic	low quality draft	virus	No	Genome-fragment
Post-desiccation	PNNL_D0_k127_22243580	5520	PNNL_D0_k127_22243580	V51	Unassigned	0.845319	0.021905	0.987	0.087	0.987	dsDNAphage	linear	lytic	low quality draft	virus	No	Genome-fragment
Post-desiccation	PNNL_D0_k127_22256484	5074	PNNL_D0_k127_22256484	V52	Siphoviridae	0.67448	0.0351424	0.967	0.36	0.967	dsDNAphage	linear	lytic	low quality draft	virus	No	Genome-fragment
Post-desiccation	PNNL_D0_k127_23423202	19647	PNNL_D0_k127_23423202	V53	Siphoviridae	0.999996	0.000547624	0.96	0.007	0.96	dsDNAphage	linear	lytic	low quality draft	virus	No	Genome-fragment
Post-desiccation	PNNL_D0_k127_2372174	5655	PNNL_D0_k127_2372174	V54	Unassigned	0.981261	0.00912078	0.953	0.033	0.953	dsDNAphage	linear	lytic	low quality draft	virus	No	Genome-fragment
Post-desiccation	PNNL_D0_k127_24013034	9838	PNNL_D0_k127_24013034	V55	Unassigned	0.517007	0.0553101	0.967	0.927	0.967	dsDNAphage	linear	lytic	low quality draft	virus	No	Genome-fragment
Post-desiccation	PNNL_D0_k127_24472851	16441	PNNL_D0_k127_24472851	V56	Siphoviridae	0.949531	0.0137095	0.987	0.033	0.987	dsDNAphage	linear	lytic	medium quality draft	virus	No	Genome-fragment
Post-desiccation	PNNL_D0_k127_24999348	6709	PNNL_D0_k127_24999348	V57	Unassigned	0.968252	0.011198	NA	NA	NA	NA	NA	lytic	low quality draft	virus	No	Genome-fragment
Post-desiccation	PNNL_D0_k127_25352306	5052	PNNL_D0_k127_25352306	V58	Unassigned	0.973048	0.0101971	NA	NA	NA	NA	NA	lytic	low quality draft	virus	Yes	Genome-fragment
Post-desiccation	PNNL_D0_k127_25648814	5386	PNNL_D0_k127_25648814	V59	Unassigned	0.16513	0.158887	0.58	0.787	0.787	ssDNA	linear	lysogenic	low quality draft	virus	No	Genome-fragment
Post-desiccation	PNNL_D0_k127_2718213	7832	PNNL_D0_k127_2718213	V60	Siphoviridae	0.948257	0.0138417	0.953	0.22	0.953	dsDNAphage	linear	lytic	low quality draft	virus	No	Genome-fragment
Post-desiccation	PNNL_D0_k127_27700792	5378	PNNL_D0_k127_27700792	V61	Unassigned	0.163352	0.159529	0.94	0.04	0.94	dsDNAphage	linear	lytic	low quality draft	virus	No	Genome-fragment
Post-desiccation	PNNL_D0_k127_28192786	10510	PNNL_D0_k127_28192786	V62	Podoviridae	0.999684	0.00239822	0.927	0.547	0.927	dsDNAphage	linear	lytic	low quality draft	virus	No	Genome-fragment
Post-desiccation	PNNL_D0_k127_28834726	8128	PNNL_D0_k127_28834726	V63	Unassigned	0.244481	0.133753	0.76	0.007	0.76	dsDNAphage	linear	lytic	low quality draft	virus	No	Genome-fragment
Post-desiccation	PNNL_D0_k127_29188967	5256	PNNL_D0_k127_29188967	V64	Unassigned	0.650027	0.037144	0.58	0.267	0.58	dsDNAphage	linear	lytic	low quality draft	virus	No	Genome-fragment
Post-desiccation	PNNL_D0_k127_29223082	5244	PNNL_D0_k127_29223082	V65	Unassigned	0.954521	0.0131052	0.747	0	0.747	dsDNAphage	linear	lytic	low quality draft	virus	No	Genome-fragment
Post-desiccation	PNNL_D0_k127_29328276	7054	PNNL_D0_k127_29328276	V66	Unassigned	0.999075	0.00341793	0.933	0.6	0.933	dsDNAphage	linear	lytic	low quality draft	virus	No	Genome-fragment
Post-desiccation	PNNL_D0_k127_29793862	6065	PNNL_D0_k127_29793862	V67	Siphoviridae	0.997554	0.00496639	0.947	0.46	0.947	dsDNAphage	linear	lytic	low quality draft	virus	No	Genome-fragment
Post-desiccation	PNNL_D0_k127_30179859	7815	PNNL_D0_k127_30179859	V68	Siphoviridae	0.987385	0.00798776	0.993	0.093	0.993	dsDNAphage	linear	lytic	low quality draft	virus	No	Genome-fragment
Post-desiccation	PNNL_D0_k127_3078079	5280	PNNL_D0_k127_3078079	V69	Siphoviridae	0.608148	0.0414117	1	0.5	1	dsDNAphage	linear	lytic	low quality draft	virus	No	Genome-fragment
Post-desiccation	PNNL_D0_k127_30919418	5821	PNNL_D0_k127_30919418	V70	Unassigned	0.999999	0.000396556	0.92	0.393	0.92	dsDNAphage	linear	lytic	low quality draft	virus	No	Genome-fragment
Post-desiccation	PNNL_D0_k127_30933829	7772	PNNL_D0_k127_30933829	V71	Podoviridae	0.99996	0.00105748	0.887	0.367	0.887	dsDNAphage	linear	lytic	low quality draft	virus	No	Genome-fragment
Post-desiccation	PNNL_D0_k127_31012963	13320	PNNL_D0_k127_31012963	V72	Unassigned	0.94246	0.0145215	1	0.273	1	dsDNAphage	linear	lytic	low quality draft	virus	No	Genome-fragment
Post-desiccation	PNNL_D0_k127_31299033	7094	PNNL_D0_k127_31299033	V73	Siphoviridae	0.82384	0.0234157	0.747	0.06	0.747	dsDNAphage	linear	lysogenic	low quality draft	virus	No	Genome-fragment
Post-desiccation	PNNL_D0_k127_3139623	6009	PNNL_D0_k127_3139623	V74	Unassigned	0.352887	0.107278	0.567	0.113	0.567	dsDNAphage	linear	lysogenic	low quality draft	virus	No	Genome-fragment
Post-desiccation	PNNL_D0_k127_31609011	6128	PNNL_D0_k127_31609011	V75	Siphoviridae	0.890044	0.018487	1	0.32	1	dsDNAphage	linear	lytic	low quality draft	virus	No	Genome-fragment
Post-desiccation	PNNL_D0_k127_31671375	27006	PNNL_D0_k127_31671375	V76	Siphoviridae	0.640468	0.0380316	0.993	0.127	0.993	dsDNAphage	linear	lytic	low quality draft	virus	No	Genome-fragment
Post-desiccation	PNNL_D0_k127_31684188	8140	PNNL_D0_k127_31684188	V77	Siphoviridae	0.0976078	0.190932	0.987	0.313	0.987	dsDNAphage	linear	lytic	low quality draft	virus	No	Genome-fragment
Post-desiccation	PNNL_D0_k127_32098652	7226	PNNL_D0_k127_32098652	V78	Unassigned	0.829691	0.0230002	0.987	0.427	0.987	dsDNAphage	linear	lytic	low quality draft	virus	No	Genome-fragment
Post-desiccation	PNNL_D0_k127_32328300	7323	PNNL_D0_k127_32328300	V79	Unassigned	0.999288	0.00311579	0.86	0.373	0.86	dsDNAphage	linear	lytic	low quality draft	virus	No	Genome-fragment
Post-desiccation	PNNL_D0_k127_32378992	21414	PNNL_D0_k127_32378992	V80	Siphoviridae	0.935818	0.0150691	1	0.173	1	dsDNAphage	linear	lytic	low quality draft	virus	No	Genome-fragment
Post-desiccation	PNNL_D0_k127_3539367	5966	PNNL_D0_k127_3539367	V81	Unassigned	0.999834	0.00196389	0.487	0.587	0.587	ssDNA	linear	lytic	low quality draft	virus	No	Genome-fragment
Post-desiccation	PNNL_D0_k127_3921839	15736	PNNL_D0_k127_3921839	V82	Unassigned	0.0300138	0.267788	0.993	0.067	0.993	dsDNAphage	linear	lytic	low quality draft	virus	No	Genome-fragment
Post-desiccation	PNNL_D0_k127_3997225	5276	PNNL_D0_k127_3997225	V83	Siphoviridae	0.996819	0.00538183	1	0.84	1	dsDNAphage	linear	lytic	low quality draft	virus	No	Genome-fragment
Post-desiccation	PNNL_D0_k127_4341016	13040	PNNL_D0_k127_4341016	V84	Siphoviridae	0.635034	0.0386547	0.947	0.22	0.947	dsDNAphage	linear	lytic	low quality draft	virus	No	Genome-fragment
Post-desiccation	PNNL_D0_k127_4606449	9887	PNNL_D0_k127_4606449	V85	Siphoviridae	0.999979	0.000849762	0.84	0.613	0.84	dsDNAphage	linear	lytic	low quality draft	virus	No	Genome-fragment
Post-desiccation	PNNL_D0_k127_4974403	16525	PNNL_D0_k127_4974403	V86	Siphoviridae	0.993294	0.00666591	0.833	0.1	0.833	dsDNAphage	linear	lytic	low quality draft	virus	No	Genome-fragment
Post-desiccation	PNNL_D0_k127_632599	7026	PNNL_D0_k127_632599	V87	Myoviridae	0.97813	0.00953622	1	0.467	1	dsDNAphage	linear	lytic	low quality draft	virus	No	Genome-fragment
Post-desiccation	PNNL_D0_k127_6814368	13123	PNNL_D0_k127_6814368	V88	Siphoviridae	0.998415	0.00426769	0.947	0.053	0.947	dsDNAphage	linear	lytic	low quality draft	virus	No	Genome-fragment
Post-desiccation	PNNL_D0_k127_7045892	10684	PNNL_D0_k127_7045892	V89	Siphoviridae	0.931234	0.0154846	0.953	0	0.953	dsDNAphage	linear	lytic	low quality draft	virus	No	Genome-fragment
Post-desiccation	PNNL_D0_k127_7292940	5913	PNNL_D0_k127_7292940	V90	Unassigned	0.987562	0.00789335	0.993	0.173	0.993	dsDNAphage	linear	lytic	low quality draft	virus	No	Genome-fragment
Post-desiccation	PNNL_D0_k127_768026	5003	PNNL_D0_k127_768026	V91	Unassigned	0.965878	0.0115001	0.98	0.587	0.98	dsDNAphage	linear	lytic	low quality draft	virus	No	Genome-fragment
Post-desiccation	PNNL_D0_k127_8079703	5851	PNNL_D0_k127_8079703	V92	Unassigned	0.999415	0.00300249	0.947	0.393	0.947	dsDNAphage	linear	lytic	low quality draft	virus	No	Genome-fragment
Post-desiccation	PNNL_D0_k127_8623838	9228	PNNL_D0_k127_8623838	V93	Siphoviridae	0.98255	0.00895083	0.967	0.213	0.967	dsDNAphage	linear	lytic	low quality draft	virus	No	Genome-fragment
Post-desiccation	PNNL_D0_k127_8631054	6012	PNNL_D0_k127_8631054	V94	Siphoviridae	0.995908	0.00581615	1	0.373	1	dsDNAphage	linear	lytic	low quality draft	virus	No	Genome-fragment
Post-desiccation	PNNL_D0_k127_9017785	31428	PNNL_D0_k127_9017785	V95	Siphoviridae	0.999724	0.00226603	1	0.047	1	dsDNAphage	linear	lytic	low quality draft	virus	No	Genome-fragment
Post-desiccation	PNNL_D0_k127_9055382	7029	PNNL_D0_k127_9055382	V96	Unassigned	0.972757	0.0102349	0.527	0.227	0.527	dsDNAphage	linear	lytic	low quality draft	virus	No	Genome-fragment
Post-desiccation	PNNL_D0_k127_913172	11334	PNNL_D0_k127_913172	V97	Siphoviridae	0.849748	0.0215084	0.993	0.213	0.993	dsDNAphage	linear	lytic	medium quality draft	virus	No	Genome-fragment
Post-desiccation	PNNL_D0_k127_9358067	6490	PNNL_D0_k127_9358067	V98	Podoviridae	0.371655	0.103256	0.987	0.187	0.987	dsDNAphage	linear	lytic	low quality draft	virus	No	Genome-fragment
Post-desiccation	PNNL_D0_k127_939598	47485	PNNL_D0_k127_939598	V99	Siphoviridae	0.916386	0.0165043	0.987	0.02	0.987	dsDNAphage	linear	lysogenic	low quality draft	virus	No	High-quality
Post-desiccation	PNNL_D0_k127_999448	5651	PNNL_D0_k127_999448	V100	Unassigned	0.0193086	0.297303	0.813	0.107	0.813	dsDNAphage	linear	lytic	low quality draft	virus	No	Genome-fragment
Post-desiccation	PNNL_D0_k127_10222957	7038	PNNL_D0_k127_10222957	V101	Myoviridae	0.739553	0.0299305	1	0.467	1	dsDNAphage	linear	lytic	low quality draft	virus	No	Genome-fragment
Post-desiccation	PNNL_D0_k127_10708510	5662	PNNL_D0_k127_10708510	V102	Unassigned	0.0413331	0.247224	0.9	0	0.9	dsDNAphage	linear	lytic	low quality draft	virus	No	Genome-fragment
Post-desiccation	PNNL_D0_k127_11139065	9929	PNNL_D0_k127_11139065	V103	Siphoviridae	0.998356	0.004381	0.94	0.1	0.94	dsDNAphage	linear	lytic	low quality draft	virus	No	Genome-fragment
Post-desiccation	PNNL_D0_k127_11597435	6450	PNNL_D0_k127_11597435	V104	Unassigned	0.970117	0.0107637	0.933	0.34	0.933	dsDNAphage	linear	lytic	low quality draft	virus	No	Genome-fragment
Post-desiccation	PNNL_D0_k127_12619564	5146	PNNL_D0_k127_12619564	V105	Unassigned	0.130159	0.173786	0.673	0	0.673	dsDNAphage	linear	lytic	low quality draft	virus	No	Genome-fragment
Post-desiccation	PNNL_D0_k127_12832067	11594	PNNL_D0_k127_12832067	V106	Siphoviridae	0.483897	0.0723053	0.987	0.18	0.987	dsDNAphage	linear	lytic	low quality draft	virus	No	Genome-fragment
Post-desiccation	PNNL_D0_k127_14148323	7690	PNNL_D0_k127_14148323	V107	Siphoviridae	0.999995	0.000547624	0.893	0.267	0.893	dsDNAphage	linear	lytic	low quality draft	virus	No	Genome-fragment
Post-desiccation	PNNL_D0_k127_14351601	10915	PNNL_D0_k127_14351601	V108	Siphoviridae	0.920917	0.0162777	0.993	0.22	0.993	dsDNAphage	linear	lytic	low quality draft	virus	No	Genome-fragment
Post-desiccation	PNNL_D0_k127_14379271	6795	PNNL_D0_k127_14379271	V109	Unassigned	0.634951	0.0386547	0.6	0	0.6	dsDNAphage	linear	lytic	low quality draft	virus	No	Genome-fragment
Post-desiccation	PNNL_D0_k127_14857765	9165	PNNL_D0_k127_14857765	V110	Myoviridae	0.999994	0.000585392	0.827	0.067	0.827	dsDNAphage	linear	lytic	low quality draft	virus	No	Genome-fragment
Post-desiccation	PNNL_D0_k127_14939455	5781	PNNL_D0_k127_14939455	V111	Unassigned	1	0	0.987	0.353	0.987	dsDNAphage	linear	lytic	low quality draft	virus	No	Genome-fragment
Post-desiccation	PNNL_D0_k127_15589156	7725	PNNL_D0_k127_15589156	V112	Siphoviridae	0.999874	0.00177506	0.993	0.127	0.993	dsDNAphage	linear	lytic	low quality draft	virus	No	Genome-fragment
Post-desiccation	PNNL_D0_k127_16172252	5845	PNNL_D0_k127_16172252	V113	Unassigned	0.957002	0.0127842	1	0.407	1	dsDNAphage	linear	lytic	low quality draft	virus	No	Genome-fragment
Post-desiccation	PNNL_D0_k127_17197505	39459	PNNL_D0_k127_17197505	V114	Siphoviridae	0.999993	0.000604275	1	0	1	dsDNAphage	circular	lytic	medium quality draft	virus	No	Genome-fragment
Post-desiccation	PNNL_D0_k127_17611798	6625	PNNL_D0_k127_17611798	V115	Siphoviridae	0.725233	0.0310446	1	0.313	1	dsDNAphage	linear	lytic	low quality draft	virus	No	Genome-fragment
Post-desiccation	PNNL_D0_k127_17903929	6287	PNNL_D0_k127_17903929	V116	Siphoviridae	0.999382	0.00302138	0.82	0.333	0.82	dsDNAphage	linear	lytic	low quality draft	virus	No	Genome-fragment
Post-desiccation	PNNL_D0_k127_18302584	8807	PNNL_D0_k127_18302584	V117	Unassigned	0.267352	0.127615	0.713	0.24	0.713	dsDNAphage	linear	lytic	low quality draft	virus	No	Genome-fragment
Post-desiccation	PNNL_D0_k127_18497436	24869	PNNL_D0_k127_18497436	V118	Siphoviridae	0.999904	0.00156734	1	0.1	1	dsDNAphage	linear	lytic	low quality draft	virus	No	Genome-fragment
Post-desiccation	PNNL_D0_k127_19113077	9187	PNNL_D0_k127_19113077	V119	Siphoviridae	0.993975	0.00645819	0.867	0	0.867	dsDNAphage	linear	lytic	low quality draft	virus	No	Genome-fragment
Post-desiccation	PNNL_D0_k127_19253229	15139	PNNL_D0_k127_19253229	V120	Siphoviridae	0.997618	0.0049475	0.98	0.107	0.98	dsDNAphage	linear	lytic	low quality draft	virus	No	Genome-fragment
Post-desiccation	PNNL_D0_k127_19808070	5030	PNNL_D0_k127_19808070	V121	Unassigned	0.947081	0.0140494	0.64	0.02	0.64	dsDNAphage	linear	lytic	low quality draft	virus	No	Genome-fragment
Post-desiccation	PNNL_D0_k127_199662	5843	PNNL_D0_k127_199662	V122	Unassigned	0.998492	0.00422993	0.967	0.76	0.967	dsDNAphage	linear	lytic	low quality draft	virus	No	Genome-fragment
Post-desiccation	PNNL_D0_k127_20032120	9302	PNNL_D0_k127_20032120	V123	Unassigned	0.859913	0.0208475	0.933	0.227	0.933	dsDNAphage	linear	lytic	low quality draft	virus	No	Genome-fragment
Post-desiccation	PNNL_D0_k127_20212210	56998	PNNL_D0_k127_20212210	V124	Siphoviridae	0.916018	0.016542	0.98	0.027	0.98	dsDNAphage	NA	lysogenic	medium quality draft	virus	No	Genome-fragment
Post-desiccation	PNNL_D0_k127_20415081	7231	PNNL_D0_k127_20415081	V125	Siphoviridae	0.87597	0.0197522	0.88	0.66	0.88	dsDNAphage	linear	lytic	low quality draft	virus	No	Genome-fragment
Post-desiccation	PNNL_D0_k127_20716261	5186	PNNL_D0_k127_20716261	V126	Podoviridae	0.998429	0.00426769	0.993	0.62	0.993	dsDNAphage	linear	lytic	low quality draft	virus	No	Genome-fragment
Post-desiccation	PNNL_D0_k127_21594623	12376	PNNL_D0_k127_21594623	V127	Unassigned	0.987085	0.00802553	1	0.527	1	dsDNAphage	linear	lytic	low quality draft	virus	No	Genome-fragment
Post-desiccation	PNNL_D0_k127_22026436	33985	PNNL_D0_k127_22026436	V128	Siphoviridae	0.922504	0.0161077	1	0.067	1	dsDNAphage	linear	lytic	low quality draft	virus	No	Genome-fragment
Post-desiccation	PNNL_D0_k127_22029235	6050	PNNL_D0_k127_22029235	V129	Unassigned	0.47338	0.0763464	0.913	0.387	0.913	dsDNAphage	linear	lytic	low quality draft	virus	No	Genome-fragment
Post-desiccation	PNNL_D0_k127_22136532	5204	PNNL_D0_k127_22136532	V130	Unassigned	0.903486	0.0174862	0.967	0.107	0.967	dsDNAphage	linear	lytic	low quality draft	virus	No	Genome-fragment
Post-desiccation	PNNL_D0_k127_22465456	26394	PNNL_D0_k127_22465456	V131	Siphoviridae	0.999033	0.00355012	0.887	0.24	0.887	dsDNAphage	linear	lytic	low quality draft	virus	No	Genome-fragment
Post-desiccation	PNNL_D0_k127_22754223	43949	PNNL_D0_k127_22754223	V132	Siphoviridae	0.924837	0.0159189	0.973	0.027	0.973	dsDNAphage	linear	lysogenic	medium quality draft	virus	No	High-quality
Post-desiccation	PNNL_D0_k127_22813806	5528	PNNL_D0_k127_22813806	V133	Unassigned	0.105556	0.18657	0.893	0.113	0.893	dsDNAphage	linear	lytic	low quality draft	virus	No	Genome-fragment
Post-desiccation	PNNL_D0_k127_23495138	16226	PNNL_D0_k127_23495138	V134	Siphoviridae	0.999954	0.00109525	NA	NA	NA	NA	NA	lysogenic	low quality draft	virus	No	Genome-fragment
Post-desiccation	PNNL_D0_k127_23598770	6819	PNNL_D0_k127_23598770	V135	Unassigned	1	0.00026437	0.96	0.947	0.96	dsDNAphage	linear	lytic	low quality draft	virus	No	Genome-fragment
Post-desiccation	PNNL_D0_k127_23992890	7194	PNNL_D0_k127_23992890	V136	Unassigned	0.103501	0.18776	0.56	0.153	0.56	dsDNAphage	linear	lytic	low quality draft	virus	No	Genome-fragment
Post-desiccation	PNNL_D0_k127_24830457	9145	PNNL_D0_k127_24830457	V137	Podoviridae	0.69461	0.0335184	1	0.08	1	dsDNAphage	linear	lytic	low quality draft	virus	No	Genome-fragment
Post-desiccation	PNNL_D0_k127_25233945	6107	PNNL_D0_k127_25233945	V138	Siphoviridae	0.386665	0.0996676	0.967	0.167	0.967	dsDNAphage	linear	lytic	low quality draft	virus	No	Genome-fragment
Post-desiccation	PNNL_D0_k127_25241929	8435	PNNL_D0_k127_25241929	V139	Siphoviridae	0.998617	0.00411663	1	0.447	1	dsDNAphage	linear	lytic	low quality draft	virus	No	Genome-fragment
Post-desiccation	PNNL_D0_k127_25496825	11636	PNNL_D0_k127_25496825	V140	Siphoviridae	0.999859	0.00190724	0.973	0.313	0.973	dsDNAphage	linear	lytic	low quality draft	virus	No	Genome-fragment
Post-desiccation	PNNL_D0_k127_25618897	11990	PNNL_D0_k127_25618897	V141	Unassigned	0.996792	0.00538183	0.62	0	0.62	dsDNAphage	linear	lytic	low quality draft	virus	No	Genome-fragment
Post-desiccation	PNNL_D0_k127_26601836	8764	PNNL_D0_k127_26601836	V142	Unassigned	0.888697	0.0186003	0.993	0.047	0.993	dsDNAphage	linear	lytic	low quality draft	virus	No	Genome-fragment
Post-desiccation	PNNL_D0_k127_26669624	7049	PNNL_D0_k127_26669624	V143	Unassigned	0.998909	0.00373895	0.98	0.16	0.98	dsDNAphage	linear	lytic	low quality draft	virus	No	Genome-fragment
Post-desiccation	PNNL_D0_k127_2680416	9298	PNNL_D0_k127_2680416	V144	Siphoviridae	0.429566	0.0891872	0.993	0.173	0.993	dsDNAphage	linear	lytic	low quality draft	virus	No	Genome-fragment
Post-desiccation	PNNL_D0_k127_26876051	25285	PNNL_D0_k127_26876051	V145	Podoviridae	0.754208	0.0290052	0.993	0.02	0.993	dsDNAphage	linear	lytic	low quality draft	virus	No	Genome-fragment
Post-desiccation	PNNL_D0_k127_2767677	8562	PNNL_D0_k127_2767677	V146	Unassigned	0.999866	0.00185059	0.94	0.453	0.94	dsDNAphage	linear	lytic	low quality draft	virus	No	Genome-fragment
Post-desiccation	PNNL_D0_k127_28197798	10367	PNNL_D0_k127_28197798	V147	Siphoviridae	0.99969	0.00237933	1	0.273	1	dsDNAphage	linear	lytic	low quality draft	virus	No	Genome-fragment
Post-desiccation	PNNL_D0_k127_28542211	6464	PNNL_D0_k127_28542211	V148	Podoviridae	0.994168	0.00634489	0.86	0.46	0.86	dsDNAphage	linear	lytic	low quality draft	virus	No	Genome-fragment
Post-desiccation	PNNL_D0_k127_29317565	10709	PNNL_D0_k127_29317565	V149	Unassigned	0.986174	0.0082899	0.873	0.127	0.873	dsDNAphage	linear	lytic	low quality draft	virus	No	Genome-fragment
Post-desiccation	PNNL_D0_k127_29437674	5749	PNNL_D0_k127_29437674	V150	Unassigned	0.243958	0.133923	0.953	0.447	0.953	dsDNAphage	linear	lytic	low quality draft	virus	No	Genome-fragment
Post-desiccation	PNNL_D0_k127_29730026	7981	PNNL_D0_k127_29730026	V151	Siphoviridae	0.0169469	0.30633	0.8	0.027	0.8	dsDNAphage	linear	lytic	low quality draft	virus	No	Genome-fragment
Post-desiccation	PNNL_D0_k127_30489524	5617	PNNL_D0_k127_30489524	V152	Unassigned	1	0	0.827	0.247	0.827	dsDNAphage	linear	lytic	low quality draft	virus	No	Genome-fragment
Post-desiccation	PNNL_D0_k127_31508278	8069	PNNL_D0_k127_31508278	V153	Unassigned	0.94231	0.0145215	1	0.147	1	dsDNAphage	linear	lytic	low quality draft	virus	No	Genome-fragment
Post-desiccation	PNNL_D0_k127_31642440	7018	PNNL_D0_k127_31642440	V154	Siphoviridae	0.99748	0.00500415	0.66	0.013	0.66	dsDNAphage	linear	lytic	low quality draft	virus	No	Genome-fragment
Post-desiccation	PNNL_D0_k127_32371566	6508	PNNL_D0_k127_32371566	V155	Myoviridae	0.0806117	0.20315	0.92	0.06	0.92	dsDNAphage	linear	lytic	low quality draft	virus	No	Genome-fragment
Post-desiccation	PNNL_D0_k127_32417460	6153	PNNL_D0_k127_32417460	V156	Unassigned	0.492423	0.0679998	0.953	0.013	0.953	dsDNAphage	linear	lytic	low quality draft	virus	No	Genome-fragment
Post-desiccation	PNNL_D0_k127_33049263	70737	PNNL_D0_k127_33049263	V157	Siphoviridae	0.863607	0.0206398	0.987	0	0.987	dsDNAphage	circular	lytic	medium quality draft	organism	No	High-quality
Post-desiccation	PNNL_D0_k127_33049465	40177	PNNL_D0_k127_33049465	V158	Siphoviridae	0.99992	0.0014918	0.967	0.007	0.967	dsDNAphage	circular	lytic	medium quality draft	virus	No	High-quality
Post-desiccation	PNNL_D0_k127_3658784	6481	PNNL_D0_k127_3658784	V159	Myoviridae	0.00153336	0.478907	0.827	0.007	0.827	dsDNAphage	linear	lytic	low quality draft	virus	Yes	Genome-fragment
Post-desiccation	PNNL_D0_k127_375565	5752	PNNL_D0_k127_375565	V160	Siphoviridae	0.28199	0.124103	0.98	0.033	0.98	dsDNAphage	linear	lytic	low quality draft	virus	No	Genome-fragment
Post-desiccation	PNNL_D0_k127_4409780	6139	PNNL_D0_k127_4409780	V161	Unassigned	0.986344	0.00823325	1	0.1	1	dsDNAphage	linear	lytic	low quality draft	virus	No	Genome-fragment
Post-desiccation	PNNL_D0_k127_4632000	5796	PNNL_D0_k127_4632000	V162	Unassigned	0.00521357	0.390003	0.967	0.16	0.967	dsDNAphage	linear	lytic	low quality draft	virus	No	Genome-fragment
Post-desiccation	PNNL_D0_k127_5138182	6614	PNNL_D0_k127_5138182	V163	Unassigned	0.0579823	0.225074	0.807	0.167	0.807	dsDNAphage	linear	lytic	low quality draft	virus	No	Genome-fragment
Post-desiccation	PNNL_D0_k127_5306419	6016	PNNL_D0_k127_5306419	V164	Unassigned	0.998217	0.00443765	1	0.507	1	dsDNAphage	linear	lytic	low quality draft	virus	No	Genome-fragment
Post-desiccation	PNNL_D0_k127_5700311	10950	PNNL_D0_k127_5700311	V165	Unassigned	0.912628	0.0168442	0.98	0.147	0.98	dsDNAphage	linear	lytic	low quality draft	virus	No	Genome-fragment
Post-desiccation	PNNL_D0_k127_5800222	31781	PNNL_D0_k127_5800222	V166	Unassigned	0.988503	0.00776116	1	0	1	dsDNAphage	linear	lytic	low quality draft	virus	No	Genome-fragment
Post-desiccation	PNNL_D0_k127_5935746	8249	PNNL_D0_k127_5935746	V167	Unassigned	0.987516	0.00791223	0.747	0.027	0.747	dsDNAphage	linear	lytic	low quality draft	virus	No	Genome-fragment
Post-desiccation	PNNL_D0_k127_6240701	5542	PNNL_D0_k127_6240701	V168	Unassigned	0.0287897	0.270451	1	0.167	1	dsDNAphage	linear	lytic	low quality draft	virus	No	Genome-fragment
Post-desiccation	PNNL_D0_k127_6960444	12045	PNNL_D0_k127_6960444	V169	Siphoviridae	1	0	1	0.3	1	dsDNAphage	linear	lytic	low quality draft	virus	No	Genome-fragment
Post-desiccation	PNNL_D0_k127_7343363	9141	PNNL_D0_k127_7343363	V170	Unassigned	0.697341	0.0332918	1	0.24	1	dsDNAphage	linear	lytic	low quality draft	virus	No	Genome-fragment
Post-desiccation	PNNL_D0_k127_789870	35632	PNNL_D0_k127_789870	V171	Siphoviridae	0.194916	0.148387	0.987	0	0.987	dsDNAphage	linear	lytic	low quality draft	virus	No	Genome-fragment
Post-desiccation	PNNL_D0_k127_8497528	5063	PNNL_D0_k127_8497528	V172	Unassigned	0.904494	0.0173918	NA	NA	NA	NA	NA	lytic	low quality draft	virus	No	Genome-fragment
Post-desiccation	PNNL_D0_k127_875877	7387	PNNL_D0_k127_875877	V173	Siphoviridae	0.999678	0.00243598	1	0.2	1	dsDNAphage	linear	lytic	low quality draft	virus	No	Genome-fragment
Post-desiccation	PNNL_D0_k127_9040050	76092	PNNL_D0_k127_9040050	V174	Siphoviridae	0.80174	0.0250774	0.993	0	0.993	dsDNAphage	circular	lysogenic	low quality draft	organism	No	Genome-fragment
Post-desiccation	PNNL_D0_k127_9559234	12579	PNNL_D0_k127_9559234	V175	Unassigned	0.997592	0.0049475	0.973	0.22	0.973	dsDNAphage	linear	lytic	low quality draft	virus	No	Genome-fragment
Post-desiccation	PNNL_D0_k127_9574174	12357	PNNL_D0_k127_9574174	V176	Siphoviridae	0.469159	0.0778004	0.96	0.053	0.96	dsDNAphage	linear	lysogenic	low quality draft	virus	No	Genome-fragment
Post-desiccation	PNNL_D0_k127_9957702	8257	PNNL_D0_k127_9957702	V177	Siphoviridae	0.463849	0.0797832	1	0.313	1	dsDNAphage	linear	lytic	low quality draft	virus	No	Genome-fragment
Post-desiccation	PNNL_D0_k127_10287891	7537	PNNL_D0_k127_10287891	V178	Unassigned	0.99932	0.00307803	0.687	0.247	0.687	dsDNAphage	linear	lytic	low quality draft	virus	No	Genome-fragment
Post-desiccation	PNNL_D0_k127_10347505	6441	PNNL_D0_k127_10347505	V179	Siphoviridae	0.999963	0.00105748	0.98	0.307	0.98	dsDNAphage	linear	lytic	low quality draft	virus	No	Genome-fragment
Post-desiccation	PNNL_D0_k127_11353029	5493	PNNL_D0_k127_11353029	V180	Siphoviridae	0.819331	0.0238122	0.987	0.213	0.987	dsDNAphage	linear	lytic	low quality draft	virus	No	Genome-fragment
Post-desiccation	PNNL_D0_k127_12386774	5153	PNNL_D0_k127_12386774	V181	Unassigned	0.316971	0.115228	0.967	0.44	0.967	dsDNAphage	linear	lysogenic	low quality draft	virus	No	Genome-fragment
Post-desiccation	PNNL_D0_k127_12742288	6538	PNNL_D0_k127_12742288	V182	Unassigned	0.927425	0.0158245	0.92	0.26	0.92	dsDNAphage	linear	lytic	low quality draft	virus	No	Genome-fragment
Post-desiccation	PNNL_D0_k127_12890859	18143	PNNL_D0_k127_12890859	V183	Siphoviridae	0.63613	0.0385037	0.993	0.027	0.993	dsDNAphage	linear	lytic	low quality draft	virus	No	Genome-fragment
Post-desiccation	PNNL_D0_k127_13042448	23519	PNNL_D0_k127_13042448	V184	Siphoviridae	0.427853	0.0897349	0.96	0.013	0.96	dsDNAphage	linear	lytic	medium quality draft	virus	No	Genome-fragment
Post-desiccation	PNNL_D0_k127_13385017	7335	PNNL_D0_k127_13385017	V185	Unassigned	0.407606	0.094418	0.887	0.04	0.887	dsDNAphage	linear	lytic	low quality draft	virus	No	Genome-fragment
Post-desiccation	PNNL_D0_k127_13494837	10711	PNNL_D0_k127_13494837	V186	Myoviridae	0.260077	0.129636	0.86	0.007	0.86	dsDNAphage	linear	lytic	low quality draft	virus	No	Genome-fragment
Post-desiccation	PNNL_D0_k127_1426902	8523	PNNL_D0_k127_1426902	V187	Siphoviridae	0.99942	0.00300249	0.953	0.52	0.953	dsDNAphage	linear	lytic	low quality draft	virus	No	Genome-fragment
Post-desiccation	PNNL_D0_k127_14297064	5025	PNNL_D0_k127_14297064	V188	Siphoviridae	0.452016	0.0829557	0.993	0.607	0.993	dsDNAphage	linear	lytic	low quality draft	virus	No	Genome-fragment
Post-desiccation	PNNL_D0_k127_14316005	11413	PNNL_D0_k127_14316005	V189	Siphoviridae	0.999995	0.000566508	0.847	0.087	0.847	dsDNAphage	linear	lytic	low quality draft	virus	No	Genome-fragment
Post-desiccation	PNNL_D0_k127_14534054	52389	PNNL_D0_k127_14534054	V190	Siphoviridae	1	0	1	0.047	1	dsDNAphage	circular	lytic	medium quality draft	virus	No	Genome-fragment
Post-desiccation	PNNL_D0_k127_14682507	15212	PNNL_D0_k127_14682507	V191	Unassigned	0.993382	0.00664703	0.993	0.007	0.993	dsDNAphage	linear	lytic	low quality draft	virus	No	Genome-fragment
Post-desiccation	PNNL_D0_k127_14738531	12111	PNNL_D0_k127_14738531	V192	Siphoviridae	0.999832	0.00196389	0.873	0.073	0.873	dsDNAphage	linear	lytic	low quality draft	virus	No	Genome-fragment
Post-desiccation	PNNL_D0_k127_14946077	5408	PNNL_D0_k127_14946077	V193	Unassigned	0.941097	0.0146914	0.993	0.007	0.993	dsDNAphage	linear	lytic	low quality draft	virus	No	Genome-fragment
Post-desiccation	PNNL_D0_k127_15386933	17357	PNNL_D0_k127_15386933	V194	Siphoviridae	0.150294	0.164533	0.967	0.24	0.967	dsDNAphage	linear	lytic	low quality draft	virus	No	Genome-fragment
Post-desiccation	PNNL_D0_k127_16268243	7872	PNNL_D0_k127_16268243	V195	Siphoviridae	0.198866	0.147179	0.62	0	0.62	dsDNAphage	linear	lytic	low quality draft	virus	No	Genome-fragment
Post-desiccation	PNNL_D0_k127_16362276	16303	PNNL_D0_k127_16362276	V196	Siphoviridae	0.999735	0.00224715	0.88	0.5	0.88	dsDNAphage	linear	lytic	low quality draft	virus	No	Genome-fragment
Post-desiccation	PNNL_D0_k127_16454798	11359	PNNL_D0_k127_16454798	V197	Unassigned	0.95047	0.0135395	0.98	0.007	0.98	dsDNAphage	linear	lytic	low quality draft	virus	No	Genome-fragment
Post-desiccation	PNNL_D0_k127_17205231	7424	PNNL_D0_k127_17205231	V198	Siphoviridae	0.171914	0.15647	1	0.587	1	dsDNAphage	linear	lytic	low quality draft	virus	Yes	Genome-fragment
Post-desiccation	PNNL_D0_k127_17255471	5371	PNNL_D0_k127_17255471	V199	Unassigned	0.552067	0.0482476	0.953	0.253	0.953	dsDNAphage	linear	lytic	low quality draft	virus	No	Genome-fragment
Post-desiccation	PNNL_D0_k127_17259476	5142	PNNL_D0_k127_17259476	V200	Unassigned	0.897171	0.0179394	0.953	0.927	0.953	dsDNAphage	linear	lytic	low quality draft	virus	No	Genome-fragment
Post-desiccation	PNNL_D0_k127_17499630	88612	PNNL_D0_k127_17499630	V201	Siphoviridae	0.999955	0.00109525	0.973	0	0.973	dsDNAphage	linear	lysogenic	medium quality draft	virus	Yes	Genome-fragment
Post-desiccation	PNNL_D0_k127_19869000	6693	PNNL_D0_k127_19869000	V202	Unassigned	0.750292	0.0292318	0.96	0.22	0.96	dsDNAphage	linear	lytic	low quality draft	virus	No	Genome-fragment
Post-desiccation	PNNL_D0_k127_20280552	6702	PNNL_D0_k127_20280552	V203	Unassigned	0.0168698	0.306632	0.76	0.4	0.76	dsDNAphage	linear	lytic	low quality draft	virus	No	Genome-fragment
Post-desiccation	PNNL_D0_k127_20298076	5487	PNNL_D0_k127_20298076	V204	Siphoviridae	0.897559	0.0178639	0.98	0.4	0.98	dsDNAphage	linear	lysogenic	low quality draft	virus	No	Genome-fragment
Post-desiccation	PNNL_D0_k127_21363407	5748	PNNL_D0_k127_21363407	V205	Unassigned	0.731789	0.0304215	0.907	0.127	0.907	dsDNAphage	linear	lytic	low quality draft	virus	No	Genome-fragment
Post-desiccation	PNNL_D0_k127_21973783	5228	PNNL_D0_k127_21973783	V206	Podoviridae	0.928341	0.01573	0.987	0.487	0.987	dsDNAphage	linear	lytic	low quality draft	virus	No	Genome-fragment
Post-desiccation	PNNL_D0_k127_22405115	5482	PNNL_D0_k127_22405115	V207	Unassigned	0.677626	0.0349347	0.613	0.013	0.613	dsDNAphage	linear	lytic	low quality draft	virus	No	Genome-fragment
Post-desiccation	PNNL_D0_k127_22540142	6958	PNNL_D0_k127_22540142	V208	Unassigned	0.0275128	0.27368	0.64	0.007	0.64	dsDNAphage	linear	lytic	low quality draft	virus	No	Genome-fragment
Post-desiccation	PNNL_D0_k127_22930742	17055	PNNL_D0_k127_22930742	V209	Unassigned	0.199107	0.147141	0.847	0.053	0.847	dsDNAphage	linear	lytic	low quality draft	virus	No	Genome-fragment
Post-desiccation	PNNL_D0_k127_23135804	13284	PNNL_D0_k127_23135804	V210	Siphoviridae	0.989749	0.00745902	0.993	0.06	0.993	dsDNAphage	linear	lytic	low quality draft	virus	No	Genome-fragment
Post-desiccation	PNNL_D0_k127_23482427	6659	PNNL_D0_k127_23482427	V211	Siphoviridae	0.612971	0.0407886	0.993	0.367	0.993	dsDNAphage	linear	lytic	low quality draft	virus	No	Genome-fragment
Post-desiccation	PNNL_D0_k127_24114945	7551	PNNL_D0_k127_24114945	V212	Siphoviridae	0.197759	0.1475	0.547	0	0.547	dsDNAphage	linear	lytic	low quality draft	virus	No	Genome-fragment
Post-desiccation	PNNL_D0_k127_24875169	7800	PNNL_D0_k127_24875169	V213	Unassigned	0.102715	0.188118	0.88	0.173	0.88	dsDNAphage	linear	lytic	low quality draft	virus	No	Genome-fragment
Post-desiccation	PNNL_D0_k127_25582657	9758	PNNL_D0_k127_25582657	V214	Unassigned	0.995148	0.00602387	0.76	0.287	0.76	dsDNAphage	linear	lytic	low quality draft	virus	No	Genome-fragment
Post-desiccation	PNNL_D0_k127_25757905	5379	PNNL_D0_k127_25757905	V215	Siphoviridae	0.765337	0.0281177	0.973	0.333	0.973	dsDNAphage	linear	lytic	low quality draft	virus	No	Genome-fragment
Post-desiccation	PNNL_D0_k127_27586393	5293	PNNL_D0_k127_27586393	V216	Unassigned	0.997565	0.00496639	0.913	0.587	0.913	dsDNAphage	linear	lytic	low quality draft	virus	No	Genome-fragment
Post-desiccation	PNNL_D0_k127_27640077	9962	PNNL_D0_k127_27640077	V217	Siphoviridae	0.924552	0.0159378	0.987	0.1	0.987	dsDNAphage	linear	lytic	low quality draft	virus	No	Genome-fragment
Post-desiccation	PNNL_D0_k127_28350047	12208	PNNL_D0_k127_28350047	V218	Unassigned	0.841446	0.0221316	0.827	0.053	0.827	dsDNAphage	linear	lytic	low quality draft	virus	No	Genome-fragment
Post-desiccation	PNNL_D0_k127_28830191	9183	PNNL_D0_k127_28830191	V219	Siphoviridae	0.989411	0.00757232	1	0.167	1	dsDNAphage	linear	lytic	low quality draft	virus	No	Genome-fragment
Post-desiccation	PNNL_D0_k127_291560	6812	PNNL_D0_k127_291560	V220	Unassigned	0.654099	0.0367664	0.98	0.247	0.98	dsDNAphage	linear	lytic	low quality draft	virus	No	Genome-fragment
Post-desiccation	PNNL_D0_k127_29455330	10755	PNNL_D0_k127_29455330	V221	Siphoviridae	0.782372	0.0266636	0.94	0.06	0.94	dsDNAphage	linear	lysogenic	low quality draft	virus	No	Genome-fragment
Post-desiccation	PNNL_D0_k127_29897622	6588	PNNL_D0_k127_29897622	V222	Unassigned	0.987647	0.00787446	NA	NA	NA	NA	NA	lytic	low quality draft	virus	No	Genome-fragment
Post-desiccation	PNNL_D0_k127_31255616	5620	PNNL_D0_k127_31255616	V223	Unassigned	0.123202	0.177128	0.84	0.113	0.84	dsDNAphage	linear	lytic	low quality draft	virus	No	Genome-fragment
Post-desiccation	PNNL_D0_k127_31456668	6035	PNNL_D0_k127_31456668	V224	Siphoviridae	0.931525	0.0154657	0.987	0.2	0.987	dsDNAphage	linear	lytic	low quality draft	virus	No	Genome-fragment
Post-desiccation	PNNL_D0_k127_32517846	6597	PNNL_D0_k127_32517846	V225	Unassigned	0.999365	0.00304026	NA	NA	NA	NA	NA	lytic	low quality draft	virus	No	Genome-fragment
Post-desiccation	PNNL_D0_k127_3509951	10045	PNNL_D0_k127_3509951	V226	Unassigned	0.143986	0.167346	0.787	0.26	0.787	dsDNAphage	linear	lytic	low quality draft	virus	No	Genome-fragment
Post-desiccation	PNNL_D0_k127_555273	6954	PNNL_D0_k127_555273	V227	Unassigned	0.999496	0.00294584	0.953	0.32	0.953	dsDNAphage	linear	lytic	low quality draft	virus	No	Genome-fragment
Post-desiccation	PNNL_D0_k127_5823217	36619	PNNL_D0_k127_5823217	V228	Siphoviridae	0.998658	0.00407886	0.993	0.027	0.993	dsDNAphage	linear	lytic	medium quality draft	virus	No	Genome-fragment
Post-desiccation	PNNL_D0_k127_6320050	8839	PNNL_D0_k127_6320050	V229	Siphoviridae	0.916568	0.0165043	0.993	0.113	0.993	dsDNAphage	linear	lytic	low quality draft	virus	No	Genome-fragment
Post-desiccation	PNNL_D0_k127_665675	17009	PNNL_D0_k127_665675	V230	Unassigned	0.99719	0.00511746	0.953	0.207	0.953	dsDNAphage	linear	lytic	low quality draft	virus	No	Genome-fragment
Post-desiccation	PNNL_D0_k127_6740040	12925	PNNL_D0_k127_6740040	V231	Siphoviridae	0.977132	0.00963064	1	0.093	1	dsDNAphage	linear	lytic	low quality draft	virus	No	Genome-fragment
Post-desiccation	PNNL_D0_k127_7845662	13474	PNNL_D0_k127_7845662	V232	Siphoviridae	0.859968	0.0208475	0.987	0.027	0.987	dsDNAphage	linear	lytic	low quality draft	virus	Yes	Genome-fragment
Post-desiccation	PNNL_D0_k127_9153179	11613	PNNL_D0_k127_9153179	V233	Unassigned	0.540686	0.0503626	0.82	0.127	0.82	dsDNAphage	linear	lytic	low quality draft	virus	No	Genome-fragment
Post-desiccation	PNNL_D0_k127_9190939	7291	PNNL_D0_k127_9190939	V234	Unassigned	0.202738	0.14597	0.947	0.013	0.947	dsDNAphage	linear	lytic	low quality draft	virus	No	Genome-fragment
Post-desiccation	PNNL_D0_k127_9255142	7671	PNNL_D0_k127_9255142	V235	Unassigned	0.995178	0.00602387	0.94	0.62	0.94	dsDNAphage	linear	lytic	low quality draft	virus	No	Genome-fragment
Post-desiccation	PNNL_D0_k127_960857	6062	PNNL_D0_k127_960857	V236	Unassigned	0.99958	0.00273812	0.993	0.34	0.993	dsDNAphage	linear	lytic	low quality draft	virus	No	Genome-fragment
Post-desiccation	PNNL_D0_k127_12517171	8178	PNNL_T0_k141_11945015	V240	Myoviridae	0.369277	0.103803	0.927	0.02	0.927	dsDNAphage	linear	lytic	low quality draft	virus	No	Genome-fragment
Post-desiccation	PNNL_D0_k127_17950257	5734	PNNL_T0_k141_12418206	V242	Siphoviridae	0.106006	0.186362	0.507	0.22	0.507	dsDNAphage	linear	lytic	low quality draft	virus	No	Genome-fragment
Post-desiccation	PNNL_D0_k127_26509839	12275	PNNL_T0_k141_13264664	V247	Myoviridae	0.272315	0.126652	0.987	0.16	0.987	dsDNAphage	linear	lytic	low quality draft	virus	No	Genome-fragment
Post-desiccation	PNNL_D0_k127_946961	6363	PNNL_T0_k141_13710817	V249	Unassigned	0.234185	0.136491	0.953	0.28	0.953	dsDNAphage	linear	lytic	low quality draft	virus	No	Genome-fragment
Post-desiccation	PNNL_D0_k127_21606808	10718	PNNL_T0_k141_15871154	V255	Siphoviridae	0.245835	0.133394	0.967	0.013	0.967	dsDNAphage	linear	lytic	low quality draft	virus	No	Genome-fragment
Post-desiccation	PNNL_D0_k127_26929268	7317	PNNL_T0_k141_19952865	V269	Siphoviridae	0.944417	0.0142571	0.973	0.42	0.973	dsDNAphage	linear	lysogenic	low quality draft	virus	No	Genome-fragment
Post-desiccation	PNNL_D0_k127_22949754	5831	PNNL_T0_k141_20286161	V270	Siphoviridae	0.947619	0.0140305	0.947	0.36	0.947	dsDNAphage	linear	lytic	low quality draft	virus	No	Genome-fragment
Post-desiccation	PNNL_D0_k127_2361184	6292	PNNL_T0_k141_20286161	V270	Siphoviridae	0.489956	0.0694161	0.973	0.48	0.973	dsDNAphage	linear	lytic	low quality draft	virus	No	Genome-fragment
Post-desiccation	PNNL_D0_k127_10552375	12097	PNNL_T0_k141_22367176	V275	Siphoviridae	0.299711	0.11925	0.98	0.14	0.98	dsDNAphage	linear	lytic	low quality draft	virus	No	Genome-fragment
Post-desiccation	PNNL_D0_k127_7648643	5968	PNNL_T0_k141_23072493	V278	Siphoviridae	1	0	0.82	0.24	0.82	dsDNAphage	linear	lytic	low quality draft	virus	No	Genome-fragment
Post-desiccation	PNNL_D0_k127_18555129	7114	PNNL_T0_k141_2528019	V282	Siphoviridae	0.183846	0.152428	0.967	0.007	0.967	dsDNAphage	linear	lytic	low quality draft	virus	No	Genome-fragment
Post-desiccation	PNNL_D0_k127_25976656	8262	PNNL_T0_k141_26258690	V283	Siphoviridae	0.982116	0.00900748	0.993	0.507	0.993	dsDNAphage	linear	lytic	low quality draft	virus	No	Genome-fragment
Post-desiccation	PNNL_D0_k127_2882793	6736	PNNL_T0_k141_27019909	V284	Siphoviridae	0.521134	0.054347	0.993	0.887	0.993	dsDNAphage	linear	lytic	low quality draft	virus	No	Genome-fragment
Post-desiccation	PNNL_D0_k127_5728161	5624	PNNL_T0_k141_27019909	V284	Siphoviridae	0.227974	0.138171	0.6	0.68	0.68	ssDNA	linear	lytic	low quality draft	virus	No	Genome-fragment
Post-desiccation	PNNL_D0_k127_22224302	8087	PNNL_T0_k141_3194728	V288	Unassigned	0.926369	0.0158622	1	0.66	1	dsDNAphage	linear	lytic	low quality draft	virus	No	Genome-fragment
Post-desiccation	PNNL_D0_k127_15285713	22895	PNNL_T0_k141_7436763	V300	Unassigned	0.74266	0.0297228	0.727	0	0.727	dsDNAphage	linear	lytic	low quality draft	virus	No	Genome-fragment
Post-desiccation	PNNL_D0_k127_22846461	44149	PNNL_T0_k141_7995775	V303	Siphoviridae	0.185187	0.152051	0.973	0.007	0.973	dsDNAphage	linear	lysogenic	medium quality draft	virus	No	High-quality
Post-desiccation	PNNL_D0_k127_18601969	18869	PNNL_T0_k141_8126742	V304	Unassigned	0.999141	0.00336128	0.913	0.06	0.913	dsDNAphage	linear	lytic	low quality draft	virus	No	Genome-fragment
Post-desiccation	PNNL_D0_k127_24800888	7407	PNNL_T0_k141_8864523	V306	Siphoviridae	0.99978	0.00205831	NA	NA	NA	NA	NA	lytic	low quality draft	virus	No	Genome-fragment
Post-desiccation	PNNL_D0_k127_29866948	5221	PNNL_T0_k141_8864523	V306	Siphoviridae	0.962369	0.0120289	0.967	0.847	0.967	dsDNAphage	linear	lytic	low quality draft	virus	No	Genome-fragment
Post-desiccation	PNNL_D0_k127_19465914	15631	PNNL_T0_k141_10050368	V312	Siphoviridae	0.999545	0.00279477	0.993	0.267	0.993	dsDNAphage	linear	lytic	low quality draft	virus	No	Genome-fragment
Post-desiccation	PNNL_D0_k127_14967582	5514	PNNL_T0_k141_11258612	V316	Siphoviridae	0.99976	0.00215273	1	0.68	1	dsDNAphage	linear	lytic	low quality draft	virus	No	Genome-fragment
Post-desiccation	PNNL_D0_k127_17744183	7936	PNNL_T0_k141_138793	V321	Siphoviridae	0.362829	0.105087	0.82	0.047	0.82	dsDNAphage	linear	lysogenic	low quality draft	virus	No	Genome-fragment
Post-desiccation	PNNL_D0_k127_32737804	7722	PNNL_T0_k141_14391367	V322	Podoviridae	0.164082	0.159264	0.98	0.253	0.98	dsDNAphage	linear	lytic	low quality draft	virus	No	Genome-fragment
Post-desiccation	PNNL_D0_k127_9498144	7756	PNNL_T0_k141_14468552	V323	Siphoviridae	0.997785	0.00481532	1	0.66	1	dsDNAphage	linear	lytic	low quality draft	virus	No	Genome-fragment
Post-desiccation	PNNL_D0_k127_8331009	13520	PNNL_T0_k141_16802687	V333	Siphoviridae	0.997581	0.0049475	1	0.467	1	dsDNAphage	linear	lytic	low quality draft	virus	No	Genome-fragment
Post-desiccation	PNNL_D0_k127_9418079	19677	PNNL_T0_k141_20091233	V351	Unassigned	0.917006	0.0164854	0.927	0.08	0.927	dsDNAphage	linear	lytic	low quality draft	virus	No	Genome-fragment
Post-desiccation	PNNL_D0_k127_11153358	6122	PNNL_T0_k141_20553419	V353	Unassigned	0.996037	0.00577838	0.72	0.16	0.72	dsDNAphage	linear	lytic	low quality draft	virus	No	Genome-fragment
Post-desiccation	PNNL_D0_k127_23178159	5372	PNNL_T0_k141_24120187	V366	Unassigned	0.385086	0.0999509	1	0.313	1	dsDNAphage	linear	lytic	low quality draft	virus	No	Genome-fragment
Post-desiccation	PNNL_D0_k127_31528775	139974	PNNL_T0_k141_27525550	V376	Siphoviridae	1	0	0.993	0.007	0.993	dsDNAphage	linear	lysogenic	high quality draft	virus	No	Genome-fragment
Post-desiccation	PNNL_D0_k127_9996241	8593	PNNL_T0_k141_2879031	V378	Siphoviridae	0.746862	0.0293262	1	0.133	1	dsDNAphage	linear	lytic	low quality draft	virus	No	Genome-fragment
Post-desiccation	PNNL_D0_k127_5369433	8878	PNNL_T0_k141_7697681	V394	Unassigned	0.999997	0.000509857	0.953	0.227	0.953	dsDNAphage	linear	lytic	low quality draft	virus	No	Genome-fragment
Post-desiccation	PNNL_D0_k127_15708068	5815	PNNL_T0_k141_8945089	V397	Siphoviridae	1	0	0.98	0.42	0.98	dsDNAphage	linear	lytic	low quality draft	virus	No	Genome-fragment
Post-desiccation	PNNL_D0_k127_33049144	43164	PNNL_T0_k141_9591846	V400	Siphoviridae	0.953961	0.0131241	1	0.033	1	dsDNAphage	circular	lytic	high quality draft	virus	No	Genome-fragment
Post-desiccation	PNNL_D0_k127_20844904	36621	PNNL_T0_k141_1063877	V405	Siphoviridae	0.984437	0.00861092	1	0	1	dsDNAphage	linear	lytic	low quality draft	virus	No	Genome-fragment
Post-desiccation	PNNL_D0_k127_23937131	12240	PNNL_T0_k141_16139309	V419	Unassigned	0.999719	0.00228492	0.907	0.133	0.907	dsDNAphage	linear	lytic	low quality draft	virus	No	Genome-fragment
Post-desiccation	PNNL_D0_k127_2274630	6518	PNNL_T0_k141_16379621	V420	Siphoviridae	0.510459	0.057104	1	0.18	1	dsDNAphage	linear	lytic	low quality draft	virus	No	Genome-fragment
Post-desiccation	PNNL_D0_k127_28356297	7484	PNNL_T0_k141_16672590	V422	Myoviridae	0.526304	0.0531196	0.987	0.227	0.987	dsDNAphage	linear	lytic	low quality draft	virus	No	Genome-fragment
Post-desiccation	PNNL_D0_k127_9913046	10230	PNNL_T0_k141_16672590	V422	Myoviridae	0.212201	0.142949	0.973	0.127	0.973	dsDNAphage	linear	lytic	low quality draft	virus	No	Genome-fragment
Post-desiccation	PNNL_D0_k127_28852635	5571	PNNL_T0_k141_21965071	V439	Unassigned	0.606482	0.0415817	0.907	0.02	0.907	dsDNAphage	linear	lytic	low quality draft	virus	No	Genome-fragment
Post-desiccation	PNNL_D0_k127_26240540	10309	PNNL_T0_k141_22134743	V441	Siphoviridae	0.690151	0.0339716	0.993	0.333	0.993	dsDNAphage	linear	lytic	low quality draft	virus	No	Genome-fragment
Post-desiccation	PNNL_D0_k127_2351000	5191	PNNL_T0_k141_26420616	V456	Unassigned	0.283335	0.123839	0.973	0.267	0.973	dsDNAphage	linear	lytic	low quality draft	virus	No	Genome-fragment
Post-desiccation	PNNL_D0_k127_12816388	5669	PNNL_T0_k141_2712108	V457	Unassigned	0.828694	0.0231135	0.807	0	0.807	dsDNAphage	linear	lytic	low quality draft	virus	No	Genome-fragment
Post-desiccation	PNNL_D0_k127_11243836	13615	PNNL_T0_k141_27525018	V458	Siphoviridae	0.587001	0.0437344	0.993	0.233	0.993	dsDNAphage	linear	lytic	low quality draft	virus	No	Genome-fragment
Post-desiccation	PNNL_D0_k127_4305504	48220	PNNL_T0_k141_27525049	V459	Siphoviridae	0.760478	0.0286653	0.98	0.013	0.98	dsDNAphage	circular	lytic	medium quality draft	organism	No	Genome-fragment
Post-desiccation	PNNL_D0_k127_13883138	9759	PNNL_T0_k141_5023694	V468	Siphoviridae	0.599144	0.0424126	0.927	0.013	0.927	dsDNAphage	linear	lytic	low quality draft	virus	No	Genome-fragment
Post-desiccation	PNNL_D0_k127_14361249	42970	PNNL_T0_k141_5386600	V469	Siphoviridae	0.999928	0.00143515	0.973	0	0.973	dsDNAphage	linear	lytic	medium quality draft	virus	No	High-quality
Post-desiccation	PNNL_D0_k127_15098837	6375	PNNL_T0_k141_6918445	V472	Siphoviridae	0.738775	0.030006	0.713	0.033	0.713	dsDNAphage	linear	lytic	low quality draft	virus	No	Genome-fragment
Post-desiccation	PNNL_D0_k127_1896593	12258	PNNL_T0_k141_6918445	V472	Siphoviridae	0.916287	0.0165232	0.987	0.213	0.987	dsDNAphage	linear	lytic	low quality draft	virus	No	Genome-fragment
Pre-desiccation	PNNL_T0_k141_26877992	5966	PNNL_T0_k141_26877992	V1	Unassigned	0.297291	0.119892	1	0.427	1	dsDNAphage	linear	lytic	low quality draft	virus	No	Genome-fragment
Pre-desiccation	PNNL_T0_k141_9081860	8931	PNNL_T0_k141_9081860	V2	Unassigned	0.00723505	0.366512	0.92	0	0.92	dsDNAphage	linear	lytic	low quality draft	virus	No	Genome-fragment
Pre-desiccation	PNNL_T0_k141_23983548	5217	PNNL_T0_k141_23983548	V3	Unassigned	0.901764	0.0175806	NA	NA	NA	NA	NA	lytic	low quality draft	virus	No	Genome-fragment
Pre-desiccation	PNNL_T0_k141_241220	7977	PNNL_D0_k127_19158703	V4	Siphoviridae	0.257467	0.130467	0.993	0.087	0.993	dsDNAphage	linear	lytic	low quality draft	virus	No	Genome-fragment
Pre-desiccation	PNNL_T0_k141_1839571	6231	PNNL_D0_k127_18242967	V9	Siphoviridae	0.0283167	0.271546	0.96	0.213	0.96	dsDNAphage	linear	lytic	low quality draft	virus	No	Genome-fragment
Pre-desiccation	PNNL_T0_k141_23464382	8778	PNNL_D0_k127_13745438	V24	Siphoviridae	0.999267	0.00315356	0.727	0.133	0.727	dsDNAphage	linear	lytic	low quality draft	virus	No	Genome-fragment
Pre-desiccation	PNNL_T0_k141_10554810	18385	PNNL_D0_k127_13902968	V26	Siphoviridae	0.999983	0.000830878	1	0.06	1	dsDNAphage	linear	lytic	medium quality draft	virus	No	Genome-fragment
Pre-desiccation	PNNL_T0_k141_11744159	7550	PNNL_D0_k127_16171771	V32	Siphoviridae	1	0.00026437	0.893	0.767	0.893	dsDNAphage	linear	lytic	low quality draft	virus	No	Genome-fragment
Pre-desiccation	PNNL_T0_k141_20304333	10237	PNNL_D0_k127_16171771	V32	Siphoviridae	1	0.000302138	0.947	0.12	0.947	dsDNAphage	linear	lytic	low quality draft	virus	No	Genome-fragment
Pre-desiccation	PNNL_T0_k141_24934434	5260	PNNL_D0_k127_16171771	V32	Siphoviridae	0.999727	0.00226603	0.847	0.053	0.847	dsDNAphage	linear	lytic	low quality draft	virus	No	Genome-fragment
Pre-desiccation	PNNL_T0_k141_6603076	7146	PNNL_D0_k127_16171771	V32	Siphoviridae	1	0	0.973	0.933	0.973	dsDNAphage	linear	lytic	low quality draft	virus	No	Genome-fragment
Pre-desiccation	PNNL_T0_k141_8655279	5555	PNNL_D0_k127_16171771	V32	Siphoviridae	1	0	1	0.713	1	dsDNAphage	linear	lytic	low quality draft	virus	No	Genome-fragment
Pre-desiccation	PNNL_T0_k141_25242672	5255	PNNL_D0_k127_16973981	V34	Myoviridae	0.999513	0.00290807	NA	NA	NA	NA	NA	lytic	low quality draft	virus	No	Genome-fragment
Pre-desiccation	PNNL_T0_k141_24318674	7999	PNNL_D0_k127_18579517	V38	Siphoviridae	0.0337854	0.260443	1	0.067	1	dsDNAphage	linear	lytic	low quality draft	virus	No	Genome-fragment
Pre-desiccation	PNNL_T0_k141_8143578	6167	PNNL_D0_k127_18579517	V38	Siphoviridae	0.445358	0.0848251	0.993	0.207	0.993	dsDNAphage	linear	lytic	low quality draft	virus	No	Genome-fragment
Pre-desiccation	PNNL_T0_k141_513557	12984	PNNL_D0_k127_18624403	V39	Unassigned	0.663463	0.0360299	0.993	0.187	0.993	dsDNAphage	linear	lytic	low quality draft	virus	No	Genome-fragment
Pre-desiccation	PNNL_T0_k141_12226699	7868	PNNL_D0_k127_20364132	V46	Siphoviridae	0.138774	0.170103	0.987	0.06	0.987	dsDNAphage	linear	lytic	low quality draft	virus	No	Genome-fragment
Pre-desiccation	PNNL_T0_k141_13273876	7317	PNNL_D0_k127_20645086	V47	Myoviridae	0.788723	0.0262104	0.827	0.253	0.827	dsDNAphage	linear	lytic	low quality draft	virus	No	Genome-fragment
Pre-desiccation	PNNL_T0_k141_27245438	7128	PNNL_D0_k127_24472851	V56	Siphoviridae	0.984271	0.00868646	0.973	0.047	0.973	dsDNAphage	linear	lytic	low quality draft	virus	No	Genome-fragment
Pre-desiccation	PNNL_T0_k141_11416030	7005	PNNL_D0_k127_28834726	V63	Unassigned	0.238728	0.135395	0.66	0.033	0.66	dsDNAphage	linear	lytic	low quality draft	virus	No	Genome-fragment
Pre-desiccation	PNNL_T0_k141_6947918	5124	PNNL_D0_k127_3078079	V69	Siphoviridae	0.633453	0.0388247	1	0.52	1	dsDNAphage	linear	lytic	low quality draft	virus	No	Genome-fragment
Pre-desiccation	PNNL_T0_k141_4102680	7004	PNNL_D0_k127_31671375	V76	Siphoviridae	0.475306	0.0756666	1	0.627	1	dsDNAphage	linear	lytic	low quality draft	virus	No	Genome-fragment
Pre-desiccation	PNNL_T0_k141_920	8803	PNNL_D0_k127_31671375	V76	Siphoviridae	0.577977	0.0446786	0.9	0.067	0.9	dsDNAphage	linear	lytic	low quality draft	virus	No	Genome-fragment
Pre-desiccation	PNNL_T0_k141_2958433	7280	PNNL_D0_k127_32328300	V79	Unassigned	0.999638	0.00249264	0.807	0.307	0.807	dsDNAphage	linear	lytic	low quality draft	virus	No	Genome-fragment
Pre-desiccation	PNNL_T0_k141_6603222	13384	PNNL_D0_k127_4974403	V86	Siphoviridae	0.992773	0.00677921	0.78	0.08	0.78	dsDNAphage	linear	lytic	low quality draft	virus	No	Genome-fragment
Pre-desiccation	PNNL_T0_k141_27232583	5071	PNNL_D0_k127_632599	V87	Myoviridae	0.744836	0.0295528	1	0.7	1	dsDNAphage	linear	lytic	low quality draft	virus	No	Genome-fragment
Pre-desiccation	PNNL_T0_k141_14428522	7550	PNNL_D0_k127_6814368	V88	Siphoviridae	0.999405	0.00300249	0.96	0.28	0.96	dsDNAphage	linear	lytic	low quality draft	virus	No	Genome-fragment
Pre-desiccation	PNNL_T0_k141_6673380	5510	PNNL_D0_k127_8623838	V93	Siphoviridae	0.999999	0.000358788	0.94	0.633	0.94	dsDNAphage	linear	lytic	low quality draft	virus	No	Genome-fragment
Pre-desiccation	PNNL_T0_k141_9160481	30388	PNNL_D0_k127_9017785	V95	Siphoviridae	0.99973	0.00226603	1	0.04	1	dsDNAphage	linear	lytic	low quality draft	virus	No	Genome-fragment
Pre-desiccation	PNNL_T0_k141_4117444	10037	PNNL_D0_k127_913172	V97	Siphoviridae	0.660204	0.0362754	0.973	0.233	0.973	dsDNAphage	linear	lytic	medium quality draft	virus	No	Genome-fragment
Pre-desiccation	PNNL_T0_k141_25711967	39368	PNNL_D0_k127_17197505	V114	Siphoviridae	0.999993	0.000604275	0.987	0	0.987	dsDNAphage	linear	lytic	medium quality draft	virus	No	Genome-fragment
Pre-desiccation	PNNL_T0_k141_423394	6594	PNNL_D0_k127_17611798	V115	Siphoviridae	0.631981	0.0389002	0.973	0.313	0.973	dsDNAphage	linear	lytic	low quality draft	virus	No	Genome-fragment
Pre-desiccation	PNNL_T0_k141_19236899	7249	PNNL_D0_k127_18302584	V117	Unassigned	0.284145	0.123612	0.66	0.233	0.66	dsDNAphage	linear	lytic	low quality draft	virus	No	Genome-fragment
Pre-desiccation	PNNL_T0_k141_16073530	5989	PNNL_D0_k127_18497436	V118	Siphoviridae	0.794173	0.025795	0.927	0.22	0.927	dsDNAphage	linear	lytic	low quality draft	virus	No	Genome-fragment
Pre-desiccation	PNNL_T0_k141_16330741	6245	PNNL_D0_k127_19253229	V120	Siphoviridae	0.99974	0.00224715	0.993	0.18	0.993	dsDNAphage	linear	lytic	low quality draft	virus	No	Genome-fragment
Pre-desiccation	PNNL_T0_k141_24745568	6448	PNNL_D0_k127_19253229	V120	Siphoviridae	0.999637	0.00249264	0.913	0.293	0.913	dsDNAphage	linear	lytic	low quality draft	virus	No	Genome-fragment
Pre-desiccation	PNNL_T0_k141_27158212	10636	PNNL_D0_k127_22026436	V128	Siphoviridae	0.978472	0.00951734	0.98	0.253	0.98	dsDNAphage	linear	lytic	low quality draft	virus	No	Genome-fragment
Pre-desiccation	PNNL_T0_k141_7386090	22105	PNNL_D0_k127_22026436	V128	Siphoviridae	0.795342	0.0257006	0.993	0.073	0.993	dsDNAphage	linear	lytic	low quality draft	virus	No	Genome-fragment
Pre-desiccation	PNNL_T0_k141_19094065	14214	PNNL_D0_k127_23495138	V134	Siphoviridae	0.999941	0.00124632	NA	NA	NA	NA	NA	lysogenic	low quality draft	virus	No	Genome-fragment
Pre-desiccation	PNNL_T0_k141_11506823	6245	PNNL_D0_k127_25241929	V139	Siphoviridae	0.996662	0.00547624	1	0.367	1	dsDNAphage	linear	lytic	low quality draft	virus	No	Genome-fragment
Pre-desiccation	PNNL_T0_k141_7995498	19608	PNNL_D0_k127_26876051	V145	Podoviridae	0.827382	0.0231891	0.993	0.007	0.993	dsDNAphage	linear	lytic	low quality draft	virus	No	Genome-fragment
Pre-desiccation	PNNL_T0_k141_824167	9740	PNNL_D0_k127_6960444	V169	Siphoviridae	1	0	1	0.113	1	dsDNAphage	linear	lytic	low quality draft	virus	No	Genome-fragment
Pre-desiccation	PNNL_T0_k141_17470080	8135	PNNL_D0_k127_9559234	V175	Unassigned	0.994817	0.00613717	0.987	0.767	0.987	dsDNAphage	linear	lytic	low quality draft	virus	No	Genome-fragment
Pre-desiccation	PNNL_T0_k141_13004754	7599	PNNL_D0_k127_1426902	V187	Siphoviridae	0.998978	0.0036823	0.8	0.347	0.8	dsDNAphage	linear	lytic	low quality draft	virus	No	Genome-fragment
Pre-desiccation	PNNL_T0_k141_12889069	6939	PNNL_D0_k127_14534054	V190	Siphoviridae	1	0	1	0.52	1	dsDNAphage	linear	lytic	low quality draft	virus	No	Genome-fragment
Pre-desiccation	PNNL_T0_k141_20949227	11836	PNNL_D0_k127_14534054	V190	Siphoviridae	1	0	0.993	0.14	0.993	dsDNAphage	linear	lytic	low quality draft	virus	No	Genome-fragment
Pre-desiccation	PNNL_T0_k141_3755748	7463	PNNL_D0_k127_14534054	V190	Siphoviridae	1	0	0.927	0.04	0.927	dsDNAphage	linear	lytic	low quality draft	virus	No	Genome-fragment
Pre-desiccation	PNNL_T0_k141_22808362	6895	PNNL_D0_k127_14738531	V192	Siphoviridae	0.999629	0.00256817	0.913	0.787	0.913	dsDNAphage	linear	lytic	low quality draft	virus	No	Genome-fragment
Pre-desiccation	PNNL_T0_k141_2356763	10830	PNNL_D0_k127_16362276	V196	Siphoviridae	0.998446	0.00426769	0.94	0.553	0.94	dsDNAphage	linear	lytic	low quality draft	virus	No	Genome-fragment
Pre-desiccation	PNNL_T0_k141_8211537	5300	PNNL_D0_k127_16454798	V197	Unassigned	0.929197	0.0156356	0.987	0.347	0.987	dsDNAphage	linear	lytic	low quality draft	virus	No	Genome-fragment
Pre-desiccation	PNNL_T0_k141_15888078	5110	PNNL_D0_k127_17259476	V200	Unassigned	0.785488	0.0265126	0.953	0.927	0.953	dsDNAphage	linear	lytic	low quality draft	virus	No	Genome-fragment
Pre-desiccation	PNNL_T0_k141_20242855	20470	PNNL_D0_k127_17499630	V201	Siphoviridae	0.999963	0.00105748	0.967	0	0.967	dsDNAphage	linear	lytic	low quality draft	virus	No	Genome-fragment
Pre-desiccation	PNNL_T0_k141_20906157	41853	PNNL_D0_k127_17499630	V201	Siphoviridae	0.999915	0.00152957	0.6	0	0.6	dsDNAphage	linear	lytic	low quality draft	virus	Yes	Genome-fragment
Pre-desiccation	PNNL_T0_k141_561352	13614	PNNL_D0_k127_17499630	V201	Siphoviridae	0.99942	0.00300249	0.52	0	0.52	dsDNAphage	linear	lytic	low quality draft	virus	No	Genome-fragment
Pre-desiccation	PNNL_T0_k141_9692033	10898	PNNL_D0_k127_17499630	V201	Siphoviridae	0.99873	0.00396556	1	0.353	1	dsDNAphage	linear	lysogenic	low quality draft	virus	Yes	Genome-fragment
Pre-desiccation	PNNL_T0_k141_10719805	5181	PNNL_D0_k127_22405115	V207	Unassigned	0.719282	0.0314978	0.833	0.033	0.833	dsDNAphage	linear	lytic	low quality draft	virus	No	Genome-fragment
Pre-desiccation	PNNL_T0_k141_16436703	27494	PNNL_D0_k127_5823217	V228	Siphoviridae	0.999876	0.00177506	1	0.027	1	dsDNAphage	linear	lytic	medium quality draft	virus	No	Genome-fragment
Pre-desiccation	PNNL_T0_k141_14368932	8511	PNNL_D0_k127_665675	V230	Unassigned	0.978727	0.0094418	0.893	0.36	0.893	dsDNAphage	linear	lytic	low quality draft	virus	No	Genome-fragment
Pre-desiccation	PNNL_T0_k141_10081720	8801	PNNL_T0_k141_10081720	V237	Unassigned	0.999997	0.000509857	1	0.293	1	dsDNAphage	linear	lytic	low quality draft	virus	No	Genome-fragment
Pre-desiccation	PNNL_T0_k141_10910450	29678	PNNL_T0_k141_10910450	V238	Siphoviridae	0.68319	0.0345381	0.993	0	0.993	dsDNAphage	linear	lytic	low quality draft	virus	No	Genome-fragment
Pre-desiccation	PNNL_T0_k141_11726052	5429	PNNL_T0_k141_11726052	V239	Unassigned	0.999998	0.000490974	0.993	0.473	0.993	dsDNAphage	linear	lytic	low quality draft	virus	No	Genome-fragment
Pre-desiccation	PNNL_T0_k141_11945015	13331	PNNL_T0_k141_11945015	V240	Myoviridae	0.426725	0.0899992	0.753	0	0.753	dsDNAphage	linear	lytic	medium quality draft	virus	No	Genome-fragment
Pre-desiccation	PNNL_T0_k141_12391806	6859	PNNL_T0_k141_12391806	V241	Unassigned	0.197504	0.1475	0.987	0.453	0.987	dsDNAphage	linear	lytic	low quality draft	virus	No	Genome-fragment
Pre-desiccation	PNNL_T0_k141_12418206	8816	PNNL_T0_k141_12418206	V242	Siphoviridae	0.0463748	0.239557	0.573	0.133	0.573	dsDNAphage	linear	lytic	low quality draft	virus	No	Genome-fragment
Pre-desiccation	PNNL_T0_k141_12595632	5038	PNNL_T0_k141_12595632	V243	Unassigned	0.0201649	0.294074	0.82	0.027	0.82	dsDNAphage	linear	lytic	low quality draft	virus	No	Genome-fragment
Pre-desiccation	PNNL_T0_k141_12627229	5381	PNNL_T0_k141_12627229	V244	Unassigned	3.74078e-07	0.899615	0.787	0.093	0.787	dsDNAphage	linear	lytic	low quality draft	virus	No	Genome-fragment
Pre-desiccation	PNNL_T0_k141_12916376	5291	PNNL_T0_k141_12916376	V245	Unassigned	0.969244	0.0109714	0.713	0.1	0.713	dsDNAphage	linear	lytic	low quality draft	virus	No	Genome-fragment
Pre-desiccation	PNNL_T0_k141_1319898	12332	PNNL_T0_k141_1319898	V246	Siphoviridae	0.999887	0.00175617	1	0.173	1	dsDNAphage	linear	lytic	low quality draft	virus	No	Genome-fragment
Pre-desiccation	PNNL_T0_k141_13264664	18232	PNNL_T0_k141_13264664	V247	Myoviridae	0.376398	0.102236	0.993	0.167	0.993	dsDNAphage	linear	lytic	low quality draft	virus	No	Genome-fragment
Pre-desiccation	PNNL_T0_k141_13577363	12864	PNNL_T0_k141_13577363	V248	Siphoviridae	0.787508	0.026286	0.96	0.493	0.96	dsDNAphage	linear	lytic	low quality draft	virus	No	Genome-fragment
Pre-desiccation	PNNL_T0_k141_13710817	18353	PNNL_T0_k141_13710817	V249	Unassigned	0.0600933	0.222826	0.967	0.147	0.967	dsDNAphage	linear	lytic	low quality draft	virus	No	Genome-fragment
Pre-desiccation	PNNL_T0_k141_13912032	6672	PNNL_T0_k141_13912032	V250	Unassigned	0.813053	0.0242277	0.927	0.313	0.927	dsDNAphage	linear	lytic	low quality draft	virus	No	Genome-fragment
Pre-desiccation	PNNL_T0_k141_15370012	5373	PNNL_T0_k141_15370012	V251	Unassigned	0.327815	0.112905	0.647	0.14	0.647	dsDNAphage	linear	lysogenic	low quality draft	virus	No	Genome-fragment
Pre-desiccation	PNNL_T0_k141_15475024	11418	PNNL_T0_k141_15475024	V252	Podoviridae	1	0	1	0.407	1	dsDNAphage	linear	lytic	low quality draft	virus	No	Genome-fragment
Pre-desiccation	PNNL_T0_k141_15565964	7324	PNNL_T0_k141_15565964	V253	Siphoviridae	0.655047	0.0367097	0.887	0.333	0.887	dsDNAphage	linear	lytic	low quality draft	virus	No	Genome-fragment
Pre-desiccation	PNNL_T0_k141_15664519	5805	PNNL_T0_k141_15664519	V254	Unassigned	0.946928	0.0140683	0.987	0.093	0.987	dsDNAphage	linear	lytic	low quality draft	virus	No	Genome-fragment
Pre-desiccation	PNNL_T0_k141_15871154	19606	PNNL_T0_k141_15871154	V255	Siphoviridae	0.334891	0.1113	0.833	0.007	0.833	dsDNAphage	linear	lysogenic	low quality draft	virus	Yes	Genome-fragment
Pre-desiccation	PNNL_T0_k141_15974711	7911	PNNL_T0_k141_15974711	V256	Siphoviridae	0.998389	0.00430546	0.753	0.007	0.753	dsDNAphage	linear	lytic	low quality draft	virus	No	Genome-fragment
Pre-desiccation	PNNL_T0_k141_16199564	5893	PNNL_T0_k141_16199564	V257	Unassigned	0.985156	0.0085165	0.867	0.727	0.867	dsDNAphage	linear	lytic	low quality draft	virus	No	Genome-fragment
Pre-desiccation	PNNL_T0_k141_16312646	5872	PNNL_T0_k141_16312646	V258	Myoviridae	0.518371	0.0549513	0.8	0.327	0.8	dsDNAphage	linear	lytic	low quality draft	virus	No	Genome-fragment
Pre-desiccation	PNNL_T0_k141_16514756	7883	PNNL_T0_k141_16514756	V259	Unassigned	0.259967	0.129693	0.66	0	0.66	dsDNAphage	linear	lytic	low quality draft	virus	Yes	Genome-fragment
Pre-desiccation	PNNL_T0_k141_16630858	10824	PNNL_T0_k141_16630858	V260	Unassigned	0.601901	0.0421482	0.667	0.513	0.667	dsDNAphage	linear	lytic	low quality draft	virus	No	Genome-fragment
Pre-desiccation	PNNL_T0_k141_16661321	11114	PNNL_T0_k141_16661321	V261	Unassigned	0.127773	0.17473	0.96	0.027	0.96	dsDNAphage	linear	lytic	low quality draft	virus	No	Genome-fragment
Pre-desiccation	PNNL_T0_k141_16686250	7284	PNNL_T0_k141_16686250	V262	Siphoviridae	0.998299	0.00439988	1	0.167	1	dsDNAphage	linear	lytic	low quality draft	virus	No	Genome-fragment
Pre-desiccation	PNNL_T0_k141_1702850	5644	PNNL_T0_k141_1702850	V263	Unassigned	0.638497	0.0382582	0.98	0.207	0.98	dsDNAphage	linear	lytic	low quality draft	virus	No	Genome-fragment
Pre-desiccation	PNNL_T0_k141_17158859	9122	PNNL_T0_k141_17158859	V264	Unassigned	0.915376	0.0165798	0.967	0.167	0.967	dsDNAphage	linear	lytic	low quality draft	virus	No	Genome-fragment
Pre-desiccation	PNNL_T0_k141_17234852	5116	PNNL_T0_k141_17234852	V265	Unassigned	0.313656	0.11604	0.967	0.827	0.967	dsDNAphage	linear	lytic	low quality draft	virus	No	Genome-fragment
Pre-desiccation	PNNL_T0_k141_17833313	6506	PNNL_T0_k141_17833313	V266	Siphoviridae	0.93603	0.0150313	0.94	0.02	0.94	dsDNAphage	linear	lytic	low quality draft	virus	No	Genome-fragment
Pre-desiccation	PNNL_T0_k141_1966844	5361	PNNL_T0_k141_1966844	V267	Unassigned	0.577076	0.0448108	1	0.467	1	dsDNAphage	linear	lytic	low quality draft	virus	No	Genome-fragment
Pre-desiccation	PNNL_T0_k141_1973776	5856	PNNL_T0_k141_1973776	V268	Unassigned	0.0437852	0.243277	0.993	0.033	0.993	dsDNAphage	linear	lytic	low quality draft	virus	Yes	Genome-fragment
Pre-desiccation	PNNL_T0_k141_19952865	18037	PNNL_T0_k141_19952865	V269	Siphoviridae	0.699024	0.0331218	0.813	0.007	0.813	dsDNAphage	linear	lysogenic	low quality draft	virus	No	Genome-fragment
Pre-desiccation	PNNL_T0_k141_20286161	16995	PNNL_T0_k141_20286161	V270	Siphoviridae	0.632854	0.0388625	0.993	0.333	0.993	dsDNAphage	circular	lysogenic	low quality draft	virus	No	Genome-fragment
Pre-desiccation	PNNL_T0_k141_21113435	32201	PNNL_T0_k141_21113435	V271	Siphoviridae	0.595373	0.0429602	0.987	0.007	0.987	dsDNAphage	linear	lytic	medium quality draft	virus	No	Genome-fragment
Pre-desiccation	PNNL_T0_k141_2122190	8478	PNNL_T0_k141_2122190	V272	Siphoviridae	0.881739	0.0191102	0.933	0.127	0.933	dsDNAphage	linear	lytic	low quality draft	virus	No	Genome-fragment
Pre-desiccation	PNNL_T0_k141_21602043	17162	PNNL_T0_k141_21602043	V273	Siphoviridae	0.655335	0.0366908	0.993	0.147	0.993	dsDNAphage	linear	lytic	low quality draft	virus	No	Genome-fragment
Pre-desiccation	PNNL_T0_k141_22252961	9681	PNNL_T0_k141_22252961	V274	Unassigned	0.176906	0.154921	0.8	0.013	0.8	dsDNAphage	linear	lysogenic	low quality draft	virus	No	Genome-fragment
Pre-desiccation	PNNL_T0_k141_22367176	12184	PNNL_T0_k141_22367176	V275	Siphoviridae	0.318379	0.11485	0.987	0.133	0.987	dsDNAphage	linear	lytic	low quality draft	virus	No	Genome-fragment
Pre-desiccation	PNNL_T0_k141_22605963	9781	PNNL_T0_k141_22605963	V276	Unassigned	0.0209341	0.291412	0.993	0.007	0.993	dsDNAphage	linear	lytic	low quality draft	virus	No	Genome-fragment
Pre-desiccation	PNNL_T0_k141_22747167	7207	PNNL_T0_k141_22747167	V277	Unassigned	0.00534036	0.388077	1	0.147	1	dsDNAphage	linear	lytic	low quality draft	virus	No	Genome-fragment
Pre-desiccation	PNNL_T0_k141_23072493	14201	PNNL_T0_k141_23072493	V278	Siphoviridae	1	0.00026437	0.84	0.033	0.84	dsDNAphage	linear	lytic	low quality draft	virus	No	Genome-fragment
Pre-desiccation	PNNL_T0_k141_2326902	8734	PNNL_T0_k141_2326902	V279	Unassigned	0.912829	0.0168064	NA	NA	NA	NA	NA	lytic	low quality draft	virus	No	Genome-fragment
Pre-desiccation	PNNL_T0_k141_23642621	37693	PNNL_T0_k141_23642621	V280	Unassigned	0.447215	0.0842397	1	0.047	1	dsDNAphage	linear	lysogenic	low quality draft	virus	No	Genome-fragment
Pre-desiccation	PNNL_T0_k141_25190844	6851	PNNL_T0_k141_25190844	V281	Unassigned	1	0	0.893	0.047	0.893	dsDNAphage	linear	lytic	low quality draft	virus	No	Genome-fragment
Pre-desiccation	PNNL_T0_k141_2528019	9469	PNNL_T0_k141_2528019	V282	Siphoviridae	0.246967	0.133205	0.887	0.007	0.887	dsDNAphage	linear	lytic	low quality draft	virus	No	Genome-fragment
Pre-desiccation	PNNL_T0_k141_26258690	8554	PNNL_T0_k141_26258690	V283	Siphoviridae	0.99496	0.0060994	0.993	0.52	0.993	dsDNAphage	linear	lytic	low quality draft	virus	No	Genome-fragment
Pre-desiccation	PNNL_T0_k141_27019909	24159	PNNL_T0_k141_27019909	V284	Siphoviridae	0.43805	0.0867701	0.987	0.173	0.987	dsDNAphage	linear	lytic	low quality draft	virus	No	Genome-fragment
Pre-desiccation	PNNL_T0_k141_27131652	7281	PNNL_T0_k141_27131652	V285	Unassigned	0.999797	0.00202055	0.993	0.22	0.993	dsDNAphage	linear	lytic	low quality draft	virus	No	Genome-fragment
Pre-desiccation	PNNL_T0_k141_3022574	7622	PNNL_T0_k141_3022574	V286	Unassigned	0.966241	0.0115001	NA	NA	NA	NA	linear	lytic	low quality draft	virus	No	Genome-fragment
Pre-desiccation	PNNL_T0_k141_3027678	5340	PNNL_T0_k141_3027678	V287	Unassigned	0.156022	0.162437	0.793	0.1	0.793	dsDNAphage	linear	lytic	low quality draft	virus	No	Genome-fragment
Pre-desiccation	PNNL_T0_k141_3194728	11867	PNNL_T0_k141_3194728	V288	Unassigned	0.989532	0.00751567	1	0.227	1	dsDNAphage	linear	lytic	low quality draft	virus	No	Genome-fragment
Pre-desiccation	PNNL_T0_k141_3917694	11450	PNNL_T0_k141_3917694	V289	Myoviridae	0.940931	0.0146914	1	0.413	1	dsDNAphage	linear	lytic	low quality draft	virus	No	Genome-fragment
Pre-desiccation	PNNL_T0_k141_4058668	56630	PNNL_T0_k141_4058668	V290	Siphoviridae	0.97807	0.00953622	0.98	0.007	0.98	dsDNAphage	linear	lytic	medium quality draft	virus	No	Genome-fragment
Pre-desiccation	PNNL_T0_k141_4132267	6270	PNNL_T0_k141_4132267	V291	Siphoviridae	0.814157	0.024171	0.96	0.12	0.96	dsDNAphage	linear	lytic	low quality draft	virus	No	Genome-fragment
Pre-desiccation	PNNL_T0_k141_4243497	8564	PNNL_T0_k141_4243497	V292	Unassigned	0.93714	0.0149747	0.947	0.347	0.947	dsDNAphage	linear	lytic	low quality draft	virus	No	Genome-fragment
Pre-desiccation	PNNL_T0_k141_4912410	9813	PNNL_T0_k141_4912410	V293	Unassigned	0.997814	0.00473978	0.993	0.9	0.993	dsDNAphage	linear	lytic	low quality draft	virus	No	Genome-fragment
Pre-desiccation	PNNL_T0_k141_4977459	5147	PNNL_T0_k141_4977459	V294	Unassigned	0.33614	0.110998	0.867	0.093	0.867	dsDNAphage	linear	lytic	low quality draft	virus	No	Genome-fragment
Pre-desiccation	PNNL_T0_k141_5183066	5447	PNNL_T0_k141_5183066	V295	Unassigned	0.906645	0.0172218	0.753	0.3	0.753	dsDNAphage	linear	lytic	low quality draft	virus	No	Genome-fragment
Pre-desiccation	PNNL_T0_k141_5926469	9007	PNNL_T0_k141_5926469	V296	Unassigned	0.303597	0.118419	0.947	0.007	0.947	dsDNAphage	linear	lytic	low quality draft	virus	No	Genome-fragment
Pre-desiccation	PNNL_T0_k141_6534293	7605	PNNL_T0_k141_6534293	V297	Siphoviridae	0.209494	0.144006	0.947	0.047	0.947	dsDNAphage	linear	lytic	low quality draft	virus	No	Genome-fragment
Pre-desiccation	PNNL_T0_k141_6731647	5530	PNNL_T0_k141_6731647	V298	Unassigned	0.914684	0.0166365	0.933	0.26	0.933	dsDNAphage	linear	lytic	low quality draft	virus	No	Genome-fragment
Pre-desiccation	PNNL_T0_k141_7372214	5457	PNNL_T0_k141_7372214	V299	Unassigned	0.42412	0.0908301	0.72	0.367	0.72	dsDNAphage	linear	lytic	low quality draft	virus	No	Genome-fragment
Pre-desiccation	PNNL_T0_k141_7436763	23524	PNNL_T0_k141_7436763	V300	Unassigned	0.846483	0.0217728	0.673	0	0.673	dsDNAphage	linear	lytic	low quality draft	virus	No	Genome-fragment
Pre-desiccation	PNNL_T0_k141_7449050	41498	PNNL_T0_k141_7449050	V301	Siphoviridae	0.390386	0.0989123	0.987	0.02	0.987	dsDNAphage	circular	lytic	high quality draft	virus	No	High-quality
Pre-desiccation	PNNL_T0_k141_7721808	9171	PNNL_T0_k141_7721808	V302	Siphoviridae	0.819424	0.0237745	0.947	0.247	0.947	dsDNAphage	linear	lytic	low quality draft	virus	No	Genome-fragment
Pre-desiccation	PNNL_T0_k141_7995775	44178	PNNL_T0_k141_7995775	V303	Siphoviridae	0.18251	0.152976	0.973	0.013	0.973	dsDNAphage	circular	lysogenic	medium quality draft	virus	No	High-quality
Pre-desiccation	PNNL_T0_k141_8126742	22406	PNNL_T0_k141_8126742	V304	Unassigned	0.999803	0.00202055	0.88	0.067	0.88	dsDNAphage	linear	lytic	low quality draft	virus	No	Genome-fragment
Pre-desiccation	PNNL_T0_k141_8713745	10871	PNNL_T0_k141_8713745	V305	Unassigned	0.996757	0.00541959	0.793	0.067	0.793	dsDNAphage	linear	lytic	low quality draft	virus	No	Genome-fragment
Pre-desiccation	PNNL_T0_k141_8864523	15649	PNNL_T0_k141_8864523	V306	Siphoviridae	0.999616	0.00262482	0.953	0.08	0.953	dsDNAphage	linear	lytic	low quality draft	virus	No	Genome-fragment
Pre-desiccation	PNNL_T0_k141_8916239	5019	PNNL_T0_k141_8916239	V307	Unassigned	0.995348	0.0059861	0.973	0.86	0.973	dsDNAphage	linear	lytic	low quality draft	virus	No	Genome-fragment
Pre-desiccation	PNNL_T0_k141_9118860	5993	PNNL_T0_k141_9118860	V308	Unassigned	0.577498	0.0448108	0.72	0.14	0.72	dsDNAphage	linear	lytic	low quality draft	virus	No	Genome-fragment
Pre-desiccation	PNNL_T0_k141_946766	5839	PNNL_T0_k141_946766	V309	Siphoviridae	0.986323	0.00823325	1	0.32	1	dsDNAphage	linear	lytic	low quality draft	virus	No	Genome-fragment
Pre-desiccation	PNNL_T0_k141_9799790	5560	PNNL_T0_k141_9799790	V310	Podoviridae	0.429863	0.0890362	0.94	0.667	0.94	dsDNAphage	linear	lytic	low quality draft	virus	No	Genome-fragment
Pre-desiccation	PNNL_T0_k141_9970838	10229	PNNL_T0_k141_9970838	V311	Siphoviridae	0.983523	0.00876199	0.993	0.513	0.993	dsDNAphage	linear	lytic	low quality draft	virus	No	Genome-fragment
Pre-desiccation	PNNL_T0_k141_10050368	15886	PNNL_T0_k141_10050368	V312	Siphoviridae	0.997771	0.00481532	1	0.187	1	dsDNAphage	linear	lytic	low quality draft	virus	No	Genome-fragment
Pre-desiccation	PNNL_T0_k141_1097093	5037	PNNL_T0_k141_1097093	V313	Unassigned	0.600558	0.0422615	0.547	0.34	0.547	dsDNAphage	linear	lytic	low quality draft	virus	No	Genome-fragment
Pre-desiccation	PNNL_T0_k141_10998953	9489	PNNL_T0_k141_10998953	V314	Siphoviridae	0.998436	0.00426769	1	0.133	1	dsDNAphage	linear	lytic	low quality draft	virus	No	Genome-fragment
Pre-desiccation	PNNL_T0_k141_11063348	6444	PNNL_T0_k141_11063348	V315	Unassigned	0.965746	0.011519	NA	NA	NA	NA	NA	lytic	low quality draft	virus	No	Genome-fragment
Pre-desiccation	PNNL_T0_k141_11258612	7078	PNNL_T0_k141_11258612	V316	Siphoviridae	0.999567	0.00275701	1	0.467	1	dsDNAphage	linear	lytic	low quality draft	virus	No	Genome-fragment
Pre-desiccation	PNNL_T0_k141_11283483	6439	PNNL_T0_k141_11283483	V317	Unassigned	0.999721	0.00226603	1	0.02	1	dsDNAphage	linear	lytic	low quality draft	virus	No	Genome-fragment
Pre-desiccation	PNNL_T0_k141_11883943	5554	PNNL_T0_k141_11883943	V318	Unassigned	0.0826485	0.201564	0.853	0.047	0.853	dsDNAphage	linear	lytic	low quality draft	virus	No	Genome-fragment
Pre-desiccation	PNNL_T0_k141_12506018	10292	PNNL_T0_k141_12506018	V319	Siphoviridae	0.246946	0.133224	1	0.127	1	dsDNAphage	linear	lytic	low quality draft	virus	No	Genome-fragment
Pre-desiccation	PNNL_T0_k141_13351729	7564	PNNL_T0_k141_13351729	V320	Unassigned	0.954738	0.0130675	NA	NA	NA	NA	linear	lytic	low quality draft	virus	No	Genome-fragment
Pre-desiccation	PNNL_T0_k141_138793	8529	PNNL_T0_k141_138793	V321	Siphoviridae	0.328203	0.112811	0.813	0.047	0.813	dsDNAphage	linear	lysogenic	low quality draft	virus	No	Genome-fragment
Pre-desiccation	PNNL_T0_k141_14391367	18484	PNNL_T0_k141_14391367	V322	Podoviridae	0.153154	0.1634	0.9	0	0.9	dsDNAphage	linear	lytic	low quality draft	virus	No	Genome-fragment
Pre-desiccation	PNNL_T0_k141_14468552	8783	PNNL_T0_k141_14468552	V323	Siphoviridae	0.999899	0.00164287	1	0.52	1	dsDNAphage	linear	lytic	low quality draft	virus	No	Genome-fragment
Pre-desiccation	PNNL_T0_k141_14559830	10905	PNNL_T0_k141_14559830	V324	Siphoviridae	0.720801	0.0313468	0.993	0.507	0.993	dsDNAphage	linear	lytic	low quality draft	virus	No	Genome-fragment
Pre-desiccation	PNNL_T0_k141_147165	9477	PNNL_T0_k141_147165	V325	Unassigned	0.141354	0.168593	1	0.027	1	dsDNAphage	linear	lytic	low quality draft	virus	Yes	Genome-fragment
Pre-desiccation	PNNL_T0_k141_14772100	6089	PNNL_T0_k141_14772100	V326	Unassigned	0.999991	0.000623159	1	0.213	1	dsDNAphage	linear	lytic	low quality draft	virus	No	Genome-fragment
Pre-desiccation	PNNL_T0_k141_15170652	10590	PNNL_T0_k141_15170652	V327	Siphoviridae	0.958482	0.0125576	1	0.273	1	dsDNAphage	linear	lytic	low quality draft	virus	No	Genome-fragment
Pre-desiccation	PNNL_T0_k141_15388879	5709	PNNL_T0_k141_15388879	V328	Unassigned	0.0253082	0.279119	0.76	0.007	0.76	dsDNAphage	linear	lytic	low quality draft	virus	No	Genome-fragment
Pre-desiccation	PNNL_T0_k141_15399714	6717	PNNL_T0_k141_15399714	V329	Podoviridae	0.948229	0.0138417	0.993	0.367	0.993	dsDNAphage	linear	lytic	low quality draft	virus	No	Genome-fragment
Pre-desiccation	PNNL_T0_k141_15706110	14354	PNNL_T0_k141_15706110	V330	Siphoviridae	0.587002	0.0437344	0.993	0.047	0.993	dsDNAphage	linear	lytic	low quality draft	virus	No	Genome-fragment
Pre-desiccation	PNNL_T0_k141_16007739	11380	PNNL_T0_k141_16007739	V331	Siphoviridae	0.999385	0.00302138	1	0.2	1	dsDNAphage	linear	lytic	low quality draft	virus	No	Genome-fragment
Pre-desiccation	PNNL_T0_k141_16258006	8356	PNNL_T0_k141_16258006	V332	Unassigned	0.0100376	0.343814	0.68	0.053	0.68	dsDNAphage	linear	lytic	low quality draft	virus	No	Genome-fragment
Pre-desiccation	PNNL_T0_k141_16802687	15663	PNNL_T0_k141_16802687	V333	Siphoviridae	0.998548	0.00421104	1	0.407	1	dsDNAphage	linear	lytic	low quality draft	virus	No	Genome-fragment
Pre-desiccation	PNNL_T0_k141_16939435	7869	PNNL_T0_k141_16939435	V334	Siphoviridae	0.986053	0.00834655	0.593	0.007	0.593	dsDNAphage	linear	lytic	low quality draft	virus	No	Genome-fragment
Pre-desiccation	PNNL_T0_k141_17081475	5067	PNNL_T0_k141_17081475	V335	Podoviridae	0.99608	0.00574061	1	0.62	1	dsDNAphage	linear	lytic	low quality draft	virus	No	Genome-fragment
Pre-desiccation	PNNL_T0_k141_17200274	10995	PNNL_T0_k141_17200274	V336	Siphoviridae	0.98802	0.00785558	1	0.233	1	dsDNAphage	linear	lytic	low quality draft	virus	No	Genome-fragment
Pre-desiccation	PNNL_T0_k141_18125946	40371	PNNL_T0_k141_18125946	V337	Siphoviridae	0.97666	0.00970617	0.993	0.02	0.993	dsDNAphage	linear	lytic	low quality draft	virus	No	High-quality
Pre-desiccation	PNNL_T0_k141_18275724	5537	PNNL_T0_k141_18275724	V338	Siphoviridae	0.966673	0.0114246	0.987	0.66	0.987	dsDNAphage	linear	lytic	low quality draft	virus	No	Genome-fragment
Pre-desiccation	PNNL_T0_k141_18279767	5934	PNNL_T0_k141_18279767	V339	Unassigned	0.0248492	0.280119	0.993	0.32	0.993	dsDNAphage	linear	lytic	low quality draft	virus	No	Genome-fragment
Pre-desiccation	PNNL_T0_k141_18878544	6148	PNNL_T0_k141_18878544	V340	Unassigned	0.011927	0.33035	0.633	0.033	0.633	dsDNAphage	linear	lysogenic	low quality draft	virus	No	Genome-fragment
Pre-desiccation	PNNL_T0_k141_18931648	9480	PNNL_T0_k141_18931648	V341	Siphoviridae	0.98294	0.00887529	0.993	0.7	0.993	dsDNAphage	linear	lytic	low quality draft	virus	No	Genome-fragment
Pre-desiccation	PNNL_T0_k141_19176365	13559	PNNL_T0_k141_19176365	V342	Siphoviridae	0.415333	0.0928129	0.953	0.047	0.953	dsDNAphage	linear	lysogenic	low quality draft	virus	No	Genome-fragment
Pre-desiccation	PNNL_T0_k141_19322002	5055	PNNL_T0_k141_19322002	V343	Unassigned	0.530991	0.0523076	0.74	0.62	0.74	dsDNAphage	linear	lysogenic	low quality draft	virus	No	Genome-fragment
Pre-desiccation	PNNL_T0_k141_19428143	11584	PNNL_T0_k141_19428143	V344	Unassigned	0.335453	0.11113	0.953	0.08	0.953	dsDNAphage	linear	lytic	low quality draft	virus	No	Genome-fragment
Pre-desiccation	PNNL_T0_k141_19650385	8906	PNNL_T0_k141_19650385	V345	Siphoviridae	0.98356	0.00876199	0.927	0.18	0.927	dsDNAphage	linear	lytic	low quality draft	virus	No	Genome-fragment
Pre-desiccation	PNNL_T0_k141_19685937	5584	PNNL_T0_k141_19685937	V346	Unassigned	0.33135	0.112206	0.82	0.293	0.82	dsDNAphage	linear	lytic	low quality draft	virus	No	Genome-fragment
Pre-desiccation	PNNL_T0_k141_19687597	5716	PNNL_T0_k141_19687597	V347	Siphoviridae	0.523569	0.0536105	0.913	0.24	0.913	dsDNAphage	linear	lytic	low quality draft	virus	No	Genome-fragment
Pre-desiccation	PNNL_T0_k141_19748717	5707	PNNL_T0_k141_19748717	V348	Unassigned	0.997404	0.00504192	NA	NA	NA	NA	NA	lytic	low quality draft	virus	No	Genome-fragment
Pre-desiccation	PNNL_T0_k141_19792306	5718	PNNL_T0_k141_19792306	V349	Unassigned	0.995096	0.00602387	0.993	0.953	0.993	dsDNAphage	linear	lytic	low quality draft	virus	No	Genome-fragment
Pre-desiccation	PNNL_T0_k141_19821860	20028	PNNL_T0_k141_19821860	V350	Siphoviridae	0.746775	0.0293262	0.873	0.027	0.873	dsDNAphage	linear	lytic	low quality draft	virus	No	Genome-fragment
Pre-desiccation	PNNL_T0_k141_20091233	20108	PNNL_T0_k141_20091233	V351	Unassigned	0.923249	0.0160133	0.94	0.073	0.94	dsDNAphage	linear	lytic	low quality draft	virus	No	Genome-fragment
Pre-desiccation	PNNL_T0_k141_20298240	6216	PNNL_T0_k141_20298240	V352	Unassigned	0.0210199	0.291128	0.92	0.02	0.92	dsDNAphage	linear	lytic	low quality draft	virus	No	Genome-fragment
Pre-desiccation	PNNL_T0_k141_20553419	6685	PNNL_T0_k141_20553419	V353	Unassigned	0.995372	0.0059861	0.873	0.147	0.873	dsDNAphage	linear	lytic	low quality draft	virus	No	Genome-fragment
Pre-desiccation	PNNL_T0_k141_20687374	9620	PNNL_T0_k141_20687374	V354	Siphoviridae	0.999781	0.00205831	0.993	0.28	0.993	dsDNAphage	linear	lytic	low quality draft	virus	No	Genome-fragment
Pre-desiccation	PNNL_T0_k141_21039677	11335	PNNL_T0_k141_21039677	V355	Siphoviridae	0.993536	0.00660926	0.927	0.127	0.927	dsDNAphage	linear	lytic	low quality draft	virus	No	Genome-fragment
Pre-desiccation	PNNL_T0_k141_2112261	5528	PNNL_T0_k141_2112261	V356	Siphoviridae	0.545085	0.0497394	1	0.68	1	dsDNAphage	linear	lytic	low quality draft	virus	No	Genome-fragment
Pre-desiccation	PNNL_T0_k141_21181374	5035	PNNL_T0_k141_21181374	V357	Unassigned	0.774339	0.027419	0.96	0.273	0.96	dsDNAphage	linear	lytic	low quality draft	virus	No	Genome-fragment
Pre-desiccation	PNNL_T0_k141_22117730	6658	PNNL_T0_k141_22117730	V358	Unassigned	0.403815	0.0953055	0.967	0.027	0.967	dsDNAphage	linear	lytic	low quality draft	virus	No	Genome-fragment
Pre-desiccation	PNNL_T0_k141_22273456	6817	PNNL_T0_k141_22273456	V359	Unassigned	0.693447	0.0336317	0.893	0.18	0.893	dsDNAphage	linear	lytic	low quality draft	virus	No	Genome-fragment
Pre-desiccation	PNNL_T0_k141_22574476	11986	PNNL_T0_k141_22574476	V360	Podoviridae	0.927993	0.0157489	0.98	0.28	0.98	dsDNAphage	linear	lytic	low quality draft	virus	No	Genome-fragment
Pre-desiccation	PNNL_T0_k141_22804353	6860	PNNL_T0_k141_22804353	V361	Unassigned	0.131534	0.173125	0.76	0	0.76	dsDNAphage	linear	lytic	low quality draft	virus	No	Genome-fragment
Pre-desiccation	PNNL_T0_k141_23113889	5981	PNNL_T0_k141_23113889	V362	Unassigned	0.816163	0.0240011	0.96	0.893	0.96	dsDNAphage	linear	lytic	low quality draft	virus	No	Genome-fragment
Pre-desiccation	PNNL_T0_k141_23284418	8056	PNNL_T0_k141_23284418	V363	Unassigned	0.990633	0.0072513	0.867	0.273	0.867	dsDNAphage	linear	lytic	low quality draft	virus	No	Genome-fragment
Pre-desiccation	PNNL_T0_k141_2357720	5234	PNNL_T0_k141_2357720	V364	Myoviridae	1	0.000283254	0.987	0.813	0.987	dsDNAphage	linear	lytic	low quality draft	virus	No	Genome-fragment
Pre-desiccation	PNNL_T0_k141_2403079	7383	PNNL_T0_k141_2403079	V365	Unassigned	0.0175554	0.303724	0.827	0.027	0.827	dsDNAphage	linear	lytic	low quality draft	virus	No	Genome-fragment
Pre-desiccation	PNNL_T0_k141_24120187	10150	PNNL_T0_k141_24120187	V366	Unassigned	0.483665	0.0723997	1	0.073	1	dsDNAphage	linear	lytic	medium quality draft	virus	No	Genome-fragment
Pre-desiccation	PNNL_T0_k141_24314368	6167	PNNL_T0_k141_24314368	V367	Siphoviridae	0.742581	0.0297417	1	0.673	1	dsDNAphage	linear	lytic	low quality draft	virus	No	Genome-fragment
Pre-desiccation	PNNL_T0_k141_2507539	7846	PNNL_T0_k141_2507539	V368	Siphoviridae	0.962421	0.0120289	1	0.32	1	dsDNAphage	linear	lytic	low quality draft	virus	No	Genome-fragment
Pre-desiccation	PNNL_T0_k141_25159981	8493	PNNL_T0_k141_25159981	V369	Unassigned	0.591402	0.0434512	0.987	0.52	0.987	dsDNAphage	linear	lytic	low quality draft	virus	No	Genome-fragment
Pre-desiccation	PNNL_T0_k141_25313477	11925	PNNL_T0_k141_25313477	V370	Siphoviridae	0.999884	0.00175617	0.993	0.367	0.993	dsDNAphage	linear	lytic	low quality draft	virus	No	Genome-fragment
Pre-desiccation	PNNL_T0_k141_25404113	5435	PNNL_T0_k141_25404113	V371	Unassigned	0.610413	0.0411851	0.96	0.847	0.96	dsDNAphage	linear	lytic	low quality draft	virus	No	Genome-fragment
Pre-desiccation	PNNL_T0_k141_25799235	5149	PNNL_T0_k141_25799235	V372	Unassigned	0.989634	0.00751567	1	0.56	1	dsDNAphage	linear	lytic	low quality draft	virus	No	Genome-fragment
Pre-desiccation	PNNL_T0_k141_27180747	5436	PNNL_T0_k141_27180747	V373	Unassigned	0.959506	0.0124443	NA	NA	NA	NA	NA	lysogenic	low quality draft	virus	No	Genome-fragment
Pre-desiccation	PNNL_T0_k141_27256026	5014	PNNL_T0_k141_27256026	V374	Unassigned	0.532679	0.0519299	0.86	0.147	0.86	dsDNAphage	linear	lytic	low quality draft	virus	No	Genome-fragment
Pre-desiccation	PNNL_T0_k141_27490306	5354	PNNL_T0_k141_27490306	V375	Unassigned	0.991696	0.00704358	0.96	0.3	0.96	dsDNAphage	linear	lytic	low quality draft	virus	No	Genome-fragment
Pre-desiccation	PNNL_T0_k141_27525550	144547	PNNL_T0_k141_27525550	V376	Siphoviridae	1	0	0.993	0.007	0.993	dsDNAphage	circular	lysogenic	high quality draft	virus	No	High-quality
Pre-desiccation	PNNL_T0_k141_27525953	18127	PNNL_T0_k141_27525953	V377	Siphoviridae	0.687853	0.0341038	1	0.347	1	dsDNAphage	circular	lytic	low quality draft	virus	No	High-quality
Pre-desiccation	PNNL_T0_k141_2879031	19350	PNNL_T0_k141_2879031	V378	Siphoviridae	0.701007	0.0328764	1	0.187	1	dsDNAphage	linear	lytic	low quality draft	virus	No	Genome-fragment
Pre-desiccation	PNNL_T0_k141_2955591	40872	PNNL_T0_k141_2955591	V379	Siphoviridae	0.945636	0.0141438	0.993	0	0.993	dsDNAphage	linear	lytic	medium quality draft	virus	No	High-quality
Pre-desiccation	PNNL_T0_k141_3951213	9152	PNNL_T0_k141_3951213	V380	Siphoviridae	0.348677	0.107901	1	0.893	1	dsDNAphage	linear	lytic	low quality draft	virus	No	Genome-fragment
Pre-desiccation	PNNL_T0_k141_4057786	11687	PNNL_T0_k141_4057786	V381	Unassigned	0.752051	0.0291374	0.947	0.287	0.947	dsDNAphage	linear	lytic	low quality draft	virus	No	Genome-fragment
Pre-desiccation	PNNL_T0_k141_4241659	6942	PNNL_T0_k141_4241659	V382	Unassigned	0.960836	0.0122366	0.973	0.78	0.973	dsDNAphage	linear	lytic	low quality draft	virus	No	Genome-fragment
Pre-desiccation	PNNL_T0_k141_426260	8772	PNNL_T0_k141_426260	V383	Unassigned	0.997051	0.00524964	0.927	0.033	0.927	dsDNAphage	linear	lytic	low quality draft	virus	No	Genome-fragment
Pre-desiccation	PNNL_T0_k141_464197	5970	PNNL_T0_k141_464197	V384	Unassigned	0.976554	0.00972505	NA	NA	NA	NA	NA	lytic	low quality draft	virus	No	Genome-fragment
Pre-desiccation	PNNL_T0_k141_5056671	10036	PNNL_T0_k141_5056671	V385	Siphoviridae	0.984728	0.00859204	0.887	0.16	0.887	dsDNAphage	linear	lytic	low quality draft	virus	No	Genome-fragment
Pre-desiccation	PNNL_T0_k141_5089085	5423	PNNL_T0_k141_5089085	V386	Myoviridae	0.333442	0.111791	0.913	0	0.913	dsDNAphage	linear	lytic	low quality draft	virus	No	Genome-fragment
Pre-desiccation	PNNL_T0_k141_5107130	5424	PNNL_T0_k141_5107130	V387	Unassigned	0.973301	0.0101783	NA	NA	NA	NA	linear	lytic	low quality draft	virus	No	Genome-fragment
Pre-desiccation	PNNL_T0_k141_6210833	5852	PNNL_T0_k141_6210833	V388	Unassigned	0.548206	0.049154	1	0.693	1	dsDNAphage	linear	lytic	low quality draft	virus	No	Genome-fragment
Pre-desiccation	PNNL_T0_k141_6230257	6323	PNNL_T0_k141_6230257	V389	Unassigned	0.998466	0.00426769	0.993	0.227	0.993	dsDNAphage	linear	lytic	low quality draft	virus	No	Genome-fragment
Pre-desiccation	PNNL_T0_k141_6339866	5928	PNNL_T0_k141_6339866	V390	Unassigned	0.0621932	0.220353	0.987	0.407	0.987	dsDNAphage	linear	lytic	low quality draft	virus	No	Genome-fragment
Pre-desiccation	PNNL_T0_k141_6684519	11589	PNNL_T0_k141_6684519	V391	Siphoviridae	0.801144	0.0251341	0.993	0.68	0.993	dsDNAphage	linear	lytic	low quality draft	virus	No	Genome-fragment
Pre-desiccation	PNNL_T0_k141_6733341	10532	PNNL_T0_k141_6733341	V392	Unassigned	0.120043	0.178809	0.967	0.007	0.967	dsDNAphage	linear	lytic	low quality draft	virus	No	Genome-fragment
Pre-desiccation	PNNL_T0_k141_7025232	7610	PNNL_T0_k141_7025232	V393	Siphoviridae	0.177879	0.154506	0.913	0.1	0.913	dsDNAphage	linear	lytic	low quality draft	virus	Yes	Genome-fragment
Pre-desiccation	PNNL_T0_k141_7697681	10842	PNNL_T0_k141_7697681	V394	Unassigned	0.999974	0.000887529	0.953	0.493	0.953	dsDNAphage	linear	lytic	low quality draft	virus	No	Genome-fragment
Pre-desiccation	PNNL_T0_k141_7947987	8464	PNNL_T0_k141_7947987	V395	Unassigned	0.349588	0.107769	0.9	0.053	0.9	dsDNAphage	linear	lytic	low quality draft	virus	No	Genome-fragment
Pre-desiccation	PNNL_T0_k141_8217033	10766	PNNL_T0_k141_8217033	V396	Myoviridae	0.191951	0.149501	0.92	0.013	0.92	dsDNAphage	linear	lytic	low quality draft	virus	No	Genome-fragment
Pre-desiccation	PNNL_T0_k141_8945089	11444	PNNL_T0_k141_8945089	V397	Siphoviridae	0.999997	0.000490974	1	0.393	1	dsDNAphage	linear	lytic	medium quality draft	virus	No	Genome-fragment
Pre-desiccation	PNNL_T0_k141_8958749	7686	PNNL_T0_k141_8958749	V398	Unassigned	0.941861	0.0145781	NA	NA	NA	NA	NA	lytic	low quality draft	virus	No	Genome-fragment
Pre-desiccation	PNNL_T0_k141_9138805	16830	PNNL_T0_k141_9138805	V399	Siphoviridae	0.597133	0.0427336	0.967	0.187	0.967	dsDNAphage	linear	lytic	low quality draft	virus	No	Genome-fragment
Pre-desiccation	PNNL_T0_k141_9591846	43178	PNNL_T0_k141_9591846	V400	Siphoviridae	0.953961	0.0131241	1	0.033	1	dsDNAphage	circular	lytic	high quality draft	virus	No	Genome-fragment
Pre-desiccation	PNNL_T0_k141_9716610	6935	PNNL_T0_k141_9716610	V401	Siphoviridae	0.999911	0.00156734	0.993	0.7	0.993	dsDNAphage	linear	lytic	low quality draft	virus	No	Genome-fragment
Pre-desiccation	PNNL_T0_k141_10431726	11889	PNNL_T0_k141_10431726	V402	Siphoviridae	0.828952	0.0230758	0.987	0.433	0.987	dsDNAphage	linear	lytic	low quality draft	virus	No	Genome-fragment
Pre-desiccation	PNNL_T0_k141_10470418	6962	PNNL_T0_k141_10470418	V403	Siphoviridae	0.961824	0.0120855	0.98	0.413	0.98	dsDNAphage	linear	lytic	low quality draft	virus	No	Genome-fragment
Pre-desiccation	PNNL_T0_k141_10591017	5220	PNNL_T0_k141_10591017	V404	Unassigned	0.997982	0.00464537	0.687	0.433	0.687	dsDNAphage	linear	lytic	low quality draft	virus	No	Genome-fragment
Pre-desiccation	PNNL_T0_k141_1063877	36643	PNNL_T0_k141_1063877	V405	Siphoviridae	0.984566	0.00859204	0.993	0	0.993	dsDNAphage	linear	lytic	low quality draft	virus	No	Genome-fragment
Pre-desiccation	PNNL_T0_k141_10705766	5215	PNNL_T0_k141_10705766	V406	Inoviridae	0.761333	0.0285709	0.693	0.033	0.693	dsDNAphage	linear	lytic	low quality draft	virus	No	Genome-fragment
Pre-desiccation	PNNL_T0_k141_11196649	8070	PNNL_T0_k141_11196649	V407	Siphoviridae	0.878043	0.019469	0.853	0.033	0.853	dsDNAphage	linear	lytic	low quality draft	virus	No	Genome-fragment
Pre-desiccation	PNNL_T0_k141_11264958	12342	PNNL_T0_k141_11264958	V408	Unassigned	0.868985	0.0202055	0.993	0.02	0.993	dsDNAphage	linear	lytic	low quality draft	virus	No	Genome-fragment
Pre-desiccation	PNNL_T0_k141_11924693	23017	PNNL_T0_k141_11924693	V409	Siphoviridae	0.999988	0.000717577	1	0.007	1	dsDNAphage	linear	lytic	medium quality draft	virus	No	Genome-fragment
Pre-desiccation	PNNL_T0_k141_12124752	5564	PNNL_T0_k141_12124752	V410	Unassigned	0.656662	0.0365964	0.993	0.787	0.993	dsDNAphage	linear	lytic	low quality draft	virus	No	Genome-fragment
Pre-desiccation	PNNL_T0_k141_12288514	9965	PNNL_T0_k141_12288514	V411	Siphoviridae	0.218511	0.140721	0.987	0.027	0.987	dsDNAphage	linear	lytic	low quality draft	virus	No	Genome-fragment
Pre-desiccation	PNNL_T0_k141_12595464	7136	PNNL_T0_k141_12595464	V412	Podoviridae	0.823639	0.0234345	0.98	0.267	0.98	dsDNAphage	linear	lytic	low quality draft	virus	No	Genome-fragment
Pre-desiccation	PNNL_T0_k141_13152216	20495	PNNL_T0_k141_13152216	V413	Podoviridae	1	0	1	0.293	1	dsDNAphage	linear	lytic	medium quality draft	virus	No	Genome-fragment
Pre-desiccation	PNNL_T0_k141_13500371	7904	PNNL_T0_k141_13500371	V414	Podoviridae	0.0393809	0.250264	0.907	0.08	0.907	dsDNAphage	linear	lytic	low quality draft	virus	No	Genome-fragment
Pre-desiccation	PNNL_T0_k141_13671071	5927	PNNL_T0_k141_13671071	V415	Siphoviridae	0.985483	0.00845985	0.92	0.04	0.92	dsDNAphage	linear	lytic	low quality draft	virus	No	Genome-fragment
Pre-desiccation	PNNL_T0_k141_14427718	6033	PNNL_T0_k141_14427718	V416	Unassigned	0.640224	0.0381449	0.933	0.133	0.933	dsDNAphage	linear	lytic	low quality draft	virus	No	Genome-fragment
Pre-desiccation	PNNL_T0_k141_14945487	33567	PNNL_T0_k141_14945487	V417	Siphoviridae	0.998557	0.00419216	1	0.613	1	dsDNAphage	linear	lysogenic	low quality draft	virus	No	Genome-fragment
Pre-desiccation	PNNL_T0_k141_15121400	10673	PNNL_T0_k141_15121400	V418	Siphoviridae	0.999315	0.00307803	0.94	0.04	0.94	dsDNAphage	linear	lytic	low quality draft	virus	No	Genome-fragment
Pre-desiccation	PNNL_T0_k141_16139309	12813	PNNL_T0_k141_16139309	V419	Unassigned	0.999891	0.00173729	0.953	0.16	0.953	dsDNAphage	linear	lytic	low quality draft	virus	No	Genome-fragment
Pre-desiccation	PNNL_T0_k141_16379621	21877	PNNL_T0_k141_16379621	V420	Siphoviridae	0.775666	0.027249	1	0.173	1	dsDNAphage	linear	lytic	low quality draft	virus	No	Genome-fragment
Pre-desiccation	PNNL_T0_k141_16607766	6588	PNNL_T0_k141_16607766	V421	Siphoviridae	0.953643	0.0131996	0.993	0.227	0.993	dsDNAphage	linear	lytic	low quality draft	virus	No	Genome-fragment
Pre-desiccation	PNNL_T0_k141_16672590	58979	PNNL_T0_k141_16672590	V422	Myoviridae	0.730821	0.0305159	0.993	0.047	0.993	dsDNAphage	linear	lytic	medium quality draft	virus	No	High-quality
Pre-desiccation	PNNL_T0_k141_17667583	7961	PNNL_T0_k141_17667583	V423	Unassigned	0.959417	0.0124632	0.893	0.247	0.893	dsDNAphage	linear	lytic	low quality draft	virus	No	Genome-fragment
Pre-desiccation	PNNL_T0_k141_1777667	6292	PNNL_T0_k141_1777667	V424	Unassigned	0.667496	0.0357655	1	0.347	1	dsDNAphage	linear	lytic	low quality draft	virus	No	Genome-fragment
Pre-desiccation	PNNL_T0_k141_18071170	5770	PNNL_T0_k141_18071170	V425	Unassigned	0.524543	0.0533462	0.647	0.227	0.647	dsDNAphage	linear	lysogenic	low quality draft	virus	No	Genome-fragment
Pre-desiccation	PNNL_T0_k141_18290376	17973	PNNL_T0_k141_18290376	V426	Siphoviridae	0.959544	0.0124254	1	0.127	1	dsDNAphage	linear	lytic	low quality draft	virus	No	Genome-fragment
Pre-desiccation	PNNL_T0_k141_20088471	5145	PNNL_T0_k141_20088471	V427	Siphoviridae	0.248058	0.132997	0.967	0.033	0.967	dsDNAphage	linear	lytic	low quality draft	virus	No	Genome-fragment
Pre-desiccation	PNNL_T0_k141_20223727	6011	PNNL_T0_k141_20223727	V428	Unassigned	0.131378	0.173163	0.993	0.06	0.993	dsDNAphage	linear	lytic	low quality draft	virus	No	Genome-fragment
Pre-desiccation	PNNL_T0_k141_20277757	6007	PNNL_T0_k141_20277757	V429	Unassigned	0.999973	0.000887529	0.827	0.267	0.827	dsDNAphage	linear	lytic	low quality draft	virus	No	Genome-fragment
Pre-desiccation	PNNL_T0_k141_20858737	5290	PNNL_T0_k141_20858737	V430	Unassigned	0.990894	0.0072513	0.96	0.107	0.96	dsDNAphage	linear	lytic	low quality draft	virus	No	Genome-fragment
Pre-desiccation	PNNL_T0_k141_20970853	55320	PNNL_T0_k141_20970853	V431	Siphoviridae	0.985021	0.00853539	1	0.007	1	dsDNAphage	linear	lytic	high quality draft	virus	No	High-quality
Pre-desiccation	PNNL_T0_k141_21140896	45642	PNNL_T0_k141_21140896	V432	Siphoviridae	0.803648	0.0249264	0.947	0.013	0.947	dsDNAphage	circular	lysogenic	medium quality draft	virus	No	High-quality
Pre-desiccation	PNNL_T0_k141_21355983	5070	PNNL_T0_k141_21355983	V433	Unassigned	0.960162	0.0123688	0.987	0.227	0.987	dsDNAphage	linear	lytic	low quality draft	virus	No	Genome-fragment
Pre-desiccation	PNNL_T0_k141_21363566	7213	PNNL_T0_k141_21363566	V434	Unassigned	0.951027	0.0135018	0.953	0.1	0.953	dsDNAphage	linear	lytic	low quality draft	virus	No	Genome-fragment
Pre-desiccation	PNNL_T0_k141_21433634	24844	PNNL_T0_k141_21433634	V435	Myoviridae	0.482199	0.0730795	0.98	0	0.98	dsDNAphage	linear	lytic	low quality draft	virus	No	Genome-fragment
Pre-desiccation	PNNL_T0_k141_21506676	8442	PNNL_T0_k141_21506676	V436	Siphoviridae	0.729212	0.030667	0.993	0.013	0.993	dsDNAphage	linear	lytic	low quality draft	virus	No	Genome-fragment
Pre-desiccation	PNNL_T0_k141_21893196	5297	PNNL_T0_k141_21893196	V437	Unassigned	0.0807045	0.203074	0.853	0.233	0.853	dsDNAphage	linear	lytic	low quality draft	virus	No	Genome-fragment
Pre-desiccation	PNNL_T0_k141_21934894	6310	PNNL_T0_k141_21934894	V438	Siphoviridae	0.568971	0.0457172	1	0.393	1	dsDNAphage	linear	lytic	low quality draft	virus	No	Genome-fragment
Pre-desiccation	PNNL_T0_k141_21965071	5635	PNNL_T0_k141_21965071	V439	Unassigned	0.626325	0.0395611	0.9	0.047	0.9	dsDNAphage	linear	lytic	low quality draft	virus	No	Genome-fragment
Pre-desiccation	PNNL_T0_k141_22114936	15986	PNNL_T0_k141_22114936	V440	Unassigned	1	0	0.807	0.02	0.807	dsDNAphage	linear	lytic	low quality draft	virus	No	Genome-fragment
Pre-desiccation	PNNL_T0_k141_22134743	14069	PNNL_T0_k141_22134743	V441	Siphoviridae	0.95503	0.0130108	0.993	0.153	0.993	dsDNAphage	linear	lytic	low quality draft	virus	No	Genome-fragment
Pre-desiccation	PNNL_T0_k141_2215434	20866	PNNL_T0_k141_2215434	V442	Siphoviridae	0.144312	0.167233	0.993	0.007	0.993	dsDNAphage	linear	lytic	low quality draft	virus	No	Genome-fragment
Pre-desiccation	PNNL_T0_k141_22201609	5417	PNNL_T0_k141_22201609	V443	Unassigned	0.324627	0.113566	0.907	0.547	0.907	dsDNAphage	linear	lytic	low quality draft	virus	No	Genome-fragment
Pre-desiccation	PNNL_T0_k141_22732220	7462	PNNL_T0_k141_22732220	V444	Siphoviridae	0.998583	0.00419216	1	0.3	1	dsDNAphage	linear	lytic	low quality draft	virus	No	Genome-fragment
Pre-desiccation	PNNL_T0_k141_22786928	5499	PNNL_T0_k141_22786928	V445	Unassigned	0.509773	0.0573117	0.553	0.08	0.553	dsDNAphage	linear	lytic	low quality draft	virus	No	Genome-fragment
Pre-desiccation	PNNL_T0_k141_23304538	6045	PNNL_T0_k141_23304538	V446	Unassigned	0.999905	0.00156734	0.987	0.3	0.987	dsDNAphage	linear	lytic	low quality draft	virus	No	Genome-fragment
Pre-desiccation	PNNL_T0_k141_23473040	5390	PNNL_T0_k141_23473040	V447	Myoviridae	0.830149	0.0229625	0.987	0.547	0.987	dsDNAphage	linear	lytic	low quality draft	virus	No	Genome-fragment
Pre-desiccation	PNNL_T0_k141_2382702	11884	PNNL_T0_k141_2382702	V448	Siphoviridae	0.939911	0.0148047	0.993	0.013	0.993	dsDNAphage	linear	lytic	low quality draft	virus	No	Genome-fragment
Pre-desiccation	PNNL_T0_k141_24360267	6747	PNNL_T0_k141_24360267	V449	Siphoviridae	0.079525	0.203943	0.98	0.473	0.98	dsDNAphage	linear	lytic	low quality draft	virus	No	Genome-fragment
Pre-desiccation	PNNL_T0_k141_24370663	8037	PNNL_T0_k141_24370663	V450	Podoviridae	1	0	0.973	0.787	0.973	dsDNAphage	linear	lytic	low quality draft	virus	No	Genome-fragment
Pre-desiccation	PNNL_T0_k141_24401142	10524	PNNL_T0_k141_24401142	V451	Unassigned	0.996199	0.00570285	0.967	0.193	0.967	dsDNAphage	linear	lytic	low quality draft	virus	No	Genome-fragment
Pre-desiccation	PNNL_T0_k141_24973829	9171	PNNL_T0_k141_24973829	V452	Unassigned	0.998516	0.00422993	NA	NA	NA	NA	NA	lytic	low quality draft	virus	No	Genome-fragment
Pre-desiccation	PNNL_T0_k141_25236608	6251	PNNL_T0_k141_25236608	V453	Unassigned	0.999997	0.000509857	1	0.3	1	dsDNAphage	linear	lytic	low quality draft	virus	No	Genome-fragment
Pre-desiccation	PNNL_T0_k141_25309910	5539	PNNL_T0_k141_25309910	V454	Unassigned	0.916581	0.0165043	0.92	0.247	0.92	dsDNAphage	linear	lytic	low quality draft	virus	No	Genome-fragment
Pre-desiccation	PNNL_T0_k141_26249776	5692	PNNL_T0_k141_26249776	V455	Unassigned	0.449091	0.083711	0.92	0.027	0.92	dsDNAphage	linear	lytic	low quality draft	virus	No	Genome-fragment
Pre-desiccation	PNNL_T0_k141_26420616	6087	PNNL_T0_k141_26420616	V456	Unassigned	0.57206	0.0453773	0.98	0.447	0.98	dsDNAphage	linear	lytic	low quality draft	virus	No	Genome-fragment
Pre-desiccation	PNNL_T0_k141_2712108	6279	PNNL_T0_k141_2712108	V457	Unassigned	0.541556	0.0502115	0.667	0	0.667	dsDNAphage	linear	lytic	low quality draft	virus	No	Genome-fragment
Pre-desiccation	PNNL_T0_k141_27525018	18012	PNNL_T0_k141_27525018	V458	Siphoviridae	0.594754	0.0430168	0.993	0.213	0.993	dsDNAphage	circular	lytic	medium quality draft	virus	No	High-quality
Pre-desiccation	PNNL_T0_k141_27525049	48233	PNNL_T0_k141_27525049	V459	Siphoviridae	0.760478	0.0286653	0.98	0.013	0.98	dsDNAphage	circular	lytic	medium quality draft	organism	No	Genome-fragment
Pre-desiccation	PNNL_T0_k141_27525244	62120	PNNL_T0_k141_27525244	V460	Siphoviridae	0.402372	0.0959287	0.973	0	0.973	dsDNAphage	circular	lytic	high quality draft	virus	No	High-quality
Pre-desiccation	PNNL_T0_k141_286233	7675	PNNL_T0_k141_286233	V461	Unassigned	0.369803	0.103747	0.853	0.28	0.853	dsDNAphage	linear	lytic	low quality draft	virus	No	Genome-fragment
Pre-desiccation	PNNL_T0_k141_322409	5261	PNNL_T0_k141_322409	V462	Unassigned	0.261117	0.129202	0.92	0.587	0.92	dsDNAphage	linear	lytic	low quality draft	virus	No	Genome-fragment
Pre-desiccation	PNNL_T0_k141_3526950	5738	PNNL_T0_k141_3526950	V463	Unassigned	0.997604	0.0049475	0.787	0.187	0.787	dsDNAphage	linear	lytic	low quality draft	virus	No	Genome-fragment
Pre-desiccation	PNNL_T0_k141_4047416	7780	PNNL_T0_k141_4047416	V464	Siphoviridae	0.999689	0.00237933	0.98	0.4	0.98	dsDNAphage	linear	lytic	low quality draft	virus	No	Genome-fragment
Pre-desiccation	PNNL_T0_k141_4323410	32966	PNNL_T0_k141_4323410	V465	Siphoviridae	0.193012	0.149086	0.98	0	0.98	dsDNAphage	linear	lytic	low quality draft	virus	No	Genome-fragment
Pre-desiccation	PNNL_T0_k141_4389871	10431	PNNL_T0_k141_4389871	V466	Siphoviridae	0.999722	0.00226603	0.973	0.02	0.973	dsDNAphage	linear	lytic	low quality draft	virus	No	Genome-fragment
Pre-desiccation	PNNL_T0_k141_4816916	5014	PNNL_T0_k141_4816916	V467	Siphoviridae	0.999209	0.00324798	0.993	0.667	0.993	dsDNAphage	linear	lytic	low quality draft	virus	No	Genome-fragment
Pre-desiccation	PNNL_T0_k141_5023694	10881	PNNL_T0_k141_5023694	V468	Siphoviridae	0.663592	0.0360299	0.927	0.02	0.927	dsDNAphage	linear	lytic	low quality draft	virus	No	Genome-fragment
Pre-desiccation	PNNL_T0_k141_5386600	43003	PNNL_T0_k141_5386600	V469	Siphoviridae	0.999912	0.00154846	0.973	0	0.973	dsDNAphage	linear	lytic	medium quality draft	virus	No	High-quality
Pre-desiccation	PNNL_T0_k141_5489472	5076	PNNL_T0_k141_5489472	V470	Unassigned	0.00564909	0.384092	0.793	0.007	0.793	dsDNAphage	linear	lytic	low quality draft	virus	No	Genome-fragment
Pre-desiccation	PNNL_T0_k141_6466550	5255	PNNL_T0_k141_6466550	V471	Myoviridae	0.74169	0.0297983	0.973	0.027	0.973	dsDNAphage	linear	lytic	low quality draft	virus	No	Genome-fragment
Pre-desiccation	PNNL_T0_k141_6918445	58273	PNNL_T0_k141_6918445	V472	Siphoviridae	0.934982	0.0151824	0.987	0.007	0.987	dsDNAphage	linear	lytic	medium quality draft	virus	No	Genome-fragment
Pre-desiccation	PNNL_T0_k141_6967959	5662	PNNL_T0_k141_6967959	V473	Unassigned	0.816717	0.0239633	0.9	0.1	0.9	dsDNAphage	linear	lytic	low quality draft	virus	No	Genome-fragment
Pre-desiccation	PNNL_T0_k141_7667360	5603	PNNL_T0_k141_7667360	V474	Unassigned	0.998099	0.00451318	0.813	0.233	0.813	dsDNAphage	linear	lytic	low quality draft	virus	No	Genome-fragment
Pre-desiccation	PNNL_T0_k141_8330890	41295	PNNL_T0_k141_8330890	V475	Siphoviridae	0.826708	0.0232646	0.993	0.047	0.993	dsDNAphage	circular	lytic	low quality draft	virus	No	Genome-fragment
Pre-desiccation	PNNL_T0_k141_8663102	9624	PNNL_T0_k141_8663102	V476	Unassigned	0.497576	0.065224	0.953	0.047	0.953	dsDNAphage	linear	lytic	low quality draft	virus	No	Genome-fragment
Pre-desiccation	PNNL_T0_k141_9384562	11654	PNNL_T0_k141_9384562	V477	Siphoviridae	0.934114	0.0152391	1	0.507	1	dsDNAphage	linear	lytic	low quality draft	virus	No	Genome-fragment
Pre-desiccation	PNNL_T0_k141_9532382	11226	PNNL_T0_k141_9532382	V478	Unassigned	0.995664	0.00583503	NA	NA	NA	NA	linear	lytic	low quality draft	virus	No	Genome-fragment
Pre-desiccation	PNNL_T0_k141_9986042	5585	PNNL_T0_k141_9986042	V479	Siphoviridae	0.0362198	0.256043	0.627	0.267	0.627	dsDNAphage	linear	lytic	low quality draft	virus	Yes	Genome-fragment
