# Supplementary material for: Hi-C metagenome sequencing reveals soil phage–host interactions
Source: Nat Commun. 2023 Nov 23;14:7666. doi: 10.1038/s41467-023-42967-z (PMC10667309; doi:10.1038/s41467-023-42967-z)
Supplement: Supplementary file 6 — Supplementary Data 3 [file 41467_2023_42967_MOESM6_ESM.xlsx]

## Sheet: Sheet1
Viral contig name	Treatment	SM324 Breadth	SM324 Depth	SM330 Breadth	SM330 Depth	SM335 Breadth	SM335 Depth	SM297 breadth	SM297 depth	SM306 Breadth	SM306 Depth	SM317 Breadth	SM317 Depth
PNNL_D0_k127_100389	Post-desiccation	NA	NA	NA	NA	NA	NA	58.6305	1.4733	98.9222	6.5622	72.5947	1.8548
PNNL_D0_k127_10086835	Post-desiccation	NA	NA	NA	NA	NA	NA	3.7239*	0*	6.7063*	0*	100	12.9336
PNNL_D0_k127_10185044	Post-desiccation	NA	NA	NA	NA	NA	NA	81.0684	2.414	92.7116	4.7708	77.7546	2.1314
PNNL_D0_k127_10222957	Post-desiccation	NA	NA	NA	NA	NA	NA	84.058	3.0519	95.8937	5.1165	92.0006	4.0834
PNNL_D0_k127_10239870	Post-desiccation	NA	NA	NA	NA	NA	NA	86.4222	3.3487	96.9682	6.3553	97.8973	5.0947
PNNL_D0_k127_10287891	Post-desiccation	NA	NA	NA	NA	NA	NA	13.1352*	0*	100	9.0074	0*	0*
PNNL_D0_k127_10347505	Post-desiccation	NA	NA	NA	NA	NA	NA	82.6424	3.1931	86.4307	3.5369	92.3304	3.5564
PNNL_D0_k127_10552375	Post-desiccation	NA	NA	NA	NA	NA	NA	94.9326	4.9811	99.6032	11.6049	91.097	3.9269
PNNL_D0_k127_10708510	Post-desiccation	NA	NA	NA	NA	NA	NA	82.1794	2.0461	84.1575	3.405	99.6114	4.9181
PNNL_D0_k127_11139065	Post-desiccation	NA	NA	NA	NA	NA	NA	95.8808	4.9519	94.7125	6.2102	96.8577	5.8929
PNNL_D0_k127_11153358	Post-desiccation	NA	NA	NA	NA	NA	NA	93.3682	3.3963	97.6152	8.0792	95.6713	5.155
PNNL_D0_k127_11232727	Post-desiccation	NA	NA	NA	NA	NA	NA	76.801	1.6161	85.746	3.7871	90.9184	2.8935
PNNL_D0_k127_11243836	Post-desiccation	NA	NA	NA	NA	NA	NA	91.2009	2.9055	96.8564	6.2115	98.3915	6.4239
PNNL_D0_k127_11347631	Post-desiccation	NA	NA	NA	NA	NA	NA	71.4103	1.601	97.017	6.812	92.173	3.4683
PNNL_D0_k127_11353029	Post-desiccation	NA	NA	NA	NA	NA	NA	80.3022	2.1591	83.1604	2.4857	85.436	2.489
PNNL_D0_k127_11597435	Post-desiccation	NA	NA	NA	NA	NA	NA	82.2481	3.649	98.9612	7.0564	85.5504	3.2029
PNNL_D0_k127_11705327	Post-desiccation	NA	NA	NA	NA	NA	NA	66.2385	1.5443	90.5607	3.9485	92.9256	3.5168
PNNL_D0_k127_1173062	Post-desiccation	NA	NA	NA	NA	NA	NA	68.6421	2.0385	97.6294	4.4532	77.096	2.4577
PNNL_D0_k127_11977353	Post-desiccation	NA	NA	NA	NA	NA	NA	75.2305	2.1078	96.6178	4.5632	93.0433	3.8871
PNNL_D0_k127_12386774	Post-desiccation	NA	NA	NA	NA	NA	NA	88.4533	2.9693	95.556	5.5639	84.8632	2.5352
PNNL_D0_k127_12459664	Post-desiccation	NA	NA	NA	NA	NA	NA	97.2393	5.2806	98.5896	8.5998	97.6744	6.6351
PNNL_D0_k127_12517171	Post-desiccation	NA	NA	NA	NA	NA	NA	93.8738	4.1905	99.2541	7.3011	94.8276	4.1154
PNNL_D0_k127_12619564	Post-desiccation	NA	NA	NA	NA	NA	NA	98.698	6.8576	100	16.8972	98.6203	9.8339
PNNL_D0_k127_12742288	Post-desiccation	NA	NA	NA	NA	NA	NA	83.3129	3.5792	96.6962	4.7836	91.6947	3.3498
PNNL_D0_k127_12816388	Post-desiccation	NA	NA	NA	NA	NA	NA	89.469	3.9141	95.6783	6.4847	92.9088	3.7047
PNNL_D0_k127_12832067	Post-desiccation	NA	NA	NA	NA	NA	NA	4.7093*	0*	99.7585	10.6561	63.1189	1.3042
PNNL_D0_k127_12890859	Post-desiccation	NA	NA	NA	NA	NA	NA	19.688*	0*	50.5319	1.0934	99.8732	10.4328
PNNL_D0_k127_13042448	Post-desiccation	NA	NA	NA	NA	NA	NA	100	8.2613	2.819*	0*	5.0895*	0*
PNNL_D0_k127_13385017	Post-desiccation	NA	NA	NA	NA	NA	NA	79.5092	2.6374	94.274	4.3969	85.835	2.8219
PNNL_D0_k127_13415058	Post-desiccation	NA	NA	NA	NA	NA	NA	97.0016	4.7849	61.6238	1.7662	82.9545	2.6839
PNNL_D0_k127_13494837	Post-desiccation	NA	NA	NA	NA	NA	NA	93.7821	4.4002	99.2531	7.9164	97.8994	7.4093
PNNL_D0_k127_13745438	Post-desiccation	NA	NA	NA	NA	NA	NA	88.2543	3.2369	97.1549	6.4488	99.256	5.559
PNNL_D0_k127_13790819	Post-desiccation	NA	NA	NA	NA	NA	NA	75.6872	2.2241	95.7117	5.1382	91.6879	3.7668
PNNL_D0_k127_13883138	Post-desiccation	NA	NA	NA	NA	NA	NA	94.6204	4.2858	100	9.8745	99.4057	6.6576
PNNL_D0_k127_13902968	Post-desiccation	NA	NA	NA	NA	NA	NA	93.5501	3.3686	98.2914	6.303	95.3975	5.7348
PNNL_D0_k127_1401770	Post-desiccation	NA	NA	NA	NA	NA	NA	89.1468	2.9439	96.4878	5.2917	96.6235	6.8746
PNNL_D0_k127_14148323	Post-desiccation	NA	NA	NA	NA	NA	NA	85.0325	1.9151	80.8322	3.2341	80.9883	2.2237
PNNL_D0_k127_1426902	Post-desiccation	NA	NA	NA	NA	NA	NA	90.7192	3.6393	99.7419	7.1917	89.7806	5.075
PNNL_D0_k127_14297064	Post-desiccation	NA	NA	NA	NA	NA	NA	98.9453	6.2096	83.4229	2.7128	98.6468	7.634
PNNL_D0_k127_14316005	Post-desiccation	NA	NA	NA	NA	NA	NA	87.8297	2.7279	98.6419	5.7884	92.3596	4.3737
PNNL_D0_k127_14351601	Post-desiccation	NA	NA	NA	NA	NA	NA	25.2497*	0*	93.0738	3.8899	96.2712	4.5212
PNNL_D0_k127_14361249	Post-desiccation	NA	NA	NA	NA	NA	NA	98.9272	7.9087	100	13.7016	99.9232	11.8799
PNNL_D0_k127_14379271	Post-desiccation	NA	NA	NA	NA	NA	NA	93.922	4.2199	92.7888	6.889	96.0118	6.2309
PNNL_D0_k127_14510276	Post-desiccation	NA	NA	NA	NA	NA	NA	91.6652	3.2337	96.5511	5.9576	84.947	2.9639
PNNL_D0_k127_14534054	Post-desiccation	NA	NA	NA	NA	NA	NA	92.0518	4.2096	99.1277	8.0493	95.144	4.2763
PNNL_D0_k127_14682507	Post-desiccation	NA	NA	NA	NA	NA	NA	8.7497*	0*	100	10.7104	0*	0*
PNNL_D0_k127_14738531	Post-desiccation	NA	NA	NA	NA	NA	NA	82.7347	3.0701	92.1559	4.1138	88.9852	3.3077
PNNL_D0_k127_14857765	Post-desiccation	NA	NA	NA	NA	NA	NA	88.096	3.2679	98.0469	6.6168	97.9269	5.4576
PNNL_D0_k127_14939455	Post-desiccation	NA	NA	NA	NA	NA	NA	76.319	1.7898	98.0453	4.0211	77.5471	1.8163
PNNL_D0_k127_14946077	Post-desiccation	NA	NA	NA	NA	NA	NA	34.338*	0*	80.3994	2.1912	95.9689	4.4822
PNNL_D0_k127_14967582	Post-desiccation	NA	NA	NA	NA	NA	NA	90.37	3.4924	99.202	7.4742	98.7668	6.5018
PNNL_D0_k127_15098837	Post-desiccation	NA	NA	NA	NA	NA	NA	95.8902	5.6328	99.1216	8.4897	97.1765	6.1181
PNNL_D0_k127_1518318	Post-desiccation	NA	NA	NA	NA	NA	NA	64.7286	1.4829	89.9464	2.8401	91.4712	2.8899
PNNL_D0_k127_15285713	Post-desiccation	NA	NA	NA	NA	NA	NA	91.9939	5.258	100	11.6251	97.3706	7.9341
PNNL_D0_k127_15386933	Post-desiccation	NA	NA	NA	NA	NA	NA	79.0862	2.4834	99.9597	9.1461	89.8312	3.3475
PNNL_D0_k127_15589156	Post-desiccation	NA	NA	NA	NA	NA	NA	76.9838	2.3689	97.7994	6.4854	93.4887	4.098
PNNL_D0_k127_1566576	Post-desiccation	NA	NA	NA	NA	NA	NA	96.1291	5.084	100	12.2205	98.6265	6.3115
PNNL_D0_k127_15708068	Post-desiccation	NA	NA	NA	NA	NA	NA	82.184	2.7794	96.8358	5.1008	91.4875	3.2356
PNNL_D0_k127_16016859	Post-desiccation	NA	NA	NA	NA	NA	NA	89.4306	3.0879	89.1109	3.8098	93.7862	2.3994
PNNL_D0_k127_16171771	Post-desiccation	NA	NA	NA	NA	NA	NA	43.5272*	0*	99.9141	13.7943	82.4964	2.5526
PNNL_D0_k127_16172252	Post-desiccation	NA	NA	NA	NA	NA	NA	98.6655	7.9097	99.3499	11.1945	98.7853	9.8838
PNNL_D0_k127_16268243	Post-desiccation	NA	NA	NA	NA	NA	NA	86.2424	3.3877	94.3343	4.7738	60.2007	1.7152
PNNL_D0_k127_16362276	Post-desiccation	NA	NA	NA	NA	NA	NA	87.395	2.5638	98.9818	5.0736	94.9028	3.8653
PNNL_D0_k127_16454798	Post-desiccation	NA	NA	NA	NA	NA	NA	76.6441	2.7254	93.723	4.2653	84.5761	2.7466
PNNL_D0_k127_16932172	Post-desiccation	NA	NA	NA	NA	NA	NA	79.1928	2.1741	100	15.2939	82.4345	2.6795
PNNL_D0_k127_16973981	Post-desiccation	NA	NA	NA	NA	NA	NA	82.3353	2.7646	98.2485	9.5108	99.0992	7.0402
PNNL_D0_k127_17044352	Post-desiccation	NA	NA	NA	NA	NA	NA	85.4727	2.5581	89.8849	3.2101	86.7434	3.1518
PNNL_D0_k127_17195051	Post-desiccation	NA	NA	NA	NA	NA	NA	18.6697*	0*	100	9.7127	46.9646*	0*
PNNL_D0_k127_17197505	Post-desiccation	NA	NA	NA	NA	NA	NA	95.2837	4.7556	99.4551	8.7159	98.1677	6.5642
PNNL_D0_k127_17205231	Post-desiccation	NA	NA	NA	NA	NA	NA	81.8427	2.6362	92.0528	5.1028	95.4876	3.5463
PNNL_D0_k127_17212241	Post-desiccation	NA	NA	NA	NA	NA	NA	97.1226	5.2932	98.9026	9.3029	98.1665	6.6783
PNNL_D0_k127_17255471	Post-desiccation	NA	NA	NA	NA	NA	NA	93.9676	3.6801	56.4327	1.2847	73.6548	1.6477
PNNL_D0_k127_17259476	Post-desiccation	NA	NA	NA	NA	NA	NA	89.1871	3.3024	95.4687	5.7717	92.571	4.2832
PNNL_D0_k127_17499630	Post-desiccation	NA	NA	NA	NA	NA	NA	90.2609	3.6559	97.8931	6.3724	96.0773	4.9445
PNNL_D0_k127_17611798	Post-desiccation	NA	NA	NA	NA	NA	NA	82.4302	3.6032	100	10.1925	97.2679	5.0744
PNNL_D0_k127_17744183	Post-desiccation	NA	NA	NA	NA	NA	NA	94.9219	3.7411	99.433	8.3703	86.4037	2.9662
PNNL_D0_k127_17903929	Post-desiccation	NA	NA	NA	NA	NA	NA	82.44	2.6676	94.4011	4.8422	90.2179	3.1412
PNNL_D0_k127_17950257	Post-desiccation	NA	NA	NA	NA	NA	NA	96.512	5.8123	99.4942	11.8451	98.5874	8.7787
PNNL_D0_k127_18218464	Post-desiccation	NA	NA	NA	NA	NA	NA	82.0076	2.7279	98.2733	5.3145	79.8434	2.5149
PNNL_D0_k127_18242967	Post-desiccation	NA	NA	NA	NA	NA	NA	79.2651	2.3697	96.6334	6.473	94.1096	4.7998
PNNL_D0_k127_18302584	Post-desiccation	NA	NA	NA	NA	NA	NA	98.4671	7.7331	100	16.793	98.3649	12.0534
PNNL_D0_k127_18497436	Post-desiccation	NA	NA	NA	NA	NA	NA	90.8078	3.1092	97.0968	5.173	98.4157	4.5448
PNNL_D0_k127_18555129	Post-desiccation	NA	NA	NA	NA	NA	NA	95.4315	5.2322	100	11.6494	99.2128	8.2009
PNNL_D0_k127_18579517	Post-desiccation	NA	NA	NA	NA	NA	NA	97.3007	5.8189	85.8601	3.0713	98.9231	6.583
PNNL_D0_k127_18601969	Post-desiccation	NA	NA	NA	NA	NA	NA	99.7774	9.2034	100	16.1368	100	12.7375
PNNL_D0_k127_18624403	Post-desiccation	NA	NA	NA	NA	NA	NA	92.741	4.3203	100	8.6608	96.0453	4.6811
PNNL_D0_k127_18885631	Post-desiccation	NA	NA	NA	NA	NA	NA	100	10.8059	78.7151	2.6837	83.3504	3.1166
PNNL_D0_k127_1896593	Post-desiccation	NA	NA	NA	NA	NA	NA	98.1237	6.419	99.4616	10.658	98.1808	6.6486
PNNL_D0_k127_18967101	Post-desiccation	NA	NA	NA	NA	NA	NA	100	11.9539	4.5283*	0*	4.5208*	0*
PNNL_D0_k127_19113077	Post-desiccation	NA	NA	NA	NA	NA	NA	67.3669	1.6691	93.9262	3.683	82.8889	2.7931
PNNL_D0_k127_19158703	Post-desiccation	NA	NA	NA	NA	NA	NA	87.2902	3.8909	94.6472	5.3305	89.7507	3.2271
PNNL_D0_k127_19253229	Post-desiccation	NA	NA	NA	NA	NA	NA	84.9726	2.5164	95.9773	5.3307	92.2914	3.6515
PNNL_D0_k127_19384139	Post-desiccation	NA	NA	NA	NA	NA	NA	67.1725	1.804	90.7476	4.1521	87.9164	2.75
PNNL_D0_k127_19465914	Post-desiccation	NA	NA	NA	NA	NA	NA	98.1767	7.9651	100	15.2148	100	12.7447
PNNL_D0_k127_1957710	Post-desiccation	NA	NA	NA	NA	NA	NA	87.1167	2.8969	94.9453	3.7861	61.0109	1.6249
PNNL_D0_k127_19736037	Post-desiccation	NA	NA	NA	NA	NA	NA	86.2823	3.0242	87.7854	5.1396	86.4346	3.3672
PNNL_D0_k127_19808070	Post-desiccation	NA	NA	NA	NA	NA	NA	68.5487	1.5507	87.4553	3.5111	84.5527	3.3992
PNNL_D0_k127_19869000	Post-desiccation	NA	NA	NA	NA	NA	NA	84.1177	2.5161	98.0726	6.3408	83.535	2.7278
PNNL_D0_k127_19886925	Post-desiccation	NA	NA	NA	NA	NA	NA	76.7626	3.4134	95.4157	5.7654	95.0838	4.5678
PNNL_D0_k127_199662	Post-desiccation	NA	NA	NA	NA	NA	NA	62.1427	1.2322	93.719	4.2139	50.1968	0.8472
PNNL_D0_k127_20032120	Post-desiccation	NA	NA	NA	NA	NA	NA	78.5745	2.1448	94.5818	4.3641	84.584	2.6346
PNNL_D0_k127_20212210	Post-desiccation	NA	NA	NA	NA	NA	NA	11.8934*	0*	100	13.9791	16.7866*	0*
PNNL_D0_k127_20280552	Post-desiccation	NA	NA	NA	NA	NA	NA	94.6882	4.3442	95.0015	9.8588	97.4933	6.5451
PNNL_D0_k127_20298076	Post-desiccation	NA	NA	NA	NA	NA	NA	97.248	5.1146	99.7631	11.5212	99.5262	6.501
PNNL_D0_k127_20364132	Post-desiccation	NA	NA	NA	NA	NA	NA	94.354	5.1312	99.9083	10.0257	99.2207	8.2655
PNNL_D0_k127_20415081	Post-desiccation	NA	NA	NA	NA	NA	NA	66.2702	1.4521	94.6066	6.5298	85.7834	2.5895
PNNL_D0_k127_20645086	Post-desiccation	NA	NA	NA	NA	NA	NA	77.345	2.3033	96.1272	6.2654	86.5178	2.9367
PNNL_D0_k127_20702780	Post-desiccation	NA	NA	NA	NA	NA	NA	66.8646	1.6887	96.9088	4.9374	73.2602	1.8584
PNNL_D0_k127_20716261	Post-desiccation	NA	NA	NA	NA	NA	NA	99.5179	6.3774	33.0505*	0*	45.6228*	0*
PNNL_D0_k127_20844904	Post-desiccation	NA	NA	NA	NA	NA	NA	79.9924	2.2729	98.8477	6.3795	95.9013	4.8267
PNNL_D0_k127_21363407	Post-desiccation	NA	NA	NA	NA	NA	NA	48.8692*	0*	83.9422	2.3986	87.4391	3.5967
PNNL_D0_k127_21594623	Post-desiccation	NA	NA	NA	NA	NA	NA	81.2864	2.2046	93.5197	4.7414	84.1144	2.9939
PNNL_D0_k127_21606808	Post-desiccation	NA	NA	NA	NA	NA	NA	91.1737	3.5519	98.7778	6.4325	97.005	4.3926
PNNL_D0_k127_21859399	Post-desiccation	NA	NA	NA	NA	NA	NA	96.6832	4.1717	86.8001	2.7994	94.6931	4.4477
PNNL_D0_k127_21872633	Post-desiccation	NA	NA	NA	NA	NA	NA	98.0823	8.4029	99.8577	15.6894	99.7933	11.2752
PNNL_D0_k127_21950498	Post-desiccation	NA	NA	NA	NA	NA	NA	45.2641*	0*	92.8962	3.3027	94.663	4.2426
PNNL_D0_k127_21973783	Post-desiccation	NA	NA	NA	NA	NA	NA	92.3489	4.044	98.2785	6.3759	96.7865	4.864
PNNL_D0_k127_22026436	Post-desiccation	NA	NA	NA	NA	NA	NA	96.6397	4.702	99.3556	7.1778	96.0159	6.6541
PNNL_D0_k127_22029235	Post-desiccation	NA	NA	NA	NA	NA	NA	69.8182	1.6364	95.6529	3.7469	80.1488	2.1818
PNNL_D0_k127_22059907	Post-desiccation	NA	NA	NA	NA	NA	NA	95.7186	4.1037	99.5096	6.3048	93.6439	4.5247
PNNL_D0_k127_22136532	Post-desiccation	NA	NA	NA	NA	NA	NA	83.186	2.2865	96.2913	4.5511	81.0338	2.6518
PNNL_D0_k127_22224302	Post-desiccation	NA	NA	NA	NA	NA	NA	80.8829	2.4255	97.4403	4.6572	87.8323	3.3722
PNNL_D0_k127_22243580	Post-desiccation	NA	NA	NA	NA	NA	NA	96.2681	3.9125	91.1051	3.6402	64.8732	2.4457
PNNL_D0_k127_22256484	Post-desiccation	NA	NA	NA	NA	NA	NA	81.6713	3.4588	82.8143	2.1551	82.8341	1.9493
PNNL_D0_k127_22405115	Post-desiccation	NA	NA	NA	NA	NA	NA	87.7417	3.0252	95.768	3.6596	93.3054	3.6432
PNNL_D0_k127_22465456	Post-desiccation	NA	NA	NA	NA	NA	NA	0.5683*	0*	100	11.0329	0.5607*	0*
PNNL_D0_k127_22540142	Post-desiccation	NA	NA	NA	NA	NA	NA	88.9767	2.9688	99.4395	7.2959	89.0055	3.532
PNNL_D0_k127_2274630	Post-desiccation	NA	NA	NA	NA	NA	NA	27.263*	0*	95.6428	5.5114	95.3974	4.1907
PNNL_D0_k127_22754223	Post-desiccation	NA	NA	NA	NA	NA	NA	8.4371*	0*	100	14.3255	5.0786*	0*
PNNL_D0_k127_22813806	Post-desiccation	NA	NA	NA	NA	NA	NA	90.8285	3.0854	92.4204	4.9139	92.5109	3.6883
PNNL_D0_k127_22846461	Post-desiccation	NA	NA	NA	NA	NA	NA	98.7338	7.1163	99.9026	13.2929	100	12.4323
PNNL_D0_k127_22930742	Post-desiccation	NA	NA	NA	NA	NA	NA	98.54	7.3303	89.4342	2.849	79.6541	2.2457
PNNL_D0_k127_22949754	Post-desiccation	NA	NA	NA	NA	NA	NA	93.1916	6.3586	100	16.674	100	9.4768
PNNL_D0_k127_23135804	Post-desiccation	NA	NA	NA	NA	NA	NA	86.6606	2.9583	98.8633	5.8508	94.3089	4.0556
PNNL_D0_k127_23178159	Post-desiccation	NA	NA	NA	NA	NA	NA	100	15.32	99.7766	15.3444	100	11.7305
PNNL_D0_k127_23423202	Post-desiccation	NA	NA	NA	NA	NA	NA	88.0949	3.229	96.7832	4.2747	91.9326	3.8736
PNNL_D0_k127_23482427	Post-desiccation	NA	NA	NA	NA	NA	NA	97.432	6.5456	99.129	11.9384	92.5815	4.3873
PNNL_D0_k127_23495138	Post-desiccation	NA	NA	NA	NA	NA	NA	93.8987	4.1326	98.3483	6.7211	97.8738	6.0478
PNNL_D0_k127_2351000	Post-desiccation	NA	NA	NA	NA	NA	NA	86.3995	2.6388	91.0422	6.2005	98.4011	4.4188
PNNL_D0_k127_23598770	Post-desiccation	NA	NA	NA	NA	NA	NA	77.1814	1.9103	95.5712	5.3006	89.4999	3.3417
PNNL_D0_k127_2361184	Post-desiccation	NA	NA	NA	NA	NA	NA	97.7591	8.1449	95.9472	15.8066	98.9828	9.9406
PNNL_D0_k127_2372174	Post-desiccation	NA	NA	NA	NA	NA	NA	61.5915	1.4317	93.9346	4.6967	77.8603	2.4667
PNNL_D0_k127_23937131	Post-desiccation	NA	NA	NA	NA	NA	NA	85.8333	3.0133	92.1569	4.7292	84.6078	2.9577
PNNL_D0_k127_23992890	Post-desiccation	NA	NA	NA	NA	NA	NA	86.4748	4.4636	98.179	10.3372	99.7359	8.8054
PNNL_D0_k127_24013034	Post-desiccation	NA	NA	NA	NA	NA	NA	86.9689	1.9765	87.8227	3.1243	77.3328	2.0666
PNNL_D0_k127_24114945	Post-desiccation	NA	NA	NA	NA	NA	NA	17.2163*	0*	45.6231*	0*	95.4178	8.2966
PNNL_D0_k127_24472851	Post-desiccation	NA	NA	NA	NA	NA	NA	76.6559	2.2982	95.5842	4.6909	79.3747	2.862
PNNL_D0_k127_24800888	Post-desiccation	NA	NA	NA	NA	NA	NA	94.7617	4.4741	95.0857	6.1355	100	6.5777
PNNL_D0_k127_24830457	Post-desiccation	NA	NA	NA	NA	NA	NA	70.0273	1.5093	98.7315	5.1507	68.9448	1.9095
PNNL_D0_k127_24875169	Post-desiccation	NA	NA	NA	NA	NA	NA	75.4231	1.9204	96.8462	5.2265	78.2564	2.5765
PNNL_D0_k127_24999348	Post-desiccation	NA	NA	NA	NA	NA	NA	0*	0*	100	10.8182	2.2358*	0*
PNNL_D0_k127_25233945	Post-desiccation	NA	NA	NA	NA	NA	NA	78.5983	2.159	99.9673	7.235	84.5915	3.9054
PNNL_D0_k127_25241929	Post-desiccation	NA	NA	NA	NA	NA	NA	81.9087	2.4921	98.4351	5.9436	90.5157	3.7878
PNNL_D0_k127_25352306	Post-desiccation	NA	NA	NA	NA	NA	NA	66.2312	1.1587	95.289	4.8692	88.8757	2.5819
PNNL_D0_k127_25496825	Post-desiccation	NA	NA	NA	NA	NA	NA	83.0526	3.2732	96.2788	5.7928	88.6129	4.0865
PNNL_D0_k127_25582657	Post-desiccation	NA	NA	NA	NA	NA	NA	74.2058	2.3379	92.5292	4.4172	90.1927	3.4526
PNNL_D0_k127_25618897	Post-desiccation	NA	NA	NA	NA	NA	NA	0*	0*	100	11.1887	2.5021*	0*
PNNL_D0_k127_25648814	Post-desiccation	NA	NA	NA	NA	NA	NA	68.6038	1.9016	95.5626	3.8019	91.3108	3.3448
PNNL_D0_k127_25757905	Post-desiccation	NA	NA	NA	NA	NA	NA	93.4932	5.1043	98.5499	8.5023	96.2075	4.4835
PNNL_D0_k127_25976656	Post-desiccation	NA	NA	NA	NA	NA	NA	92.762	4.4564	94.4202	5.3692	86.6013	2.3057
PNNL_D0_k127_26240540	Post-desiccation	NA	NA	NA	NA	NA	NA	96.2266	4.3819	98.6032	7.0362	96.2654	6.4304
PNNL_D0_k127_26509839	Post-desiccation	NA	NA	NA	NA	NA	NA	97.3605	6.5777	96.2363	4.7787	85.9633	3.0794
PNNL_D0_k127_26601836	Post-desiccation	NA	NA	NA	NA	NA	NA	88.8864	2.9439	80.2031	2.4303	90.2442	3.0644
PNNL_D0_k127_26669624	Post-desiccation	NA	NA	NA	NA	NA	NA	62.4628	1.0633	95.0348	3.6259	50.7306	1.1058
PNNL_D0_k127_2680416	Post-desiccation	NA	NA	NA	NA	NA	NA	44.2138*	0*	92.6543	5.3352	92.1811	4.1063
PNNL_D0_k127_26876051	Post-desiccation	NA	NA	NA	NA	NA	NA	100	14.0361	99.9051	12.6102	100	12.6412
PNNL_D0_k127_26929268	Post-desiccation	NA	NA	NA	NA	NA	NA	63.9196	1.189	95.9	6.149	82.1102	2.685
PNNL_D0_k127_2718213	Post-desiccation	NA	NA	NA	NA	NA	NA	94.0117	3.5866	96.5526	5.6075	89.4408	3.7389
PNNL_D0_k127_27523483	Post-desiccation	NA	NA	NA	NA	NA	NA	84.7019	3.9097	83.1857	3.7813	92.6746	3.4615
PNNL_D0_k127_27586393	Post-desiccation	NA	NA	NA	NA	NA	NA	8.0862*	0*	100	7.0195	11.1657*	0*
PNNL_D0_k127_27640077	Post-desiccation	NA	NA	NA	NA	NA	NA	100	9.7434	100	17.0987	99.8595	15.6989
PNNL_D0_k127_2767677	Post-desiccation	NA	NA	NA	NA	NA	NA	0*	0*	100	11.3507	0*	0*
PNNL_D0_k127_27700792	Post-desiccation	NA	NA	NA	NA	NA	NA	21.4764*	0*	99.8698	6.722	20.1562*	0*
PNNL_D0_k127_27728369	Post-desiccation	NA	NA	NA	NA	NA	NA	99.3126	12.2495	99.8942	18.6911	99.3443	13.7173
PNNL_D0_k127_28192786	Post-desiccation	NA	NA	NA	NA	NA	NA	79.1246	2.6296	95.6327	4.2754	79.981	2.5987
PNNL_D0_k127_28197798	Post-desiccation	NA	NA	NA	NA	NA	NA	58.2907	1.2568	99.1029	6.3241	41.2463*	0*
PNNL_D0_k127_28350047	Post-desiccation	NA	NA	NA	NA	NA	NA	30.0459*	0*	37.5*	0*	99.8116	10.2705
PNNL_D0_k127_28356297	Post-desiccation	NA	NA	NA	NA	NA	NA	67.1299	1.8038	98.1293	5.3461	69.682	1.8439
PNNL_D0_k127_28542211	Post-desiccation	NA	NA	NA	NA	NA	NA	63.2116	1.5548	92.6361	4.6287	78.8366	2.1402
PNNL_D0_k127_2882793	Post-desiccation	NA	NA	NA	NA	NA	NA	45.3385*	0*	49.9703*	1.0429	97.595	7.6219
PNNL_D0_k127_28830191	Post-desiccation	NA	NA	NA	NA	NA	NA	80.6817	2.3112	88.5549	3.4644	73.9519	2.2868
PNNL_D0_k127_28834726	Post-desiccation	NA	NA	NA	NA	NA	NA	72.2441	1.9863	95.6201	4.7606	90.0591	3.5402
PNNL_D0_k127_28852635	Post-desiccation	NA	NA	NA	NA	NA	NA	97.5408	9.2637	99.623	18.9374	98.6537	14.0309
PNNL_D0_k127_29030829	Post-desiccation	NA	NA	NA	NA	NA	NA	74.1409	1.8115	97.7705	6.4952	94.6216	4.815
PNNL_D0_k127_291560	Post-desiccation	NA	NA	NA	NA	NA	NA	65.4287	1.9599	95.0822	5.4422	89.8855	3.1709
PNNL_D0_k127_29188967	Post-desiccation	NA	NA	NA	NA	NA	NA	71.9749	2.1113	89.2694	3.1844	79.5091	2.0129
PNNL_D0_k127_29223082	Post-desiccation	NA	NA	NA	NA	NA	NA	58.5622	1.4588	94.4699	4.0076	90.923	2.9466
PNNL_D0_k127_29317565	Post-desiccation	NA	NA	NA	NA	NA	NA	77.6356	1.7228	90.5687	3.0532	94.6213	3.3894
PNNL_D0_k127_29328276	Post-desiccation	NA	NA	NA	NA	NA	NA	86.7026	2.8069	94.1026	4.7383	81.911	3.0194
PNNL_D0_k127_29437674	Post-desiccation	NA	NA	NA	NA	NA	NA	84.606	2.892	97.1821	5.2621	90.694	4.1472
PNNL_D0_k127_29455330	Post-desiccation	NA	NA	NA	NA	NA	NA	32.1246*	0*	97.8615	3.9823	92.4686	3.7578
PNNL_D0_k127_29730026	Post-desiccation	NA	NA	NA	NA	NA	NA	69.2144	2.0862	93.7101	3.4794	96.404	4.453
PNNL_D0_k127_29793862	Post-desiccation	NA	NA	NA	NA	NA	NA	75.169	1.6798	91.2284	3.9929	75.7791	2.0775
PNNL_D0_k127_29866948	Post-desiccation	NA	NA	NA	NA	NA	NA	97.0121	3.5311	99.5978	7.1661	96.6482	5.774
PNNL_D0_k127_29897622	Post-desiccation	NA	NA	NA	NA	NA	NA	79.0984	2.1167	93.3819	4.4643	91.6211	4.5619
PNNL_D0_k127_30179859	Post-desiccation	NA	NA	NA	NA	NA	NA	76.2764	2.1299	88.9699	2.7404	76.993	2.3056
PNNL_D0_k127_30489524	Post-desiccation	NA	NA	NA	NA	NA	NA	79.2594	2.028	84.6537	2.671	72.9215	1.71
PNNL_D0_k127_3078079	Post-desiccation	NA	NA	NA	NA	NA	NA	90.7008	3.0108	98.6553	7.0089	91.1364	4.289
PNNL_D0_k127_30919418	Post-desiccation	NA	NA	NA	NA	NA	NA	66.5521	1.6995	98.3336	4.2005	72.7195	2.9371
PNNL_D0_k127_30933829	Post-desiccation	NA	NA	NA	NA	NA	NA	79.1559	2.2357	92.3443	3.3002	79.246	2.0462
PNNL_D0_k127_31012963	Post-desiccation	NA	NA	NA	NA	NA	NA	8.7462*	0*	100	13.1312	6.7793*	0*
PNNL_D0_k127_31255616	Post-desiccation	NA	NA	NA	NA	NA	NA	85.4448	2.4429	91.8861	4.2918	97.2598	4.9518
PNNL_D0_k127_31299033	Post-desiccation	NA	NA	NA	NA	NA	NA	28.503*	0*	100	9.3665	12.6868*	0*
PNNL_D0_k127_3139623	Post-desiccation	NA	NA	NA	NA	NA	NA	93.2768	4.0414	95.7231	8.9251	95.7896	6.242
PNNL_D0_k127_31456668	Post-desiccation	NA	NA	NA	NA	NA	NA	79.0886	3.0075	89.9751	4.9544	92.5104	3.8615
PNNL_D0_k127_31508278	Post-desiccation	NA	NA	NA	NA	NA	NA	61.2096	1.4577	95.6252	4.9075	94.4355	4.2599
PNNL_D0_k127_31528775	Post-desiccation	NA	NA	NA	NA	NA	NA	99.4035	7.8925	99.9371	10.5733	99.7249	10.8642
PNNL_D0_k127_31609011	Post-desiccation	NA	NA	NA	NA	NA	NA	40.5516*	0*	98.5803	7.0472	73.7598	2.4233
PNNL_D0_k127_31642440	Post-desiccation	NA	NA	NA	NA	NA	NA	47.2499*	0*	64.5056	2.0903	100	6.9443
PNNL_D0_k127_31671375	Post-desiccation	NA	NA	NA	NA	NA	NA	76.0572	2.3441	99.7852	9.8531	92.7164	3.4768
PNNL_D0_k127_31684188	Post-desiccation	NA	NA	NA	NA	NA	NA	22.4079*	0*	97.5799	5.966	62.2727	1.2162
PNNL_D0_k127_32098652	Post-desiccation	NA	NA	NA	NA	NA	NA	99.6125	8.472	12.026*	0*	10.4622*	0*
PNNL_D0_k127_32328300	Post-desiccation	NA	NA	NA	NA	NA	NA	89.0209	4.8034	98.0882	6.659	96.2447	6.9843
PNNL_D0_k127_32371566	Post-desiccation	NA	NA	NA	NA	NA	NA	98.3098	6.0879	92.0406	4.5768	77.6583	3.299
PNNL_D0_k127_32378992	Post-desiccation	NA	NA	NA	NA	NA	NA	99.9767	13.198	7.0188*	0*	4.2449*	0*
PNNL_D0_k127_32417460	Post-desiccation	NA	NA	NA	NA	NA	NA	65.269	1.1697	89.4523	2.7705	70.7135	2.1206
PNNL_D0_k127_32517846	Post-desiccation	NA	NA	NA	NA	NA	NA	68.3189	1.819	92.6179	4.2534	76.6864	2.459
PNNL_D0_k127_32737804	Post-desiccation	NA	NA	NA	NA	NA	NA	60.9946	1.1849	90.4817	4.0262	93.3696	3.2991
PNNL_D0_k127_33049144	Post-desiccation	NA	NA	NA	NA	NA	NA	99.5969	8.8243	99.9398	13.8505	99.5714	9.4099
PNNL_D0_k127_33049263	Post-desiccation	NA	NA	NA	NA	NA	NA	7.9435*	0*	28.3133*	0*	100	16.3546
PNNL_D0_k127_33049465	Post-desiccation	NA	NA	NA	NA	NA	NA	99.9851	25.0758	9.0425*	0*	9.0972*	0*
PNNL_D0_k127_3509951	Post-desiccation	NA	NA	NA	NA	NA	NA	86.9786	2.9867	91.1399	3.1383	63.7232	1.5679
PNNL_D0_k127_3539367	Post-desiccation	NA	NA	NA	NA	NA	NA	70.4827	1.8354	89.2558	3.8875	88.5183	2.5139
PNNL_D0_k127_3658784	Post-desiccation	NA	NA	NA	NA	NA	NA	90.6805	3.4024	95.0625	6.1487	79.5711	3.6406
PNNL_D0_k127_375565	Post-desiccation	NA	NA	NA	NA	NA	NA	79.2072	2.4207	90.8206	3.1751	79.8679	2.2288
PNNL_D0_k127_3921839	Post-desiccation	NA	NA	NA	NA	NA	NA	79.2006	2.1676	97.9283	5.6826	88.5676	3.3308
PNNL_D0_k127_3997225	Post-desiccation	NA	NA	NA	NA	NA	NA	67.1721	1.3647	86.2964	2.7292	80.724	2.7582
PNNL_D0_k127_4305504	Post-desiccation	NA	NA	NA	NA	NA	NA	99.776	8.5137	100	17.31	99.7822	11.201
PNNL_D0_k127_4341016	Post-desiccation	NA	NA	NA	NA	NA	NA	100	10.4911	6.9862*	0*	3.7883*	0*
PNNL_D0_k127_4409780	Post-desiccation	NA	NA	NA	NA	NA	NA	70.9725	1.5393	83.4827	2.8104	66.1834	1.7592
PNNL_D0_k127_4606449	Post-desiccation	NA	NA	NA	NA	NA	NA	59.1383	1.4716	99.9191	14.2543	74.0265	1.874
PNNL_D0_k127_4632000	Post-desiccation	NA	NA	NA	NA	NA	NA	86.3354	3.4938	91.3734	4.3475	90.6142	3.2543
PNNL_D0_k127_4974403	Post-desiccation	NA	NA	NA	NA	NA	NA	86.1241	3.0974	94.3903	4.414	92.2057	3.5516
PNNL_D0_k127_5138182	Post-desiccation	NA	NA	NA	NA	NA	NA	0*	0*	99.1836	8.2773	25.4763*	0*
PNNL_D0_k127_5306419	Post-desiccation	NA	NA	NA	NA	NA	NA	77.5598	2.4152	88.381	3.934	92.1543	4.181
PNNL_D0_k127_5369433	Post-desiccation	NA	NA	NA	NA	NA	NA	89.7162	3.2915	95.2129	4.844	90.606	3.6512
PNNL_D0_k127_555273	Post-desiccation	NA	NA	NA	NA	NA	NA	81.3776	2.634	90.6385	4.1677	75.7118	2.5636
PNNL_D0_k127_5700311	Post-desiccation	NA	NA	NA	NA	NA	NA	78.0731	2.2599	96.9954	4.5887	76.5114	2.0774
PNNL_D0_k127_5728161	Post-desiccation	NA	NA	NA	NA	NA	NA	27.0448*	0*	74.5377	2.0124	100	9.8672
PNNL_D0_k127_5800222	Post-desiccation	NA	NA	NA	NA	NA	NA	18.1681*	0*	35.2317*	0*	100	11.6691
PNNL_D0_k127_5823217	Post-desiccation	NA	NA	NA	NA	NA	NA	88.7517	3.4178	97.3047	6.4868	97.7307	5.4438
PNNL_D0_k127_5935746	Post-desiccation	NA	NA	NA	NA	NA	NA	3.6368*	0*	100	14.8637	14.5957*	0*
PNNL_D0_k127_6240701	Post-desiccation	NA	NA	NA	NA	NA	NA	86.9903	3.4152	94.5687	4.9803	83.6341	2.9403
PNNL_D0_k127_6320050	Post-desiccation	NA	NA	NA	NA	NA	NA	61.1947	1.4764	96.5154	5.1363	74.9859	1.9988
PNNL_D0_k127_632599	Post-desiccation	NA	NA	NA	NA	NA	NA	79.5332	2.8389	93.0828	3.9792	90.0085	3.5046
PNNL_D0_k127_665675	Post-desiccation	NA	NA	NA	NA	NA	NA	92.3805	3.7383	98.248	6.6582	94.7675	5.1272
PNNL_D0_k127_6740040	Post-desiccation	NA	NA	NA	NA	NA	NA	83.3578	2.4832	95.5435	4.7421	90.4062	3.0853
PNNL_D0_k127_6814368	Post-desiccation	NA	NA	NA	NA	NA	NA	98.735	6.8032	100	15.5487	99.9162	12.6172
PNNL_D0_k127_6960444	Post-desiccation	NA	NA	NA	NA	NA	NA	80.4068	2.1194	96.8452	5.3145	87.9369	3.6888
PNNL_D0_k127_7045892	Post-desiccation	NA	NA	NA	NA	NA	NA	88.2815	3.1944	97.8847	5.5078	59.5095	1.5154
PNNL_D0_k127_7292940	Post-desiccation	NA	NA	NA	NA	NA	NA	76.6109	1.5567	84.3058	2.8919	92.5249	3.3445
PNNL_D0_k127_7343363	Post-desiccation	NA	NA	NA	NA	NA	NA	81.315	2.1168	88.4586	4.0866	76.1076	1.723
PNNL_D0_k127_7648643	Post-desiccation	NA	NA	NA	NA	NA	NA	82.557	2.663	96.8834	5.3033	84.4336	2.9499
PNNL_D0_k127_768026	Post-desiccation	NA	NA	NA	NA	NA	NA	80.7116	1.619	95.9224	4.3882	74.6952	1.8441
PNNL_D0_k127_7845662	Post-desiccation	NA	NA	NA	NA	NA	NA	56.0042	1.1251	64.3016	1.4469	98.768	5.7186
PNNL_D0_k127_789870	Post-desiccation	NA	NA	NA	NA	NA	NA	82.7122	2.5133	99.9972	10.8688	52.1189	1.0858
PNNL_D0_k127_8079703	Post-desiccation	NA	NA	NA	NA	NA	NA	86.1733	4.8971	99.1454	8.6696	98.8036	6.5122
PNNL_D0_k127_8331009	Post-desiccation	NA	NA	NA	NA	NA	NA	99.4305	8.0192	99.8743	15.7844	100	12.4665
PNNL_D0_k127_8497528	Post-desiccation	NA	NA	NA	NA	NA	NA	52.1232	0.9562	84.4756	2.4408	91.27	3.3774
PNNL_D0_k127_8623838	Post-desiccation	NA	NA	NA	NA	NA	NA	59.2653	1.6075	97.2475	5.3085	80.3858	2.6034
PNNL_D0_k127_8631054	Post-desiccation	NA	NA	NA	NA	NA	NA	83.5662	2.3901	98.3699	4.6815	98.8523	5.8821
PNNL_D0_k127_875877	Post-desiccation	NA	NA	NA	NA	NA	NA	72.2485	2.1129	97.4821	4.2255	68.7288	1.9383
PNNL_D0_k127_8931386	Post-desiccation	NA	NA	NA	NA	NA	NA	76.0991	2.1596	98.238	6.0237	88.5904	3.7357
PNNL_D0_k127_9017785	Post-desiccation	NA	NA	NA	NA	NA	NA	97.6136	6.0229	96.0322	5.4969	87.0879	3.135
PNNL_D0_k127_9040050	Post-desiccation	NA	NA	NA	NA	NA	NA	9.8249*	0*	100	85.2763	48.5964*	0*
PNNL_D0_k127_9055382	Post-desiccation	NA	NA	NA	NA	NA	NA	90.5534	2.9542	94.167	4.8735	94.7503	3.8848
PNNL_D0_k127_913172	Post-desiccation	NA	NA	NA	NA	NA	NA	93.4798	4.0404	100	11.5034	94.8297	4.1215
PNNL_D0_k127_9153179	Post-desiccation	NA	NA	NA	NA	NA	NA	99.7847	11.4206	4.1505*	0*	0*	0*
PNNL_D0_k127_9190939	Post-desiccation	NA	NA	NA	NA	NA	NA	88.575	5.221	96.1459	9.8742	99.2456	7.5697
PNNL_D0_k127_9255142	Post-desiccation	NA	NA	NA	NA	NA	NA	88.085	2.4052	94.1468	4.1109	77.1086	2.3079
PNNL_D0_k127_9358067	Post-desiccation	NA	NA	NA	NA	NA	NA	90.5855	4.2065	97.4114	5.8308	94.3143	4.3154
PNNL_D0_k127_939598	Post-desiccation	NA	NA	NA	NA	NA	NA	100	13.0304	8.0236*	0*	30.7487*	0*
PNNL_D0_k127_9418079	Post-desiccation	NA	NA	NA	NA	NA	NA	98.9277	6.875	89.5665	3.3912	77.3339	2.281
PNNL_D0_k127_946961	Post-desiccation	NA	NA	NA	NA	NA	NA	98.397	5.8197	76.5834	1.6973	97.2812	6.2843
PNNL_D0_k127_9498144	Post-desiccation	NA	NA	NA	NA	NA	NA	90.098	4.1304	100	11.3149	99.1748	6.7965
PNNL_D0_k127_9559234	Post-desiccation	NA	NA	NA	NA	NA	NA	69.7114	1.6556	93.9025	3.311	93.7038	3.6824
PNNL_D0_k127_9574174	Post-desiccation	NA	NA	NA	NA	NA	NA	87.1733	2.9882	98.6081	5.5183	85.0125	3.1092
PNNL_D0_k127_960857	Post-desiccation	NA	NA	NA	NA	NA	NA	68.5252	1.7816	96.2554	5.9454	78.8189	2.0538
PNNL_D0_k127_9913046	Post-desiccation	NA	NA	NA	NA	NA	NA	72.9032	2.476	96.217	5.7748	67.1457	1.8181
PNNL_D0_k127_9957702	Post-desiccation	NA	NA	NA	NA	NA	NA	79.0723	2.3343	97.3356	6.6393	80.1623	3.48
PNNL_D0_k127_999448	Post-desiccation	NA	NA	NA	NA	NA	NA	0*	0*	100	6.5895	13.6259*	0*
PNNL_D0_k127_9996241	Post-desiccation	NA	NA	NA	NA	NA	NA	85.0692	2.793	96.1597	5.0611	44.2802*	0*
PNNL_T0_k141_10050368	Pre-desiccation	100	13.4067	99.8741	9.6594	97.6961	7.2937	NA	NA	NA	NA	NA	NA
PNNL_T0_k141_10081720	Pre-desiccation	93.2167	4.5682	97.3526	5.9082	94.0234	5.0792	NA	NA	NA	NA	NA	NA
PNNL_T0_k141_10431726	Pre-desiccation	100	12.2071	100	18.178	100	18.5267	NA	NA	NA	NA	NA	NA
PNNL_T0_k141_10470418	Pre-desiccation	64.8664	2.1467	60.2269	1.1612	99.7127	10.2607	NA	NA	NA	NA	NA	NA
PNNL_T0_k141_10554810	Pre-desiccation	93.8319	4.8235	97.5034	5.0976	91.8303	3.2855	NA	NA	NA	NA	NA	NA
PNNL_T0_k141_10591017	Pre-desiccation	75.728	2.1774	92.5096	3.1065	78.3142	2.1289	NA	NA	NA	NA	NA	NA
PNNL_T0_k141_1063877	Pre-desiccation	72.9334	2.1435	94.8967	5.4578	99.3723	6.5312	NA	NA	NA	NA	NA	NA
PNNL_T0_k141_10705766	Pre-desiccation	96.9128	4.9572	84.5638	1.7546	72.7133	1.8696	NA	NA	NA	NA	NA	NA
PNNL_T0_k141_10719805	Pre-desiccation	82.1656	2.2561	72.2833	2.3741	88.3806	2.9211	NA	NA	NA	NA	NA	NA
PNNL_T0_k141_10910450	Pre-desiccation	100	12.0139	3.2347*	0*	0.903*	0*	NA	NA	NA	NA	NA	NA
PNNL_T0_k141_1097093	Pre-desiccation	92.9323	4.996	52.3129	1.0101	59.1622	1.7018	NA	NA	NA	NA	NA	NA
PNNL_T0_k141_10998953	Pre-desiccation	97.0598	3.6503	95.4157	5.5132	90.979	3.239	NA	NA	NA	NA	NA	NA
PNNL_T0_k141_11063348	Pre-desiccation	100	8.4434	99.0068	8.9244	99.5655	6.996	NA	NA	NA	NA	NA	NA
PNNL_T0_k141_11196649	Pre-desiccation	100	9.8219	99.5787	10.6634	100	7.2902	NA	NA	NA	NA	NA	NA
PNNL_T0_k141_11258612	Pre-desiccation	94.6313	4.1277	98.9828	5.0226	86.7477	3.4315	NA	NA	NA	NA	NA	NA
PNNL_T0_k141_11264958	Pre-desiccation	78.4962	2.2201	91.7517	3.6524	92.9428	3.8527	NA	NA	NA	NA	NA	NA
PNNL_T0_k141_11283483	Pre-desiccation	0*	0*	100	11.8386	2.3296*	0*	NA	NA	NA	NA	NA	NA
PNNL_T0_k141_11416030	Pre-desiccation	92.177	3.3714	84.1113	3.1603	85.9243	2.7193	NA	NA	NA	NA	NA	NA
PNNL_T0_k141_11506823	Pre-desiccation	91.4331	3.8624	87.7662	3.103	74.956	2.1379	NA	NA	NA	NA	NA	NA
PNNL_T0_k141_11726052	Pre-desiccation	0*	0*	100	10.6856	0*	0*	NA	NA	NA	NA	NA	NA
PNNL_T0_k141_11744159	Pre-desiccation	75.5099	1.7285	95.6026	4.3497	66.5033	1.8277	NA	NA	NA	NA	NA	NA
PNNL_T0_k141_11883943	Pre-desiccation	69.1394	1.4354	58.9485	1.1927	99.7659	12.2544	NA	NA	NA	NA	NA	NA
PNNL_T0_k141_11924693	Pre-desiccation	1.3599*	0*	100	11.1664	0.6517*	0*	NA	NA	NA	NA	NA	NA
PNNL_T0_k141_11945015	Pre-desiccation	99.1223	6.5392	97.2395	5.8454	97.7946	6.0778	NA	NA	NA	NA	NA	NA
PNNL_T0_k141_12124752	Pre-desiccation	90.2049	2.729	90.5823	3.4092	86.3947	3.7067	NA	NA	NA	NA	NA	NA
PNNL_T0_k141_12226699	Pre-desiccation	99.6585	9.7174	99.788	8.6955	99.6585	7.3494	NA	NA	NA	NA	NA	NA
PNNL_T0_k141_12288514	Pre-desiccation	99.8595	9.5575	22.1274*	0*	36.3171*	0*	NA	NA	NA	NA	NA	NA
PNNL_T0_k141_12391806	Pre-desiccation	97.2008	8.4291	99.3877	6.8918	99.3439	5.2129	NA	NA	NA	NA	NA	NA
PNNL_T0_k141_12418206	Pre-desiccation	99.8299	9.5676	98.7636	7.6681	99.3194	6.7254	NA	NA	NA	NA	NA	NA
PNNL_T0_k141_12506018	Pre-desiccation	100	9.803	14.1566*	0*	25.4081*	0*	NA	NA	NA	NA	NA	NA
PNNL_T0_k141_12595464	Pre-desiccation	94.1564	4.701	86.1407	3.3191	94.4226	3.9318	NA	NA	NA	NA	NA	NA
PNNL_T0_k141_12595632	Pre-desiccation	97.4395	5.6358	95.395	6.0435	92.6161	5.208	NA	NA	NA	NA	NA	NA
PNNL_T0_k141_12627229	Pre-desiccation	92.2691	4.2819	92.0647	3.7982	94.1647	3.8727	NA	NA	NA	NA	NA	NA
PNNL_T0_k141_12889069	Pre-desiccation	88.9754	3.5864	93.6734	4.4408	90.9785	3.4506	NA	NA	NA	NA	NA	NA
PNNL_T0_k141_12916376	Pre-desiccation	75.4489	2.0688	96.22	5.8248	77.9059	2.4657	NA	NA	NA	NA	NA	NA
PNNL_T0_k141_13004754	Pre-desiccation	96.7364	4.6667	96.8022	6.6078	93.4991	4.2012	NA	NA	NA	NA	NA	NA
PNNL_T0_k141_13152216	Pre-desiccation	100	40.0127	77.9898	1.9746	89.0071	3.0667	NA	NA	NA	NA	NA	NA
PNNL_T0_k141_1319898	Pre-desiccation	79.914	2.6216	97.5024	6.1364	83.1009	2.641	NA	NA	NA	NA	NA	NA
PNNL_T0_k141_13264664	Pre-desiccation	81.5709	2.5433	99.106	7.6745	93.846	5.127	NA	NA	NA	NA	NA	NA
PNNL_T0_k141_13273876	Pre-desiccation	89.3262	3.5829	95.9956	4.4293	97.4716	4.6266	NA	NA	NA	NA	NA	NA
PNNL_T0_k141_13351729	Pre-desiccation	6.3723*	0*	100	6.9707	16.8429*	0*	NA	NA	NA	NA	NA	NA
PNNL_T0_k141_13500371	Pre-desiccation	89.3978	5.6168	85.21	4.0022	90.1442	5.482	NA	NA	NA	NA	NA	NA
PNNL_T0_k141_13577363	Pre-desiccation	1.7879*	0*	2.3321*	0*	100	9.9474	NA	NA	NA	NA	NA	NA
PNNL_T0_k141_13671071	Pre-desiccation	85.9288	2.7582	96.6256	4.5045	86.3	2.9357	NA	NA	NA	NA	NA	NA
PNNL_T0_k141_13710817	Pre-desiccation	80.3792	2.9616	73.3395	2.2217	99.5532	8.8214	NA	NA	NA	NA	NA	NA
PNNL_T0_k141_138793	Pre-desiccation	96.0371	5.7281	95.6032	6.3557	89.354	4.7295	NA	NA	NA	NA	NA	NA
PNNL_T0_k141_13912032	Pre-desiccation	76.7236	1.9582	82.3441	3.2412	91.1421	4.1586	NA	NA	NA	NA	NA	NA
PNNL_T0_k141_14368932	Pre-desiccation	94.0783	5.2286	93.4203	4.1384	87.4515	3.4896	NA	NA	NA	NA	NA	NA
PNNL_T0_k141_14391367	Pre-desiccation	87.5568	3.2375	91.7496	3.507	89.8345	4.2238	NA	NA	NA	NA	NA	NA
PNNL_T0_k141_14427718	Pre-desiccation	65.0588	1.4918	93.5687	3.3284	86.5407	3.2254	NA	NA	NA	NA	NA	NA
PNNL_T0_k141_14428522	Pre-desiccation	99.9073	13.4356	100	10.0166	99.3642	7.6543	NA	NA	NA	NA	NA	NA
PNNL_T0_k141_14468552	Pre-desiccation	94.7512	4.3877	96.664	5.4291	84.4131	3.2419	NA	NA	NA	NA	NA	NA
PNNL_T0_k141_14559830	Pre-desiccation	100	12.909	4.1265*	0*	1.3755*	0*	NA	NA	NA	NA	NA	NA
PNNL_T0_k141_147165	Pre-desiccation	86.9684	3.4052	92.3182	3.4029	94.8296	4.1645	NA	NA	NA	NA	NA	NA
PNNL_T0_k141_14772100	Pre-desiccation	92.9217	3.671	95.6479	4.2357	86.6809	3.1774	NA	NA	NA	NA	NA	NA
PNNL_T0_k141_14945487	Pre-desiccation	66.1662	1.4528	94.003	4.1669	97.998	5.5308	NA	NA	NA	NA	NA	NA
PNNL_T0_k141_15121400	Pre-desiccation	100	11.3486	72.7912	2.1489	49.8267*	1.5716	NA	NA	NA	NA	NA	NA
PNNL_T0_k141_15170652	Pre-desiccation	95.0331	5.1219	95.0614	5.8692	96.3078	4.4731	NA	NA	NA	NA	NA	NA
PNNL_T0_k141_15370012	Pre-desiccation	93.8768	6.0043	96.6127	7.1178	94.9377	6.9118	NA	NA	NA	NA	NA	NA
PNNL_T0_k141_15388879	Pre-desiccation	99.2994	7.5913	88.9473	5.0387	97.0748	5.1209	NA	NA	NA	NA	NA	NA
PNNL_T0_k141_15399714	Pre-desiccation	56.5133	1.0701	99.6576	5.9583	6.6548*	0*	NA	NA	NA	NA	NA	NA
PNNL_T0_k141_15475024	Pre-desiccation	100	36.0655	66.509	1.4801	79.7951	1.8588	NA	NA	NA	NA	NA	NA
PNNL_T0_k141_15565964	Pre-desiccation	85.7455	2.8237	84.0251	3.3351	85.6226	2.683	NA	NA	NA	NA	NA	NA
PNNL_T0_k141_15664519	Pre-desiccation	91.1111	3.363	84.565	2.7276	78.3118	2.1416	NA	NA	NA	NA	NA	NA
PNNL_T0_k141_15706110	Pre-desiccation	70.8792	2.0194	98.0633	5.338	83.7746	2.708	NA	NA	NA	NA	NA	NA
PNNL_T0_k141_15871154	Pre-desiccation	95.634	5.1642	98.3831	7.7093	99.0768	6.7545	NA	NA	NA	NA	NA	NA
PNNL_T0_k141_15888078	Pre-desiccation	97.319	4.8857	93.4051	4.0967	91.8787	3.9002	NA	NA	NA	NA	NA	NA
PNNL_T0_k141_15974711	Pre-desiccation	82.341	3.1396	91.6066	4.0547	93.0477	4.1221	NA	NA	NA	NA	NA	NA
PNNL_T0_k141_16007739	Pre-desiccation	95.4569	5.3985	95.0088	4.3193	90.7996	3.5699	NA	NA	NA	NA	NA	NA
PNNL_T0_k141_16073530	Pre-desiccation	79.1952	1.9786	95.0242	3.7512	97.4954	5.4871	NA	NA	NA	NA	NA	NA
PNNL_T0_k141_16139309	Pre-desiccation	93.6549	3.8651	94.4431	3.7924	93.1554	3.3222	NA	NA	NA	NA	NA	NA
PNNL_T0_k141_16199564	Pre-desiccation	62.9051	1.7054	88.376	2.6141	86.0003	2.8763	NA	NA	NA	NA	NA	NA
PNNL_T0_k141_16258006	Pre-desiccation	97.8818	5.963	83.8559	2.674	71.4816	1.5103	NA	NA	NA	NA	NA	NA
PNNL_T0_k141_16312646	Pre-desiccation	98.5695	7.6017	98.1267	7.3968	95.453	5.9683	NA	NA	NA	NA	NA	NA
PNNL_T0_k141_16330741	Pre-desiccation	92.8743	4.74	96.7494	5.1641	81.6333	2.8583	NA	NA	NA	NA	NA	NA
PNNL_T0_k141_16379621	Pre-desiccation	63.2628	1.6764	53.7094	1.2874	100	9.4257	NA	NA	NA	NA	NA	NA
PNNL_T0_k141_16436703	Pre-desiccation	95.7663	4.6606	93.6313	4.1783	89.7105	3.4108	NA	NA	NA	NA	NA	NA
PNNL_T0_k141_16514756	Pre-desiccation	86.3631	3.6533	93.0864	4.1861	88.545	3.7676	NA	NA	NA	NA	NA	NA
PNNL_T0_k141_16607766	Pre-desiccation	81.9976	2.2477	88.9648	3.0736	77.2769	2.6879	NA	NA	NA	NA	NA	NA
PNNL_T0_k141_16630858	Pre-desiccation	79.7857	2.6806	96.7572	3.9187	91.7221	3.47	NA	NA	NA	NA	NA	NA
PNNL_T0_k141_16661321	Pre-desiccation	94.9793	5.8482	99.6131	6.3182	89.5177	3.831	NA	NA	NA	NA	NA	NA
PNNL_T0_k141_16672590	Pre-desiccation	47.1507*	0*	97.7958	6.3667	98.0637	6.5285	NA	NA	NA	NA	NA	NA
PNNL_T0_k141_16686250	Pre-desiccation	96.8699	5.2265	96.0873	4.8328	78.1301	2.835	NA	NA	NA	NA	NA	NA
PNNL_T0_k141_16802687	Pre-desiccation	99.668	14.8005	99.585	9.3419	99.5084	7.4659	NA	NA	NA	NA	NA	NA
PNNL_T0_k141_16939435	Pre-desiccation	91.2314	3.7397	91.4475	3.3933	83.4032	2.7911	NA	NA	NA	NA	NA	NA
PNNL_T0_k141_1702850	Pre-desiccation	96.3501	4.3014	89.3692	4.2789	90.1843	3.7472	NA	NA	NA	NA	NA	NA
PNNL_T0_k141_17081475	Pre-desiccation	41.8591*	0*	99.5856	8.4079	16.0253*	0*	NA	NA	NA	NA	NA	NA
PNNL_T0_k141_17158859	Pre-desiccation	30.3333*	0*	58.7262	1.1455	99.8904	9.4594	NA	NA	NA	NA	NA	NA
PNNL_T0_k141_17200274	Pre-desiccation	2.8377*	0*	100	10.744	1.6553*	0*	NA	NA	NA	NA	NA	NA
PNNL_T0_k141_17234852	Pre-desiccation	96.2862	4.0727	77.3651	2.5739	84.1087	2.3102	NA	NA	NA	NA	NA	NA
PNNL_T0_k141_17470080	Pre-desiccation	76.3737	1.9497	80.8482	2.1728	86.9576	2.3372	NA	NA	NA	NA	NA	NA
PNNL_T0_k141_17667583	Pre-desiccation	72.0387	1.2861	87.803	3.5478	84.0598	3.2571	NA	NA	NA	NA	NA	NA
PNNL_T0_k141_1777667	Pre-desiccation	91.4177	3.4145	85.9186	3.3722	83.3121	2.9323	NA	NA	NA	NA	NA	NA
PNNL_T0_k141_17833313	Pre-desiccation	84.1377	2.8584	86.5509	4.265	92.3609	3.8946	NA	NA	NA	NA	NA	NA
PNNL_T0_k141_18071170	Pre-desiccation	71.9931	1.9757	92.357	2.9636	86.0485	2.9896	NA	NA	NA	NA	NA	NA
PNNL_T0_k141_18125946	Pre-desiccation	99.8018	24.0447	29.3602*	0*	39.5655*	0*	NA	NA	NA	NA	NA	NA
PNNL_T0_k141_18275724	Pre-desiccation	92.3605	4.7636	100	7.0302	91.4394	4.2548	NA	NA	NA	NA	NA	NA
PNNL_T0_k141_18279767	Pre-desiccation	79.0192	2.424	85.5241	2.1714	84.3782	2.6542	NA	NA	NA	NA	NA	NA
PNNL_T0_k141_18290376	Pre-desiccation	52.3285	1.3492	92.9283	4.1429	95.1538	4.829	NA	NA	NA	NA	NA	NA
PNNL_T0_k141_1839571	Pre-desiccation	66.5222	1.6537	93.3558	4.103	70.9838	2.0701	NA	NA	NA	NA	NA	NA
PNNL_T0_k141_18878544	Pre-desiccation	88.663	3.5595	94.2746	4.2689	87.4105	2.6119	NA	NA	NA	NA	NA	NA
PNNL_T0_k141_18931648	Pre-desiccation	100	8.5734	3.1646*	0*	5.5802*	0*	NA	NA	NA	NA	NA	NA
PNNL_T0_k141_19094065	Pre-desiccation	90.2209	4.698	97.6291	5.6503	92.3667	3.6715	NA	NA	NA	NA	NA	NA
PNNL_T0_k141_19176365	Pre-desiccation	85.611	2.9494	90.1836	4.0566	84.3868	2.8871	NA	NA	NA	NA	NA	NA
PNNL_T0_k141_19236899	Pre-desiccation	97.4893	10.1432	99.9724	11.5201	99.7379	9.8048	NA	NA	NA	NA	NA	NA
PNNL_T0_k141_19322002	Pre-desiccation	64.1939	1.381	96.2611	5.04	84.8269	2.669	NA	NA	NA	NA	NA	NA
PNNL_T0_k141_19428143	Pre-desiccation	89.4337	4.3963	99.6029	7.7214	92.0666	3.4709	NA	NA	NA	NA	NA	NA
PNNL_T0_k141_19650385	Pre-desiccation	90.6468	3.2487	93.8132	4.5545	70.1213	1.851	NA	NA	NA	NA	NA	NA
PNNL_T0_k141_1966844	Pre-desiccation	88.0246	2.8819	70.2667	1.9866	82.7644	2.9099	NA	NA	NA	NA	NA	NA
PNNL_T0_k141_19685937	Pre-desiccation	80.9456	3.9751	89.8818	5.5951	94.0723	3.9665	NA	NA	NA	NA	NA	NA
PNNL_T0_k141_19687597	Pre-desiccation	87.9111	3.6902	88.9783	4.0254	98.7754	5.4274	NA	NA	NA	NA	NA	NA
PNNL_T0_k141_1973776	Pre-desiccation	97.2507	4.5517	97.5239	4.4809	98.2753	4.6831	NA	NA	NA	NA	NA	NA
PNNL_T0_k141_19748717	Pre-desiccation	99.4568	9.7	77.9219	1.9593	54.6697	1.0724	NA	NA	NA	NA	NA	NA
PNNL_T0_k141_19792306	Pre-desiccation	73.1899	2.4388	97.7615	6.1807	81.2697	2.1562	NA	NA	NA	NA	NA	NA
PNNL_T0_k141_19821860	Pre-desiccation	86.7735	3.4261	93.8386	4.1012	91.5768	3.7453	NA	NA	NA	NA	NA	NA
PNNL_T0_k141_19952865	Pre-desiccation	86.5831	3.0577	96.8731	5.4349	97.5218	4.8388	NA	NA	NA	NA	NA	NA
PNNL_T0_k141_20088471	Pre-desiccation	100	9.6544	11.6618*	0*	19.9417*	0*	NA	NA	NA	NA	NA	NA
PNNL_T0_k141_20091233	Pre-desiccation	93.4504	4.3123	97.4537	7.6854	81.1568	2.5746	NA	NA	NA	NA	NA	NA
PNNL_T0_k141_20223727	Pre-desiccation	74.3304	2.0363	100	6.7471	94.9093	5.6437	NA	NA	NA	NA	NA	NA
PNNL_T0_k141_20242855	Pre-desiccation	94.7875	4.545	96.8784	4.6943	91.3092	4.1088	NA	NA	NA	NA	NA	NA
PNNL_T0_k141_20277757	Pre-desiccation	90.8773	4.6432	93.5908	3.7579	87.9973	3.4581	NA	NA	NA	NA	NA	NA
PNNL_T0_k141_20286161	Pre-desiccation	95.7399	4.8883	99.441	6.6561	97.6169	5.4966	NA	NA	NA	NA	NA	NA
PNNL_T0_k141_20298240	Pre-desiccation	98.2947	6.1556	93.8707	4.3042	95.0611	5.0516	NA	NA	NA	NA	NA	NA
PNNL_T0_k141_20304333	Pre-desiccation	75.1197	2.3444	93.7677	3.9641	87.1154	2.4468	NA	NA	NA	NA	NA	NA
PNNL_T0_k141_20553419	Pre-desiccation	86.6717	3.7975	100	9.3937	82.6926	3.4764	NA	NA	NA	NA	NA	NA
PNNL_T0_k141_20687374	Pre-desiccation	52.6507	1.4493	94.1684	4.5772	95.4262	4.1668	NA	NA	NA	NA	NA	NA
PNNL_T0_k141_20858737	Pre-desiccation	46.2571*	0*	100	10.5934	18.828*	0*	NA	NA	NA	NA	NA	NA
PNNL_T0_k141_20906157	Pre-desiccation	93.826	4.1171	96.9632	4.9351	89.0044	3.2686	NA	NA	NA	NA	NA	NA
PNNL_T0_k141_20949227	Pre-desiccation	92.3285	3.9446	96.6796	4.9447	90.8499	4.1213	NA	NA	NA	NA	NA	NA
PNNL_T0_k141_20970853	Pre-desiccation	81.3612	2.6769	99.9512	11.7946	99.9675	10.496	NA	NA	NA	NA	NA	NA
PNNL_T0_k141_21039677	Pre-desiccation	86.6431	3.0719	75.9682	2.3015	92.554	3.1619	NA	NA	NA	NA	NA	NA
PNNL_T0_k141_21113435	Pre-desiccation	28.3625*	0*	44.8278*	0*	100	44.5511	NA	NA	NA	NA	NA	NA
PNNL_T0_k141_2112261	Pre-desiccation	99.6563	9.1999	98.987	7.5839	97.3408	5.6158	NA	NA	NA	NA	NA	NA
PNNL_T0_k141_21140896	Pre-desiccation	35.7719*	0*	99.7809	9.0205	100	16.2838	NA	NA	NA	NA	NA	NA
PNNL_T0_k141_21181374	Pre-desiccation	80.3575	3.3082	99.8808	5.8928	60.3774	1.4336	NA	NA	NA	NA	NA	NA
PNNL_T0_k141_2122190	Pre-desiccation	100	12.7076	99.8349	8.5028	96.6502	5.6967	NA	NA	NA	NA	NA	NA
PNNL_T0_k141_21355983	Pre-desiccation	73.2742	2.1274	99.7633	9.5519	29.428*	0*	NA	NA	NA	NA	NA	NA
PNNL_T0_k141_21363566	Pre-desiccation	74.4905	2.5132	97.2272	5.6975	94.5792	5.0111	NA	NA	NA	NA	NA	NA
PNNL_T0_k141_21433634	Pre-desiccation	98.2531	7.4981	97.6534	7.3482	99.4606	7.1628	NA	NA	NA	NA	NA	NA
PNNL_T0_k141_21506676	Pre-desiccation	91.8977	4.5367	94.2549	4.6327	97.1926	9.0896	NA	NA	NA	NA	NA	NA
PNNL_T0_k141_21602043	Pre-desiccation	84.658	2.6961	96.7137	6.1693	83.1546	3.0555	NA	NA	NA	NA	NA	NA
PNNL_T0_k141_21893196	Pre-desiccation	99.0938	9.5773	97.8667	8.7852	98.5463	7.1229	NA	NA	NA	NA	NA	NA
PNNL_T0_k141_21934894	Pre-desiccation	0*	0*	100	8.0388	0*	0*	NA	NA	NA	NA	NA	NA
PNNL_T0_k141_21965071	Pre-desiccation	98.9175	17.5285	97.8172	14.4634	99.5386	17.2747	NA	NA	NA	NA	NA	NA
PNNL_T0_k141_22114936	Pre-desiccation	67.9595	1.723	99.9687	6.3333	83.5856	2.6434	NA	NA	NA	NA	NA	NA
PNNL_T0_k141_22117730	Pre-desiccation	84.1394	2.4542	80.4296	3.2212	81.2556	3.4246	NA	NA	NA	NA	NA	NA
PNNL_T0_k141_22134743	Pre-desiccation	100	12.1879	100	12.8768	99.7939	11.5087	NA	NA	NA	NA	NA	NA
PNNL_T0_k141_2215434	Pre-desiccation	30.4946*	0*	63.7353	1.5572	100	9.3506	NA	NA	NA	NA	NA	NA
PNNL_T0_k141_22201609	Pre-desiccation	96.271	7.6369	100	9.4102	94.9234	5.88	NA	NA	NA	NA	NA	NA
PNNL_T0_k141_22252961	Pre-desiccation	89.6292	3.3314	89.6188	3.1609	85.8486	2.5912	NA	NA	NA	NA	NA	NA
PNNL_T0_k141_22273456	Pre-desiccation	82.0596	2.683	94.1176	3.8341	92.6801	4.1464	NA	NA	NA	NA	NA	NA
PNNL_T0_k141_22367176	Pre-desiccation	87.5821	3.9586	97.0371	5.7169	96.5529	6.1843	NA	NA	NA	NA	NA	NA
PNNL_T0_k141_22574476	Pre-desiccation	93.6426	3.5696	94.6855	3.4242	90.7976	3.7696	NA	NA	NA	NA	NA	NA
PNNL_T0_k141_22605963	Pre-desiccation	84.6335	3.3565	95.9922	4.6615	86.1568	3.2643	NA	NA	NA	NA	NA	NA
PNNL_T0_k141_22732220	Pre-desiccation	68.5607	1.9597	99.5578	6.0528	72.8491	2.0775	NA	NA	NA	NA	NA	NA
PNNL_T0_k141_22747167	Pre-desiccation	54.1141	1.228	43.9156*	0*	99.9445	8.5495	NA	NA	NA	NA	NA	NA
PNNL_T0_k141_22786928	Pre-desiccation	98.6725	9.5356	100	9.1404	99.5272	7.0382	NA	NA	NA	NA	NA	NA
PNNL_T0_k141_22804353	Pre-desiccation	38.4548*	0*	99.0671	6.8401	52.2157	1.2708	NA	NA	NA	NA	NA	NA
PNNL_T0_k141_22808362	Pre-desiccation	93.0094	4.0319	94.6773	4.7244	82.8716	3	NA	NA	NA	NA	NA	NA
PNNL_T0_k141_23072493	Pre-desiccation	87.5643	3.6009	94.9229	4.2427	88.5571	3.2821	NA	NA	NA	NA	NA	NA
PNNL_T0_k141_23113889	Pre-desiccation	88.3464	3.1827	89.3496	3.1816	83.1968	2.733	NA	NA	NA	NA	NA	NA
PNNL_T0_k141_2326902	Pre-desiccation	99.21	8.9876	98.2482	8.5659	98.649	8.0413	NA	NA	NA	NA	NA	NA
PNNL_T0_k141_23284418	Pre-desiccation	74.2925	2.2349	97.145	4.4799	87.2393	2.857	NA	NA	NA	NA	NA	NA
PNNL_T0_k141_23304538	Pre-desiccation	51.5467	0.8437	93.1844	4.3921	94.3921	3.449	NA	NA	NA	NA	NA	NA
PNNL_T0_k141_23464382	Pre-desiccation	93.7685	4.35	84.9624	3.9171	97.5963	3.4058	NA	NA	NA	NA	NA	NA
PNNL_T0_k141_23473040	Pre-desiccation	85.8071	2.1868	92.5788	3.1445	84.8794	2.6994	NA	NA	NA	NA	NA	NA
PNNL_T0_k141_2356763	Pre-desiccation	94.2198	3.5127	87.627	2.6607	90.1477	3.7808	NA	NA	NA	NA	NA	NA
PNNL_T0_k141_2357720	Pre-desiccation	88.5747	3.4391	93.0073	4.0994	79.8624	2.1341	NA	NA	NA	NA	NA	NA
PNNL_T0_k141_23642621	Pre-desiccation	21.7255*	0*	100	14.7679	59.4063	1.3196	NA	NA	NA	NA	NA	NA
PNNL_T0_k141_2382702	Pre-desiccation	99.899	10.8564	58.4567	1.3666	53.8118	1.2375	NA	NA	NA	NA	NA	NA
PNNL_T0_k141_23983548	Pre-desiccation	97.259	7.1344	98.4857	4.9684	99.4633	5.9747	NA	NA	NA	NA	NA	NA
PNNL_T0_k141_2403079	Pre-desiccation	96.0043	3.708	93.7559	4.5438	83.8683	3.5915	NA	NA	NA	NA	NA	NA
PNNL_T0_k141_24120187	Pre-desiccation	99.6256	6.9702	91.6158	3.6446	94.0296	4.3439	NA	NA	NA	NA	NA	NA
PNNL_T0_k141_241220	Pre-desiccation	95.0357	3.7761	95.9634	4.5041	87.1506	3.2581	NA	NA	NA	NA	NA	NA
PNNL_T0_k141_24314368	Pre-desiccation	80.9794	2.5795	90.8221	3.2826	83.5252	2.527	NA	NA	NA	NA	NA	NA
PNNL_T0_k141_24318674	Pre-desiccation	74.5843	3.3305	68.9961	2.1218	100	9.9845	NA	NA	NA	NA	NA	NA
PNNL_T0_k141_24360267	Pre-desiccation	25.7892*	0*	54.9726	1.667	99.7925	11.3797	NA	NA	NA	NA	NA	NA
PNNL_T0_k141_24370663	Pre-desiccation	100	34.3264	61.6648	1.4897	81.946	3.0718	NA	NA	NA	NA	NA	NA
PNNL_T0_k141_24401142	Pre-desiccation	95.439	4.7466	89.0441	3.0748	77.9456	2.2675	NA	NA	NA	NA	NA	NA
PNNL_T0_k141_24745568	Pre-desiccation	88.1824	3.7167	92.2767	3.9702	89.4541	3.4417	NA	NA	NA	NA	NA	NA
PNNL_T0_k141_24934434	Pre-desiccation	76.692	2.765	94.2205	4.4705	91.5209	3.3361	NA	NA	NA	NA	NA	NA
PNNL_T0_k141_24973829	Pre-desiccation	99.9455	11.8152	99.2585	8.1551	98.7024	7.4029	NA	NA	NA	NA	NA	NA
PNNL_T0_k141_2507539	Pre-desiccation	95.2842	4.0892	96.9029	6.7457	86.1458	3.4424	NA	NA	NA	NA	NA	NA
PNNL_T0_k141_25159981	Pre-desiccation	84.0457	2.6302	91.4989	2.9432	82.2207	2.409	NA	NA	NA	NA	NA	NA
PNNL_T0_k141_25190844	Pre-desiccation	92.8624	3.9085	95.5919	4.7113	86.4983	3.5865	NA	NA	NA	NA	NA	NA
PNNL_T0_k141_25236608	Pre-desiccation	80.8031	2.9741	92.3052	2.9976	84.3385	2.4926	NA	NA	NA	NA	NA	NA
PNNL_T0_k141_25242672	Pre-desiccation	98.0209	6.3598	97.3359	8.0234	92.7878	6.0179	NA	NA	NA	NA	NA	NA
PNNL_T0_k141_2528019	Pre-desiccation	98.7538	8.8457	98.2364	9.6721	100	8.4173	NA	NA	NA	NA	NA	NA
PNNL_T0_k141_25309910	Pre-desiccation	64.4521	2.2296	94.5658	3.5812	59.8664	1.6496	NA	NA	NA	NA	NA	NA
PNNL_T0_k141_25313477	Pre-desiccation	96.2767	4.4091	89.5346	3.4091	88.6289	3.6413	NA	NA	NA	NA	NA	NA
PNNL_T0_k141_25404113	Pre-desiccation	76.7433	1.7542	98.9696	6.3209	82.6311	3.3424	NA	NA	NA	NA	NA	NA
PNNL_T0_k141_25711967	Pre-desiccation	96.6394	5.7015	98.9865	6.6532	96.5378	4.6719	NA	NA	NA	NA	NA	NA
PNNL_T0_k141_25799235	Pre-desiccation	0*	0*	100	7.1319	0*	0*	NA	NA	NA	NA	NA	NA
PNNL_T0_k141_26249776	Pre-desiccation	87.4034	3.0838	94.9403	5.0826	87.8602	2.6757	NA	NA	NA	NA	NA	NA
PNNL_T0_k141_26258690	Pre-desiccation	64.426	1.7497	99.7779	8.3978	99.8714	9.6736	NA	NA	NA	NA	NA	NA
PNNL_T0_k141_26420616	Pre-desiccation	96.205	6.5727	90.9315	4.196	94.5129	4.2487	NA	NA	NA	NA	NA	NA
PNNL_T0_k141_26877992	Pre-desiccation	100	13.8533	100	12.2296	100	13.5427	NA	NA	NA	NA	NA	NA
PNNL_T0_k141_27019909	Pre-desiccation	44.3561*	0*	57.3989	1.622	99.5819	13.3069	NA	NA	NA	NA	NA	NA
PNNL_T0_k141_2712108	Pre-desiccation	93.311	5.5302	91.1132	4.7071	90.508	4.6162	NA	NA	NA	NA	NA	NA
PNNL_T0_k141_27131652	Pre-desiccation	97.4729	10.4866	36.3824*	0*	34.1299*	0*	NA	NA	NA	NA	NA	NA
PNNL_T0_k141_27158212	Pre-desiccation	99.6145	12.3557	99.6051	15.133	100	13.5561	NA	NA	NA	NA	NA	NA
PNNL_T0_k141_27180747	Pre-desiccation	99.117	8.5224	96.3208	8.4306	96.284	6.5717	NA	NA	NA	NA	NA	NA
PNNL_T0_k141_27232583	Pre-desiccation	93.729	3.1824	88.2863	3.4031	83.3169	2.3072	NA	NA	NA	NA	NA	NA
PNNL_T0_k141_27245438	Pre-desiccation	91.2458	3.1096	94.7671	3.5351	88.6504	3.0724	NA	NA	NA	NA	NA	NA
PNNL_T0_k141_27256026	Pre-desiccation	0*	0*	100	7.5666	5.365*	0*	NA	NA	NA	NA	NA	NA
PNNL_T0_k141_27490306	Pre-desiccation	68.6029	1.8976	77.5308	2.3254	75.9993	1.9257	NA	NA	NA	NA	NA	NA
PNNL_T0_k141_27525018	Pre-desiccation	99.9278	13.0322	97.7626	6.8514	99.9056	17.1045	NA	NA	NA	NA	NA	NA
PNNL_T0_k141_27525049	Pre-desiccation	99.6932	9.461	99.8176	9.1813	99.689	9.3913	NA	NA	NA	NA	NA	NA
PNNL_T0_k141_27525244	Pre-desiccation	3.7782*	0*	100	21.0998	3.9343*	0*	NA	NA	NA	NA	NA	NA
PNNL_T0_k141_27525550	Pre-desiccation	99.4445	8.4455	99.504	8.8396	98.5361	7.2069	NA	NA	NA	NA	NA	NA
PNNL_T0_k141_27525953	Pre-desiccation	85.9988	2.962	99.9559	25.1053	7.1385*	0*	NA	NA	NA	NA	NA	NA
PNNL_T0_k141_286233	Pre-desiccation	82.8143	3.0036	99.3094	5.216	57.4593	1.4846	NA	NA	NA	NA	NA	NA
PNNL_T0_k141_2879031	Pre-desiccation	34.4806*	0*	60.522	1.5351	99.814	9.8626	NA	NA	NA	NA	NA	NA
PNNL_T0_k141_2955591	Pre-desiccation	0.734*	0*	100	16.5053	8.9621*	0*	NA	NA	NA	NA	NA	NA
PNNL_T0_k141_2958433	Pre-desiccation	98.8187	9.1268	97.4451	6.4354	90.783	4.5989	NA	NA	NA	NA	NA	NA
PNNL_T0_k141_3022574	Pre-desiccation	100	8.4219	0*	0*	0*	0*	NA	NA	NA	NA	NA	NA
PNNL_T0_k141_3027678	Pre-desiccation	0*	0*	100	8.8869	2.809*	0*	NA	NA	NA	NA	NA	NA
PNNL_T0_k141_3194728	Pre-desiccation	94.0507	3.7375	92.0367	3.6467	90.402	3.9496	NA	NA	NA	NA	NA	NA
PNNL_T0_k141_322409	Pre-desiccation	0*	0*	100	7.1618	0*	0*	NA	NA	NA	NA	NA	NA
PNNL_T0_k141_3526950	Pre-desiccation	43.3949*	0*	98.2049	4.8027	74.6602	2.7766	NA	NA	NA	NA	NA	NA
PNNL_T0_k141_3755748	Pre-desiccation	85.207	2.7939	95.7524	4.5953	88.4765	3.5547	NA	NA	NA	NA	NA	NA
PNNL_T0_k141_3917694	Pre-desiccation	70.6463	2.1152	87.3712	3.249	98.8908	6.4107	NA	NA	NA	NA	NA	NA
PNNL_T0_k141_3951213	Pre-desiccation	99.9235	9.8344	9.3313*	0*	16.4663*	0*	NA	NA	NA	NA	NA	NA
PNNL_T0_k141_4047416	Pre-desiccation	88.7918	3.7201	86.6067	2.6559	92.4293	3.1234	NA	NA	NA	NA	NA	NA
PNNL_T0_k141_4057786	Pre-desiccation	92.8553	4.239	85.8903	3.2365	90.3055	3.2832	NA	NA	NA	NA	NA	NA
PNNL_T0_k141_4058668	Pre-desiccation	99.977	12.87	32.1826*	0*	33.5458*	0*	NA	NA	NA	NA	NA	NA
PNNL_T0_k141_4102680	Pre-desiccation	84.4946	2.5457	97.944	5.3331	86.6648	3.0415	NA	NA	NA	NA	NA	NA
PNNL_T0_k141_4117444	Pre-desiccation	95.686	5.593	98.3262	6.6259	98.9439	8.1153	NA	NA	NA	NA	NA	NA
PNNL_T0_k141_4132267	Pre-desiccation	10.303*	0*	22.1212*	0*	100	9.351	NA	NA	NA	NA	NA	NA
PNNL_T0_k141_423394	Pre-desiccation	94.0855	5.0937	91.7501	3.8861	95.7386	4.6912	NA	NA	NA	NA	NA	NA
PNNL_T0_k141_4241659	Pre-desiccation	53.3564	1.3382	78.1907	2.4409	97.3639	4.5733	NA	NA	NA	NA	NA	NA
PNNL_T0_k141_4243497	Pre-desiccation	5.8384*	0*	2.2887*	0*	100	9.9225	NA	NA	NA	NA	NA	NA
PNNL_T0_k141_426260	Pre-desiccation	82.8203	3.2314	91.0055	3.5263	90.4583	3.7319	NA	NA	NA	NA	NA	NA
PNNL_T0_k141_4323410	Pre-desiccation	44.4822*	0*	58.4875	1.3731	99.9939	12.7448	NA	NA	NA	NA	NA	NA
PNNL_T0_k141_4389871	Pre-desiccation	99.885	13.5827	99.7603	8.7389	96.4529	6.0575	NA	NA	NA	NA	NA	NA
PNNL_T0_k141_464197	Pre-desiccation	42.6466*	0*	97.2529	4.6434	62.6801	1.2581	NA	NA	NA	NA	NA	NA
PNNL_T0_k141_4816916	Pre-desiccation	100	12.7443	80.1356	3.0185	54.9462	1.4966	NA	NA	NA	NA	NA	NA
PNNL_T0_k141_4912410	Pre-desiccation	58.1372	1.7426	92.9583	4.0814	99.3784	5.1437	NA	NA	NA	NA	NA	NA
PNNL_T0_k141_4977459	Pre-desiccation	83.1941	2.5625	92.2673	3.4952	84.7678	4.1657	NA	NA	NA	NA	NA	NA
PNNL_T0_k141_5023694	Pre-desiccation	89.3208	3.9136	99.8254	9.2221	95.6897	5.0535	NA	NA	NA	NA	NA	NA
PNNL_T0_k141_5056671	Pre-desiccation	99.4619	10.0299	96.951	6.8854	90.7035	3.8618	NA	NA	NA	NA	NA	NA
PNNL_T0_k141_5089085	Pre-desiccation	94.9843	4.6976	97.068	4.9517	92.7531	4.4057	NA	NA	NA	NA	NA	NA
PNNL_T0_k141_5107130	Pre-desiccation	87.8319	2.9845	76.5487	2.4397	97.6032	3.6825	NA	NA	NA	NA	NA	NA
PNNL_T0_k141_513557	Pre-desiccation	90.7887	3.5343	96.8038	5.7765	90.5114	3.7454	NA	NA	NA	NA	NA	NA
PNNL_T0_k141_5183066	Pre-desiccation	99.5777	7.8485	97.136	8.2869	92.8401	4.4647	NA	NA	NA	NA	NA	NA
PNNL_T0_k141_5386600	Pre-desiccation	99.9791	9.9891	99.907	10.9098	99.4768	7.6717	NA	NA	NA	NA	NA	NA
PNNL_T0_k141_5489472	Pre-desiccation	86.8006	2.6255	80.9693	2.9243	89.5587	4.0914	NA	NA	NA	NA	NA	NA
PNNL_T0_k141_561352	Pre-desiccation	92.3755	3.8369	93.3745	4.3396	93.6316	3.6074	NA	NA	NA	NA	NA	NA
PNNL_T0_k141_5926469	Pre-desiccation	84.8673	2.6666	87.1433	3.5278	80.5707	2.4149	NA	NA	NA	NA	NA	NA
PNNL_T0_k141_6210833	Pre-desiccation	4.6309*	0*	100	7.074	5.1265*	0*	NA	NA	NA	NA	NA	NA
PNNL_T0_k141_6230257	Pre-desiccation	68.3536	1.5657	95.461	4.2908	81.4012	2.5384	NA	NA	NA	NA	NA	NA
PNNL_T0_k141_6339866	Pre-desiccation	89.8111	3.1989	80.8536	3.2311	82.6923	2.9111	NA	NA	NA	NA	NA	NA
PNNL_T0_k141_6466550	Pre-desiccation	83.9581	3.5817	96.2131	3.8249	66.2036	2.9401	NA	NA	NA	NA	NA	NA
PNNL_T0_k141_6534293	Pre-desiccation	100	9.2989	22.0513*	0*	23.4451*	0*	NA	NA	NA	NA	NA	NA
PNNL_T0_k141_6603076	Pre-desiccation	69.0176	1.9505	95.41	4.5765	87.0277	2.5305	NA	NA	NA	NA	NA	NA
PNNL_T0_k141_6603222	Pre-desiccation	87.2983	3.3857	92.5882	3.4068	85.3258	2.9897	NA	NA	NA	NA	NA	NA
PNNL_T0_k141_6673380	Pre-desiccation	71.9419	1.4973	88.9474	3.3481	75.2632	3.0759	NA	NA	NA	NA	NA	NA
PNNL_T0_k141_6684519	Pre-desiccation	0*	0*	8.3527*	0*	100	11.0283	NA	NA	NA	NA	NA	NA
PNNL_T0_k141_6731647	Pre-desiccation	65.9494	2.0275	89.8734	2.6591	92.2242	3.7691	NA	NA	NA	NA	NA	NA
PNNL_T0_k141_6733341	Pre-desiccation	36.8306*	0*	49.4778*	0*	99.9525	45.8843	NA	NA	NA	NA	NA	NA
PNNL_T0_k141_6918445	Pre-desiccation	98.6992	7.7316	98.6495	6.2729	97.5426	5.967	NA	NA	NA	NA	NA	NA
PNNL_T0_k141_6947918	Pre-desiccation	88.0562	4.8296	98.8681	7.637	99.6292	5.0049	NA	NA	NA	NA	NA	NA
PNNL_T0_k141_6967959	Pre-desiccation	84.2105	2.938	95.1607	4.3504	76.4394	2.5184	NA	NA	NA	NA	NA	NA
PNNL_T0_k141_7025232	Pre-desiccation	95.2957	7.1263	97.1616	8.5304	92.6413	7.6778	NA	NA	NA	NA	NA	NA
PNNL_T0_k141_7372214	Pre-desiccation	96.9764	5.158	95.3454	5.7281	90.3977	4.6372	NA	NA	NA	NA	NA	NA
PNNL_T0_k141_7386090	Pre-desiccation	99.801	12.5729	99.5114	12.7454	99.991	13.8499	NA	NA	NA	NA	NA	NA
PNNL_T0_k141_7436763	Pre-desiccation	99.7577	9.8678	99.2008	7.5751	99.4134	10.0716	NA	NA	NA	NA	NA	NA
PNNL_T0_k141_7449050	Pre-desiccation	1.5181*	0*	99.9759	42.9224	2.9929*	0*	NA	NA	NA	NA	NA	NA
PNNL_T0_k141_7667360	Pre-desiccation	79.1719	2.2218	86.2574	2.64	91.9864	3.5847	NA	NA	NA	NA	NA	NA
PNNL_T0_k141_7697681	Pre-desiccation	91.1087	3.3156	95.5174	3.9173	90.4815	3.3879	NA	NA	NA	NA	NA	NA
PNNL_T0_k141_7721808	Pre-desiccation	69.7525	2.1428	96.6634	4.9057	75.0627	2.207	NA	NA	NA	NA	NA	NA
PNNL_T0_k141_7947987	Pre-desiccation	3.5444*	0*	15.4301*	0*	99.9291	7.0054	NA	NA	NA	NA	NA	NA
PNNL_T0_k141_7995498	Pre-desiccation	98.5261	6.4084	88.6883	3.8084	95.8282	4.6984	NA	NA	NA	NA	NA	NA
PNNL_T0_k141_7995775	Pre-desiccation	99.1987	7.6984	99.3073	8.3983	99.9728	31.2471	NA	NA	NA	NA	NA	NA
PNNL_T0_k141_8126742	Pre-desiccation	100	14.0125	99.4778	9.1064	98.8976	6.6858	NA	NA	NA	NA	NA	NA
PNNL_T0_k141_8143578	Pre-desiccation	92.6707	2.5225	82.2928	3.4539	100	10.7641	NA	NA	NA	NA	NA	NA
PNNL_T0_k141_8211537	Pre-desiccation	77.717	2.3894	92.9245	3.2817	91.0189	3.283	NA	NA	NA	NA	NA	NA
PNNL_T0_k141_8217033	Pre-desiccation	96.0431	5.9136	97.9101	5.3703	91.2688	4.3168	NA	NA	NA	NA	NA	NA
PNNL_T0_k141_824167	Pre-desiccation	95.8522	4.1756	97.6797	5.4919	88.5524	3.6962	NA	NA	NA	NA	NA	NA
PNNL_T0_k141_8330890	Pre-desiccation	100	122.698	42.7873*	0*	56.9221	1.4285	NA	NA	NA	NA	NA	NA
PNNL_T0_k141_8655279	Pre-desiccation	73.0873	2.2317	93.6634	4.1789	94.1674	3.1881	NA	NA	NA	NA	NA	NA
PNNL_T0_k141_8663102	Pre-desiccation	97.4647	8.6124	99.6779	9.9441	97.2049	7.7827	NA	NA	NA	NA	NA	NA
PNNL_T0_k141_8713745	Pre-desiccation	65.6793	1.7244	92.5214	2.6824	84.9876	2.4285	NA	NA	NA	NA	NA	NA
PNNL_T0_k141_8864523	Pre-desiccation	97.2714	4.9647	98.9073	6.6274	94.8879	4.1017	NA	NA	NA	NA	NA	NA
PNNL_T0_k141_8916239	Pre-desiccation	0*	0*	46.5232*	0*	100	6.1879	NA	NA	NA	NA	NA	NA
PNNL_T0_k141_8945089	Pre-desiccation	94.1105	4.5611	94.2328	3.7477	89.654	3.7801	NA	NA	NA	NA	NA	NA
PNNL_T0_k141_8958749	Pre-desiccation	100	8.2475	98.6989	7.8232	96.6953	6.3035	NA	NA	NA	NA	NA	NA
PNNL_T0_k141_9081860	Pre-desiccation	99.093	20.4786	99.5857	20.0985	99.8544	18.2255	NA	NA	NA	NA	NA	NA
PNNL_T0_k141_9118860	Pre-desiccation	98.9821	11.2541	99.1991	8.3456	94.7439	7.5016	NA	NA	NA	NA	NA	NA
PNNL_T0_k141_9138805	Pre-desiccation	100	9.1305	4.896*	0*	23.5769*	0*	NA	NA	NA	NA	NA	NA
PNNL_T0_k141_9160481	Pre-desiccation	66.3946	1.6492	99.5261	8.5376	99.7071	9.9838	NA	NA	NA	NA	NA	NA
PNNL_T0_k141_920	Pre-desiccation	84.528	3.5805	97.9666	7.4128	85.1414	3.4389	NA	NA	NA	NA	NA	NA
PNNL_T0_k141_9384562	Pre-desiccation	78.2821	2.3062	91.0846	4.1144	99.0475	6.4757	NA	NA	NA	NA	NA	NA
PNNL_T0_k141_946766	Pre-desiccation	82.8053	2.7147	82.1716	2.2518	91.9164	3.1848	NA	NA	NA	NA	NA	NA
PNNL_T0_k141_9532382	Pre-desiccation	76.8573	2.4784	89.5154	3.2617	98.0492	6.1627	NA	NA	NA	NA	NA	NA
PNNL_T0_k141_9591846	Pre-desiccation	94.8099	4.8501	99.6619	9.8247	99.9421	11.4675	NA	NA	NA	NA	NA	NA
PNNL_T0_k141_9692033	Pre-desiccation	96.1553	4.9562	96.7333	5.0587	88.8879	2.9723	NA	NA	NA	NA	NA	NA
PNNL_T0_k141_9716610	Pre-desiccation	100	7.5485	2.1629*	0*	8.4211*	0*	NA	NA	NA	NA	NA	NA
PNNL_T0_k141_9799790	Pre-desiccation	76.4029	2.1031	80.018	2.2124	80.4856	2.4013	NA	NA	NA	NA	NA	NA
PNNL_T0_k141_9970838	Pre-desiccation	82.8624	2.7136	78.4143	2.5939	97.1454	6.0411	NA	NA	NA	NA	NA	NA
PNNL_T0_k141_9986042	Pre-desiccation	98.2632	8.0929	92.838	6.6578	94.3599	6.8962	NA	NA	NA	NA	NA	NA
