# Supplementary material for: Hi-C metagenome sequencing reveals soil phage–host interactions
Source: Nat Commun. 2023 Nov 23;14:7666. doi: 10.1038/s41467-023-42967-z (PMC10667309; doi:10.1038/s41467-023-42967-z)
Supplement: Supplementary file 7 — Supplementary Data 4 [file 41467_2023_42967_MOESM7_ESM.xlsx]

## Sheet: All_unfiltered_links_stat
Filtering_decision	mobile_contig_name	bin_cluster_name	Sample	mobile_contig_read_count (reads)	mobile_contig_read_depth (reads/kbp)	mobile_contig_read_depth_in_this_cluster (reads/kbp)	cluster_name	cluster_length (bp)	cluster_read_count (reads)	cluster_read_depth (reads/kb)	intra_read_count (reads)	intra_linkage_density (reads/kb^2)	inter_read_count (reads)	raw_inter_linkage_density (reads/kb^2)	raw_inter_vs_intra_ratio	mobile_element_copies_per_cell	adjusted_inter_connective_linkage_density (reads/kb^2)	adjusted_inter_vs_intra_ratio
KEEP	PNNL_D0_k127_29030829	PNNL_SM297_bin_1	297	101	3.58563	3.52272	bin_1	9192067	138721	15.0914	45637	0.0010838	56	0.000216281	0.199557	0.233426	0.000926551	0.854905
KEEP	PNNL_D0_k127_29030829	PNNL_SM297_bin_29	297	101	3.58563	0.0629058	bin_29	738662	3332	4.51086	72	0.000265497	1	4.81e-05	0.181025	0.0139454	0.00344641	12.981
KEEP	PNNL_D0_k127_17212241	PNNL_SM297_bin_51	297	360	48.1799	0.884034	bin_51	143607	4271	29.7409	16	0.00159472	2	0.00186388	1.16878	0.0297245	0.062705	39.3204
KEEP	PNNL_D0_k127_17212241	PNNL_SM297_bin_2	297	360	48.1799	0.442017	bin_2	6295048	398523	63.3074	79897	0.00403849	1	2.13e-05	0.00526435	0.00698208	0.00304494	0.753981
KEEP	PNNL_D0_k127_17212241	PNNL_SM297_bin_11	297	360	48.1799	46.8538	bin_11	3213022	123704	38.5008	19477	0.00377991	106	0.00441525	1.16808	1.21696	0.00362811	0.959841
KEEP	PNNL_D0_k127_27728369	PNNL_SM297_bin_21	297	135	14.2766	14.2766	bin_21	1147471	15672	13.6579	565	0.000861452	18	0.00165891	1.92572	1.04531	0.00158701	1.84225
KEEP	PNNL_D0_k127_27523483	PNNL_SM297_bin_1	297	38	6.47359	6.47359	bin_1	9192067	138721	15.0914	45637	0.0010838	26	0.000481861	0.444601	0.42896	0.00112333	1.03646
KEEP	PNNL_D0_k127_22059907	PNNL_SM297_bin_2	297	93	17.5406	16.7247	bin_2	6295048	398523	63.3074	79897	0.00403849	41	0.00122842	0.304177	0.264183	0.00464987	1.15139
KEEP	PNNL_D0_k127_22059907	PNNL_SM297_bin_12	297	93	17.5406	0.40792	bin_12	3201848	45104	14.0869	5842	0.00114247	1	5.89e-05	0.0515601	0.0289575	0.00203423	1.78055
KEEP	PNNL_D0_k127_22059907	PNNL_SM297_bin_32	297	93	17.5406	0.40792	bin_32	615434	11708	19.024	57	0.000304331	1	0.000306464	1.00701	0.0214424	0.0142924	46.9633
KEEP	PNNL_D0_k127_21950498	PNNL_SM297_bin_1	297	37	6.73953	6.73953	bin_1	9192067	138721	15.0914	45637	0.0010838	22	0.00043595	0.402241	0.446581	0.000976196	0.900711
KEEP	PNNL_D0_k127_12386774	PNNL_SM297_bin_9	297	105	20.3765	3.49311	bin_9	3522046	62186	17.6562	3173	0.000512544	6	0.000330595	0.645008	0.19784	0.00167102	3.26024
KEEP	PNNL_D0_k127_12386774	PNNL_SM297_bin_47	297	105	20.3765	2.32874	bin_47	273738	7385	26.9784	41	0.00111546	4	0.00283573	2.54221	0.0863189	0.0328518	29.4514
KEEP	PNNL_D0_k127_12386774	PNNL_SM297_bin_4	297	105	20.3765	14.5546	bin_4	4531550	142677	31.4853	14754	0.00143967	25	0.00107061	0.743654	0.462268	0.002316	1.60871
KEEP	PNNL_D0_k127_17950257	PNNL_SM297_bin_9	297	179	31.2173	4.38138	bin_9	3522046	62186	17.6562	3173	0.000512544	8	0.00039613	0.772869	0.248149	0.00159634	3.11454
KEEP	PNNL_D0_k127_17950257	PNNL_SM297_bin_47	297	179	31.2173	1.64302	bin_47	273738	7385	26.9784	41	0.00111546	3	0.0019113	1.71347	0.0609013	0.0313836	28.1352
KEEP	PNNL_D0_k127_17950257	PNNL_SM297_bin_4	297	179	31.2173	24.0976	bin_4	4531550	142677	31.4853	14754	0.00143967	44	0.00169336	1.17621	0.76536	0.0022125	1.53681
KEEP	PNNL_D0_k127_17950257	PNNL_SM297_bin_36	297	179	31.2173	1.09534	bin_36	514173	6258	12.171	57	0.000436912	2	0.000678364	1.55263	0.0899962	0.0075377	17.2522
KEEP	PNNL_D0_k127_18242967	PNNL_SM297_bin_5	297	57	2.87704	0.0653874	bin_5	4338186	43133	9.94264	10481	0.00111558	1	1.16e-05	0.0104295	0.00657646	0.00176918	1.58588
KEEP	PNNL_D0_k127_18242967	PNNL_SM297_bin_1	297	57	2.87704	2.74627	bin_1	9192067	138721	15.0914	45637	0.0010838	42	0.000230626	0.212793	0.181976	0.00126734	1.16934
KEEP	PNNL_D0_k127_18242967	PNNL_SM297_bin_6	297	57	2.87704	0.0653874	bin_6	4073006	60042	14.7414	15660	0.00189133	1	1.24e-05	0.00655225	0.00443561	0.00279385	1.47719
KEEP	PNNL_D0_k127_19158703	PNNL_SM297_bin_1	297	74	6.029	6.029	bin_1	9192067	138721	15.0914	45637	0.0010838	58	0.000514078	0.474327	0.3995	0.0012868	1.1873
KEEP	PNNL_D0_k127_20280552	PNNL_SM297_bin_9	297	110	16.413	1.26254	bin_9	3522046	62186	17.6562	3173	0.000512544	3	0.000127093	0.247965	0.0715068	0.00177736	3.46771
KEEP	PNNL_D0_k127_20280552	PNNL_SM297_bin_47	297	110	16.413	0.841693	bin_47	273738	7385	26.9784	41	0.00111546	2	0.00109016	0.977322	0.0311988	0.0349424	31.3256
KEEP	PNNL_D0_k127_20280552	PNNL_SM297_bin_4	297	110	16.413	13.4671	bin_4	4531550	142677	31.4853	14754	0.00143967	32	0.00105366	0.731875	0.427727	0.00246338	1.71108
KEEP	PNNL_D0_k127_20280552	PNNL_SM297_bin_3	297	110	16.413	0.420846	bin_3	4883062	182221	37.317	54917	0.00464037	1	3.06e-05	0.00658493	0.0112776	0.00270948	0.583893
KEEP	PNNL_D0_k127_20280552	PNNL_SM297_bin_36	297	110	16.413	0.420846	bin_36	514173	6258	12.171	57	0.000436912	1	0.000290193	0.66419	0.0345778	0.00839245	19.2086
KEEP	PNNL_D0_k127_8931386	PNNL_SM297_bin_1	297	31	5.40823	5.17309	bin_1	9192067	138721	15.0914	45637	0.0010838	22	0.000417545	0.385258	0.342785	0.0012181	1.12391
KEEP	PNNL_D0_k127_8931386	PNNL_SM297_bin_29	297	31	5.40823	0.235141	bin_29	738662	3332	4.51086	72	0.000265497	1	0.000236183	0.889587	0.0521277	0.00453085	17.0655
KEEP	PNNL_D0_k127_22059907	PNNL_SM306_bin_2	306	68	12.8253	12.8253	bin_2	6301040	299332	47.5052	61657	0.00311049	29	0.000868053	0.279073	0.269978	0.00321527	1.03369
KEEP	PNNL_D0_k127_18242967	PNNL_SM306_bin_14	306	98	4.9465	0.157032	bin_14	1049392	13347	12.7188	180	0.000328387	2	9.62e-05	0.29294	0.0123464	0.00779153	23.7267
KEEP	PNNL_D0_k127_18242967	PNNL_SM306_bin_1	306	98	4.9465	4.4754	bin_1	8263394	149113	18.045	47170	0.00138714	57	0.000348167	0.250996	0.248013	0.00140383	1.01203
KEEP	PNNL_D0_k127_18242967	PNNL_SM306_bin_7	306	98	4.9465	0.314063	bin_7	3918339	28546	7.28523	2775	0.000361888	4	5.15e-05	0.142382	0.0431096	0.00119524	3.3028
KEEP	PNNL_D0_k127_8931386	PNNL_SM306_bin_1	306	16	2.79135	2.79135	bin_1	8263394	149113	18.045	47170	0.00138714	8	0.000168898	0.12176	0.154688	0.00109186	0.787132
KEEP	PNNL_D0_k127_21950498	PNNL_SM306_bin_14	306	31	5.64663	0.51333	bin_14	1049392	13347	12.7188	180	0.000328387	2	0.000347152	1.05714	0.04036	0.0086014	26.1929
KEEP	PNNL_D0_k127_21950498	PNNL_SM306_bin_1	306	31	5.64663	4.87664	bin_1	8263394	149113	18.045	47170	0.00138714	19	0.000418816	0.301927	0.270248	0.00154974	1.11722
KEEP	PNNL_D0_k127_21950498	PNNL_SM306_bin_7	306	31	5.64663	0.256665	bin_7	3918339	28546	7.28523	2775	0.000361888	1	4.65e-05	0.128455	0.0352309	0.00131948	3.6461
KEEP	PNNL_D0_k127_27523483	PNNL_SM306_bin_1	306	25	4.25894	4.25894	bin_1	8263394	149113	18.045	47170	0.00138714	19	0.000391703	0.282381	0.236018	0.00165963	1.19644
KEEP	PNNL_D0_k127_19158703	PNNL_SM306_bin_14	306	48	3.91071	0.115021	bin_14	1049392	13347	12.7188	180	0.000328387	1	7.76e-05	0.236424	0.00904337	0.00858511	26.1433
KEEP	PNNL_D0_k127_19158703	PNNL_SM306_bin_1	306	48	3.91071	3.56564	bin_1	8263394	149113	18.045	47170	0.00138714	31	0.000305645	0.220341	0.197597	0.00154681	1.1151
KEEP	PNNL_D0_k127_19158703	PNNL_SM306_bin_7	306	48	3.91071	0.230042	bin_7	3918339	28546	7.28523	2775	0.000361888	2	4.16e-05	0.114913	0.0315764	0.00131698	3.63919
KEEP	PNNL_D0_k127_29030829	PNNL_SM306_bin_14	306	149	5.28969	0.160294	bin_14	1049392	13347	12.7188	180	0.000328387	3	0.000101491	0.309059	0.0126029	0.00805299	24.5229
KEEP	PNNL_D0_k127_29030829	PNNL_SM306_bin_1	306	149	5.28969	4.86224	bin_1	8263394	149113	18.045	47170	0.00138714	91	0.000390955	0.281842	0.269451	0.00145093	1.04599
KEEP	PNNL_D0_k127_29030829	PNNL_SM306_bin_7	306	149	5.28969	0.267156	bin_7	3918339	28546	7.28523	2775	0.000361888	5	4.53e-05	0.125181	0.0366709	0.00123535	3.41363
KEEP	PNNL_D0_k127_17212241	PNNL_SM306_bin_13	306	104	13.9186	0.386629	bin_13	1483660	242577	163.499	30944	0.028211	1	9.02e-05	0.00319749	0.00236471	0.0381461	1.35217
KEEP	PNNL_D0_k127_17212241	PNNL_SM306_bin_17	306	104	13.9186	0.386629	bin_17	864560	9999	11.5654	271	0.000730935	1	0.000154799	0.211782	0.0334297	0.00463058	6.33515
KEEP	PNNL_D0_k127_17212241	PNNL_SM306_bin_8	306	104	13.9186	13.1454	bin_8	3040107	32177	10.5842	4421	0.000958435	34	0.00149676	1.56167	1.24198	0.00120514	1.2574
KEEP	PNNL_D0_k127_17212241	PNNL_SM317_bin_2	317	209	27.9711	0.368041	bin_2	6318922	388676	61.5099	87925	0.0044107	1	2.12e-05	0.0048019	0.00598344	0.00353972	0.802531
KEEP	PNNL_D0_k127_17212241	PNNL_SM317_bin_26	317	209	27.9711	0.368041	bin_26	631882	9478	14.9996	38	0.000192277	1	0.000211801	1.10154	0.0245366	0.00863201	44.8937
KEEP	PNNL_D0_k127_17212241	PNNL_SM317_bin_39	317	209	27.9711	0.736081	bin_39	295685	6285	21.2557	37	0.00085934	2	0.00090524	1.05341	0.0346298	0.0261405	30.4193
KEEP	PNNL_D0_k127_17212241	PNNL_SM317_bin_45	317	209	27.9711	0.368041	bin_45	161676	2460	15.2156	1	7.93e-05	1	0.000827785	10.4346	0.0241884	0.0342225	431.391
KEEP	PNNL_D0_k127_17212241	PNNL_SM317_bin_8	317	209	27.9711	25.7628	bin_8	3198489	72963	22.8117	12026	0.00235517	70	0.00292898	1.24364	1.12937	0.00259346	1.10118
KEEP	PNNL_D0_k127_17212241	PNNL_SM317_bin_10	317	209	27.9711	0.368041	bin_10	2829637	57815	20.4319	1566	0.000391821	1	4.73e-05	0.120711	0.018013	0.00262571	6.7013
KEEP	PNNL_D0_k127_21950498	PNNL_SM317_bin_1	317	19	3.46084	3.46084	bin_1	7473631	74244	9.93413	21665	0.000779462	11	0.000268095	0.343949	0.348379	0.000769551	0.987284
KEEP	PNNL_D0_k127_27728369	PNNL_SM317_bin_20	317	97	10.258	8.85921	bin_20	868800	10178	11.715	470	0.00125198	19	0.00231274	1.84726	0.756228	0.00305826	2.44273
KEEP	PNNL_D0_k127_27728369	PNNL_SM317_bin_17	317	97	10.258	0.466274	bin_17	1138087	7530	6.61637	129	0.000199807	1	9.29e-05	0.465057	0.0704729	0.00131854	6.59908
KEEP	PNNL_D0_k127_27728369	PNNL_SM317_bin_11	317	97	10.258	0.466274	bin_11	2364418	60603	25.6313	5707	0.00204717	1	4.47e-05	0.0218482	0.0181916	0.00245865	1.201
KEEP	PNNL_D0_k127_27728369	PNNL_SM317_bin_10	317	97	10.258	0.466274	bin_10	2829637	57815	20.4319	1566	0.000391821	1	3.74e-05	0.0953838	0.0228208	0.00163768	4.17968
KEEP	PNNL_D0_k127_27523483	PNNL_SM317_bin_1	317	18	3.06644	3.06644	bin_1	7473631	74244	9.93413	21665	0.000779462	11	0.00025074	0.321683	0.308677	0.000812303	1.04213
KEEP	PNNL_D0_k127_15285713	PNNL_SM317_bin_3	317	114	4.97925	4.6473	bin_3	5910917	38217	6.46549	4391	0.000251675	14	0.00010345	0.411048	0.718785	0.000143924	0.571864
KEEP	PNNL_D0_k127_15285713	PNNL_SM317_bin_28	317	114	4.97925	0.33195	bin_28	587352	10622	18.0846	410	0.00239051	1	7.44e-05	0.0311079	0.0183555	0.00405131	1.69475
KEEP	PNNL_D0_k127_29030829	PNNL_SM317_bin_13	317	79	2.8046	0.407942	bin_13	1859540	15657	8.41982	580	0.000336704	8	0.000152731	0.453607	0.0484502	0.00315234	9.36234
KEEP	PNNL_D0_k127_29030829	PNNL_SM317_bin_1	317	79	2.8046	2.39666	bin_1	7473631	74244	9.93413	21665	0.000779462	47	0.00022326	0.286428	0.241255	0.000925409	1.18724
KEEP	PNNL_D0_k127_19158703	PNNL_SM317_bin_1	317	18	1.46651	1.46651	bin_1	7473631	74244	9.93413	21665	0.000779462	11	0.000119915	0.153844	0.147624	0.000812303	1.04213
KEEP	PNNL_D0_k127_18242967	PNNL_SM317_bin_13	317	46	2.32183	0.232183	bin_13	1859540	15657	8.41982	580	0.000336704	3	8.14e-05	0.241846	0.0275757	0.00295298	8.77025
KEEP	PNNL_D0_k127_18242967	PNNL_SM317_bin_1	317	46	2.32183	2.08964	bin_1	7473631	74244	9.93413	21665	0.000779462	27	0.000182349	0.233942	0.21035	0.000866885	1.11216
KEEP	PNNL_D0_k127_22059907	PNNL_SM317_bin_2	317	80	15.0886	15.0886	bin_2	6318922	388676	61.5099	87925	0.0044107	43	0.00128347	0.29099	0.245305	0.00523215	1.18624
KEEP	PNNL_D0_k127_8931386	PNNL_SM317_bin_1	317	15	2.61689	2.61689	bin_1	7473631	74244	9.93413	21665	0.000779462	6	0.00014006	0.179688	0.263424	0.000531689	0.682124
KEEP	PNNL_D0_k127_6240701	PNNL_SM317_bin_9	317	64	11.5482	11.5482	bin_9	3156924	25373	8.03725	1069	0.00021482	7	0.000400099	1.86248	1.43683	0.000278459	1.29624
KEEP	PNNL_T0_k141_9081860	PNNL_SM324_bin_2	324	224	25.0812	0.404535	bin_2	5151341	588078	114.16	195915	0.0148906	1	2.17e-05	0.00145972	0.00354358	0.00613392	0.411933
KEEP	PNNL_T0_k141_9081860	PNNL_SM324_bin_17	324	224	25.0812	19.8222	bin_17	2253266	100305	44.5154	8506	0.00337303	49	0.00243491	0.721876	0.445289	0.00546816	1.62114
KEEP	PNNL_T0_k141_9081860	PNNL_SM324_bin_44	324	224	25.0812	1.61814	bin_44	285185	6402	22.4486	32	0.00080799	4	0.00157048	1.94369	0.0720821	0.0217874	26.965
KEEP	PNNL_T0_k141_9081860	PNNL_SM324_bin_33	324	224	25.0812	1.61814	bin_33	750633	9596	12.7839	51	0.000183025	4	0.000596667	3.26003	0.126577	0.00471388	25.7554
KEEP	PNNL_T0_k141_9081860	PNNL_SM324_bin_8	324	224	25.0812	0.404535	bin_8	3658121	477522	130.538	168712	0.0253429	1	3.06e-05	0.00120777	0.00309899	0.00987691	0.38973
KEEP	PNNL_T0_k141_9081860	PNNL_SM324_bin_15	324	224	25.0812	0.404535	bin_15	2793496	21024	7.52605	4666	0.00120064	1	4.01e-05	0.0333839	0.0537513	0.000745698	0.621082
KEEP	PNNL_T0_k141_9081860	PNNL_SM324_bin_19	324	224	25.0812	0.80907	bin_19	2102836	45552	21.6622	1542	0.000698961	2	0.000106494	0.15236	0.0373494	0.00285128	4.07932
KEEP	PNNL_T0_k141_26877992	PNNL_SM324_bin_2	324	104	17.4321	1.9369	bin_2	5151341	588078	114.16	195915	0.0148906	2	6.51e-05	0.00437034	0.0169665	0.0038356	0.257586
KEEP	PNNL_T0_k141_26877992	PNNL_SM324_bin_17	324	104	17.4321	15.4952	bin_17	2253266	100305	44.5154	8506	0.00337303	16	0.00119021	0.352861	0.348087	0.0034193	1.01372
KEEP	PNNL_T0_k141_23983548	PNNL_SM324_bin_42	324	105	20.1265	1.61012	bin_42	289591	13696	47.2943	234	0.00566582	2	0.0013238	0.233648	0.0340447	0.0388843	6.86297
KEEP	PNNL_T0_k141_23983548	PNNL_SM324_bin_26	324	105	20.1265	12.0759	bin_26	1313058	108034	82.2766	15406	0.0179632	15	0.00218971	0.1219	0.146772	0.0149191	0.830537
KEEP	PNNL_T0_k141_23983548	PNNL_SM324_bin_29	324	105	20.1265	6.44048	bin_29	1124733	24676	21.9394	1454	0.00231	8	0.00136339	0.59021	0.293557	0.00464437	2.01054
KEEP	PNNL_T0_k141_26877992	PNNL_SM330_bin_16	330	169	28.3272	26.2545	bin_16	2571378	133558	51.9402	13172	0.0040071	38	0.00247705	0.618165	0.505474	0.00490044	1.22294
KEEP	PNNL_T0_k141_26877992	PNNL_SM330_bin_39	330	169	28.3272	0.690907	bin_39	856549	21046	24.5707	442	0.00121634	1	0.000195688	0.160883	0.0281192	0.00695925	5.72147
KEEP	PNNL_T0_k141_26877992	PNNL_SM330_bin_15	330	169	28.3272	0.690907	bin_15	2577487	45532	17.6653	8476	0.00255748	1	6.5e-05	0.0254278	0.039111	0.00166273	0.650143
KEEP	PNNL_T0_k141_26877992	PNNL_SM330_bin_3	330	169	28.3272	0.690907	bin_3	5162719	657209	127.299	218176	0.0165089	1	3.25e-05	0.00196662	0.00542743	0.00598196	0.362347
KEEP	PNNL_T0_k141_22252961	PNNL_SM330_bin_18	330	26	2.68567	2.68567	bin_18	1973747	10069	5.10146	1732	0.000895791	13	0.000680349	0.759495	0.526451	0.00129233	1.44267
KEEP	PNNL_T0_k141_23983548	PNNL_SM330_bin_50	330	175	33.5442	2.05373	bin_50	270807	12543	46.3171	257	0.00712466	3	0.00212344	0.298041	0.0443405	0.0478894	6.72164
KEEP	PNNL_T0_k141_23983548	PNNL_SM330_bin_60	330	175	33.5442	0.684575	bin_60	116008	1827	15.7489	11	0.00169235	1	0.00165231	0.976342	0.0434681	0.038012	22.4611
KEEP	PNNL_T0_k141_23983548	PNNL_SM330_bin_38	330	175	33.5442	13.6915	bin_38	1069103	29032	27.1555	1743	0.00306614	20	0.00358583	1.16949	0.504189	0.00711207	2.31955
KEEP	PNNL_T0_k141_23983548	PNNL_SM330_bin_30	330	175	33.5442	17.1144	bin_30	1367317	126300	92.3707	18650	0.0200483	25	0.00350469	0.174813	0.185279	0.0189157	0.943508
KEEP	PNNL_T0_k141_9081860	PNNL_SM330_bin_37	330	262	29.336	0.473162	bin_37	1124686	6989	6.21418	56	8.92e-05	1	9.96e-05	1.11597	0.0761423	0.0013075	14.6564
KEEP	PNNL_T0_k141_9081860	PNNL_SM330_bin_16	330	262	29.336	24.1312	bin_16	2571378	133558	51.9402	13172	0.0040071	51	0.00222077	0.55421	0.464596	0.00478001	1.19288
KEEP	PNNL_T0_k141_9081860	PNNL_SM330_bin_56	330	262	29.336	0.473162	bin_56	147410	1784	12.1023	2	0.000191394	1	0.000759579	3.96867	0.0390968	0.0194281	101.509
KEEP	PNNL_T0_k141_9081860	PNNL_SM330_bin_39	330	262	29.336	1.89265	bin_39	856549	21046	24.5707	442	0.00121634	4	0.000522887	0.429886	0.0770286	0.00678821	5.58086
KEEP	PNNL_T0_k141_9081860	PNNL_SM330_bin_33	330	262	29.336	0.473162	bin_33	1190705	15115	12.6942	1382	0.0019557	1	9.4e-05	0.0480832	0.037274	0.00252284	1.28999
KEEP	PNNL_T0_k141_9081860	PNNL_SM330_bin_21	330	262	29.336	0.473162	bin_21	1823935	34727	19.0396	6555	0.00395476	1	6.14e-05	0.0155228	0.0248514	0.00247024	0.624624
KEEP	PNNL_T0_k141_9081860	PNNL_SM330_bin_3	330	262	29.336	0.473162	bin_3	5162719	657209	127.299	218176	0.0165089	1	2.17e-05	0.00131372	0.00371693	0.00583495	0.353442
KEEP	PNNL_T0_k141_9081860	PNNL_SM330_bin_19	330	262	29.336	0.473162	bin_19	1959187	19921	10.168	1993	0.00104113	1	5.72e-05	0.0548935	0.0465344	0.00122814	1.17963
KEEP	PNNL_T0_k141_9081860	PNNL_SM330_bin_36	330	262	29.336	0.473162	bin_36	1149246	12300	10.7027	850	0.00129319	1	9.74e-05	0.0753397	0.0442097	0.00220379	1.70415
KEEP	PNNL_T0_k141_23983548	PNNL_SM335_bin_59	335	140	26.8353	2.30017	bin_59	220024	18882	85.8179	369	0.015541	3	0.00261355	0.168171	0.0268029	0.0975097	6.27434
KEEP	PNNL_T0_k141_23983548	PNNL_SM335_bin_63	335	140	26.8353	2.30017	bin_63	185394	2794	15.0706	21	0.00125307	3	0.00310173	2.4753	0.152626	0.0203224	16.218
KEEP	PNNL_T0_k141_23983548	PNNL_SM335_bin_34	335	140	26.8353	15.3345	bin_34	1267797	124932	98.5426	15511	0.0194063	20	0.00302384	0.155817	0.155613	0.0194319	1.00131
KEEP	PNNL_T0_k141_23983548	PNNL_SM335_bin_39	335	140	26.8353	6.90052	bin_39	1008571	28292	28.0516	1462	0.00289058	9	0.00171047	0.591739	0.245994	0.0069533	2.4055
KEEP	PNNL_T0_k141_7025232	PNNL_SM335_bin_24	335	18	2.36531	2.36531	bin_24	1745208	7696	4.40979	1277	0.000843369	6	0.000451772	0.535676	0.536377	0.000842266	0.998693
KEEP	PNNL_T0_k141_9081860	PNNL_SM335_bin_2	335	445	49.8264	0.429538	bin_2	5400169	301143	55.7655	87384	0.00602882	1	2.07e-05	0.00343922	0.00770258	0.00269188	0.446503
KEEP	PNNL_T0_k141_9081860	PNNL_SM335_bin_14	335	445	49.8264	44.2424	bin_14	3264700	261814	80.1954	29982	0.00564879	103	0.00353259	0.625372	0.551683	0.00640331	1.13357
KEEP	PNNL_T0_k141_9081860	PNNL_SM335_bin_46	335	445	49.8264	1.71815	bin_46	540281	12135	22.4605	62	0.000431696	4	0.000828973	1.92027	0.0764965	0.0108367	25.1027
KEEP	PNNL_T0_k141_9081860	PNNL_SM335_bin_72	335	445	49.8264	0.429538	bin_72	117089	1843	15.7402	1	0.000153616	1	0.000956277	6.22511	0.0272893	0.0350422	228.115
KEEP	PNNL_T0_k141_9081860	PNNL_SM335_bin_7	335	445	49.8264	0.429538	bin_7	4081293	57677	14.132	13876	0.00166942	1	2.74e-05	0.0164338	0.0303946	0.00090262	0.54068
KEEP	PNNL_T0_k141_9081860	PNNL_SM335_bin_49	335	445	49.8264	1.71815	bin_49	411908	15938	38.6931	87	0.00104158	4	0.00108733	1.04392	0.0444046	0.0244868	23.5092
KEEP	PNNL_T0_k141_9081860	PNNL_SM335_bin_73	335	445	49.8264	0.859077	bin_73	113588	4560	40.1451	4	0.000660468	2	0.0019715	2.98501	0.0213993	0.0921293	139.491
KEEP	PNNL_T0_k141_26877992	PNNL_SM335_bin_2	335	218	36.5404	0.545379	bin_2	5400169	301143	55.7655	87384	0.00602882	1	3.1e-05	0.00514846	0.00977987	0.00317378	0.526434
KEEP	PNNL_T0_k141_26877992	PNNL_SM335_bin_14	335	218	36.5404	32.1774	bin_14	3264700	261814	80.1954	29982	0.00564879	59	0.00302918	0.536253	0.401237	0.00754961	1.3365
KEEP	PNNL_T0_k141_26877992	PNNL_SM335_bin_46	335	218	36.5404	0.545379	bin_46	540281	12135	22.4605	62	0.000431696	1	0.000310239	0.718653	0.0242817	0.0127767	29.5965
KEEP	PNNL_T0_k141_26877992	PNNL_SM335_bin_12	335	218	36.5404	0.545379	bin_12	3675913	680141	185.026	236377	0.0351627	1	4.56e-05	0.00129679	0.00294757	0.0154699	0.439951
KEEP	PNNL_T0_k141_26877992	PNNL_SM335_bin_3	335	218	36.5404	0.545379	bin_3	5166471	1035628	200.452	322939	0.0244004	1	3.24e-05	0.00132962	0.00272075	0.0119243	0.488695
KEEP	PNNL_T0_k141_26877992	PNNL_SM335_bin_49	335	218	36.5404	1.63614	bin_49	411908	15938	38.6931	87	0.00104158	3	0.00122078	1.17204	0.042285	0.0288703	27.7177
KEEP	PNNL_T0_k141_26877992	PNNL_SM335_bin_73	335	218	36.5404	0.545379	bin_73	113588	4560	40.1451	4	0.000660468	1	0.00147565	2.23425	0.0135852	0.108622	164.462
REMOVE	PNNL_D0_k127_9358067	PNNL_SM297_bin_2	297	1	0.154083	0.154083	bin_2	6295048	398523	63.3074	79897	0.00403849	1	2.45e-05	0.0060609	0.00243389	0.0100567	2.49021
REMOVE	PNNL_D0_k127_19113077	PNNL_SM297_bin_5	297	59	6.42212	6.42212	bin_5	4338186	43133	9.94264	10481	0.00111558	1	2.51e-05	0.0224914	0.645917	3.88e-05	0.0348209
REMOVE	PNNL_D0_k127_30933829	PNNL_SM297_bin_2	297	19	2.44467	2.44467	bin_2	6295048	398523	63.3074	79897	0.00403849	1	2.04e-05	0.00506115	0.0386159	0.0005293	0.131064
REMOVE	PNNL_D0_k127_30179859	PNNL_SM297_bin_5	297	71	9.08509	9.08509	bin_5	4338186	43133	9.94264	10481	0.00111558	2	5.9e-05	0.05288	0.913751	6.46e-05	0.0578714
REMOVE	PNNL_D0_k127_10909280	PNNL_SM297_bin_1	297	72	9.76404	9.76404	bin_1	9192067	138721	15.0914	45637	0.0010838	44	0.000649137	0.598943	0.646994	0.00100331	0.925731
REMOVE	PNNL_D0_k127_21973783	PNNL_SM297_bin_2	297	2	0.382555	0.382555	bin_2	6295048	398523	63.3074	79897	0.00403849	1	3.04e-05	0.00752396	0.00604283	0.00502835	1.24511
REMOVE	PNNL_D0_k127_1320163	PNNL_SM297_bin_9	297	121	22.4823	4.99608	bin_9	3522046	62186	17.6562	3173	0.000512544	8	0.000422038	0.823417	0.282964	0.00149149	2.90997
REMOVE	PNNL_D0_k127_1320163	PNNL_SM297_bin_4	297	121	22.4823	16.8618	bin_4	4531550	142677	31.4853	14754	0.00143967	27	0.00110706	0.768973	0.535545	0.00206718	1.43587
REMOVE	PNNL_D0_k127_1320163	PNNL_SM297_bin_43	297	121	22.4823	0.62451	bin_43	323436	11708	36.1988	112	0.00219645	1	0.000574471	0.261545	0.0172522	0.0332984	15.1601
REMOVE	PNNL_D0_k127_22256484	PNNL_SM297_bin_18	297	16	3.15333	3.15333	bin_18	1526275	250591	164.185	33311	0.0286913	1	0.000129127	0.00450055	0.019206	0.00672326	0.234331
REMOVE	PNNL_D0_k127_22930742	PNNL_SM297_bin_8	297	92	5.39431	2.69716	bin_8	3594485	31423	8.742	4591	0.000711544	1	1.63e-05	0.022925	0.308528	5.29e-05	0.0743044
REMOVE	PNNL_D0_k127_22930742	PNNL_SM297_bin_10	297	92	5.39431	2.69716	bin_10	3399112	17138	5.04191	1112	0.00019277	1	1.72e-05	0.0894834	0.534948	3.22e-05	0.167275
REMOVE	PNNL_D0_k127_24830457	PNNL_SM297_bin_38	297	7	0.765446	0.765446	bin_38	396815	14420	36.3394	307	0.0040346	1	0.000275568	0.0683012	0.0210638	0.0130825	3.24258
REMOVE	PNNL_D0_k127_6960444	PNNL_SM297_bin_7	297	11	0.913242	0.913242	bin_7	4001506	261358	65.3149	42821	0.00535474	1	2.07e-05	0.00387464	0.0139821	0.00148387	0.277114
REMOVE	PNNL_D0_k127_26365781	PNNL_SM297_bin_17	297	40	5.51572	5.51572	bin_17	1665187	8164	4.90275	790	0.000572583	3	0.000248428	0.433872	1.12503	0.00022082	0.385656
REMOVE	PNNL_D0_k127_3971065	PNNL_SM297_bin_8	297	40	6.25195	6.25195	bin_8	3594485	31423	8.742	4591	0.000711544	9	0.000391347	0.549996	0.715163	0.000547214	0.769051
REMOVE	PNNL_D0_k127_19340169	PNNL_SM297_bin_7	297	48	8.49558	8.49558	bin_7	4001506	261358	65.3149	42821	0.00535474	1	4.42e-05	0.00826018	0.130071	0.000340054	0.0635052
REMOVE	PNNL_D0_k127_11289499	PNNL_SM297_bin_52	297	370	72.1107	1.19191	bin_52	138123	15124	109.497	123	0.0132299	2	0.00282203	0.213307	0.0108854	0.25925	19.5957
REMOVE	PNNL_D0_k127_11289499	PNNL_SM297_bin_28	297	370	72.1107	13.111	bin_28	848706	43616	51.3912	1321	0.00368997	22	0.005052	1.36912	0.255122	0.0198023	5.36652
REMOVE	PNNL_D0_k127_11289499	PNNL_SM297_bin_18	297	370	72.1107	57.8078	bin_18	1526275	250591	164.185	33311	0.0286913	97	0.0123862	0.431704	0.35209	0.035179	1.22612
REMOVE	PNNL_D0_k127_32737804	PNNL_SM297_bin_19	297	28	3.626	3.626	bin_19	1464931	17488	11.9378	1006	0.000940216	1	8.84e-05	0.0940211	0.303742	0.000291037	0.309542
REMOVE	PNNL_D0_k127_25482714	PNNL_SM297_bin_13	297	576	74.2747	0.721113	bin_13	2951915	71099	24.0857	1637	0.00037631	1	4.37e-05	0.116083	0.0299394	0.00145905	3.87726
REMOVE	PNNL_D0_k127_25482714	PNNL_SM297_bin_2	297	576	74.2747	0.721113	bin_2	6295048	398523	63.3074	79897	0.00403849	1	2.05e-05	0.00507224	0.0113907	0.00179833	0.445298
REMOVE	PNNL_D0_k127_25482714	PNNL_SM297_bin_9	297	576	74.2747	10.0956	bin_9	3522046	62186	17.6562	3173	0.000512544	14	0.000512568	1.00005	0.571786	0.000896432	1.74899
REMOVE	PNNL_D0_k127_25482714	PNNL_SM297_bin_47	297	576	74.2747	3.60557	bin_47	273738	7385	26.9784	41	0.00111546	5	0.00235534	2.11155	0.133647	0.0176236	15.7995
REMOVE	PNNL_D0_k127_25482714	PNNL_SM297_bin_4	297	576	74.2747	34.6134	bin_4	4531550	142677	31.4853	14754	0.00143967	48	0.00136588	0.948747	1.09935	0.00124244	0.863004
REMOVE	PNNL_D0_k127_25482714	PNNL_SM297_bin_38	297	576	74.2747	21.6334	bin_38	396815	14420	36.3394	307	0.0040346	30	0.0097488	2.4163	0.595316	0.0163759	4.05886
REMOVE	PNNL_D0_k127_25482714	PNNL_SM297_bin_11	297	576	74.2747	0.721113	bin_11	3213022	123704	38.5008	19477	0.00377991	1	4.01e-05	0.0106175	0.0187298	0.00214275	0.566879
REMOVE	PNNL_D0_k127_25482714	PNNL_SM297_bin_32	297	576	74.2747	1.44223	bin_32	615434	11708	19.024	57	0.000304331	2	0.000419051	1.37696	0.075811	0.00552757	18.163
REMOVE	PNNL_D0_k127_25482714	PNNL_SM297_bin_43	297	576	74.2747	0.721113	bin_43	323436	11708	36.1988	112	0.00219645	1	0.000398685	0.181513	0.0199209	0.0200134	9.1117
REMOVE	PNNL_D0_k127_20357544	PNNL_SM297_bin_22	297	250	34.7464	34.7464	bin_22	1100056	9094	8.26685	156	0.000258622	1	0.000126344	0.488528	4.20309	3.01e-05	0.116231
REMOVE	PNNL_D0_k127_10222957	PNNL_SM297_bin_2	297	2	0.284172	0.284172	bin_2	6295048	398523	63.3074	79897	0.00403849	2	4.51e-05	0.011178	0.00448876	0.0100567	2.49021
REMOVE	PNNL_D0_k127_1401770	PNNL_SM297_bin_2	297	5	0.753693	0.753693	bin_2	6295048	398523	63.3074	79897	0.00403849	1	2.39e-05	0.00592934	0.0119053	0.00201134	0.498042
REMOVE	PNNL_D0_k127_9418079	PNNL_SM297_bin_7	297	149	7.57229	7.57229	bin_7	4001506	261358	65.3149	42821	0.00535474	1	1.27e-05	0.00237181	0.115935	0.000109548	0.0204581
REMOVE	PNNL_D0_k127_12977371	PNNL_SM297_bin_13	297	148	25.4558	1.74355	bin_13	2951915	71099	24.0857	1637	0.00037631	5	0.000291334	0.774187	0.0723893	0.00402455	10.6948
REMOVE	PNNL_D0_k127_12977371	PNNL_SM297_bin_2	297	148	25.4558	22.6661	bin_2	6295048	398523	63.3074	79897	0.00403849	65	0.00177599	0.439765	0.358033	0.0049604	1.22828
REMOVE	PNNL_D0_k127_12977371	PNNL_SM297_bin_32	297	148	25.4558	0.697419	bin_32	615434	11708	19.024	57	0.000304331	2	0.000558951	1.83665	0.03666	0.0152469	50.0996
REMOVE	PNNL_D0_k127_12977371	PNNL_SM297_bin_21	297	148	25.4558	0.34871	bin_21	1147471	15672	13.6579	565	0.000861452	1	0.000149894	0.174001	0.0255318	0.00587087	6.81508
REMOVE	PNNL_D0_k127_22026436	PNNL_SM297_bin_2	297	87	2.55995	1.27998	bin_2	6295048	398523	63.3074	79897	0.00403849	1	4.67e-06	0.00115743	0.0202184	0.000231188	0.0572462
REMOVE	PNNL_D0_k127_22026436	PNNL_SM297_bin_18	297	87	2.55995	1.27998	bin_18	1526275	250591	164.185	33311	0.0286913	1	1.93e-05	0.000671938	0.00779596	0.00247292	0.0861906
REMOVE	PNNL_D0_k127_15285713	PNNL_SM297_bin_35	297	81	3.53789	3.53789	bin_35	563255	17360	30.8209	655	0.00415383	1	7.75e-05	0.0186683	0.114789	0.000675545	0.162632
REMOVE	PNNL_D0_k127_13415058	PNNL_SM297_bin_18	297	20	2.73823	2.73823	bin_18	1526275	250591	164.185	33311	0.0286913	1	8.97e-05	0.00312648	0.0166777	0.00537861	0.187465
REMOVE	PNNL_D0_k127_7532979	PNNL_SM297_bin_9	297	343	35.0322	5.10886	bin_9	3522046	62186	17.6562	3173	0.000512544	7	0.000202991	0.396045	0.289352	0.000701536	1.36873
REMOVE	PNNL_D0_k127_7532979	PNNL_SM297_bin_47	297	343	35.0322	4.37902	bin_47	273738	7385	26.9784	41	0.00111546	6	0.00223866	2.00695	0.162316	0.013792	12.3644
REMOVE	PNNL_D0_k127_7532979	PNNL_SM297_bin_4	297	343	35.0322	16.0564	bin_4	4531550	142677	31.4853	14754	0.00143967	22	0.000495848	0.344419	0.509966	0.000972316	0.675376
REMOVE	PNNL_D0_k127_7532979	PNNL_SM297_bin_38	297	343	35.0322	8.75804	bin_38	396815	14420	36.3394	307	0.0040346	12	0.00308863	0.765537	0.241007	0.0128155	3.17641
REMOVE	PNNL_D0_k127_7532979	PNNL_SM297_bin_32	297	343	35.0322	0.729837	bin_32	615434	11708	19.024	57	0.000304331	1	0.000165955	0.545312	0.0383641	0.0043258	14.2141
REMOVE	PNNL_D0_k127_31290261	PNNL_SM297_bin_3	297	114	17.349	17.349	bin_3	4883062	182221	37.317	54917	0.00464037	1	3.12e-05	0.00671621	0.464908	6.7e-05	0.0144463
REMOVE	PNNL_D0_k127_26535556	PNNL_SM297_bin_13	297	131	18.8164	1.02635	bin_13	2951915	71099	24.0857	1637	0.00037631	3	0.000145977	0.387916	0.0426124	0.00342568	9.10337
REMOVE	PNNL_D0_k127_26535556	PNNL_SM297_bin_2	297	131	18.8164	17.7901	bin_2	6295048	398523	63.3074	79897	0.00403849	52	0.00118651	0.2938	0.281011	0.00422228	1.04551
REMOVE	PNNL_D0_k127_26535556	PNNL_SM306_bin_2	306	116	16.6619	16.6619	bin_2	6301040	299332	47.5052	61657	0.00311049	45	0.00102581	0.32979	0.350738	0.00292471	0.940274
REMOVE	PNNL_D0_k127_100389	PNNL_SM306_bin_2	306	3	0.475511	0.475511	bin_2	6301040	299332	47.5052	61657	0.00311049	1	2.52e-05	0.0080872	0.0100097	0.00251309	0.807939
REMOVE	PNNL_D0_k127_7532979	PNNL_SM306_bin_28	306	102	10.4177	10.4177	bin_28	332043	4736	14.2632	53	0.00097222	1	0.000307595	0.316384	0.730392	0.000421136	0.43317
REMOVE	PNNL_D0_k127_12742288	PNNL_SM306_bin_2	306	3	0.458856	0.458856	bin_2	6301040	299332	47.5052	61657	0.00311049	2	4.85e-05	0.0156079	0.00965907	0.00502617	1.61588
REMOVE	PNNL_D0_k127_21973783	PNNL_SM306_bin_2	306	3	0.573833	0.573833	bin_2	6301040	299332	47.5052	61657	0.00311049	1	3.04e-05	0.0097594	0.0120794	0.00251309	0.807939
REMOVE	PNNL_D0_k127_28692463	PNNL_SM306_bin_4	306	2	0.39116	0.39116	bin_4	4419913	58490	13.2333	9119	0.000934697	1	4.42e-05	0.0473412	0.0295588	0.00149701	1.6016
REMOVE	PNNL_D0_k127_3971065	PNNL_SM306_bin_12	306	44	6.87715	6.87715	bin_12	1792099	12424	6.93265	902	0.00056315	9	0.00078494	1.39384	0.991994	0.000791275	1.40509
REMOVE	PNNL_D0_k127_20280552	PNNL_SM306_bin_14	306	32	4.77469	4.77469	bin_14	1049392	13347	12.7188	180	0.000328387	1	0.000142186	0.432985	0.375405	0.000378755	1.15338
REMOVE	PNNL_D0_k127_11289499	PNNL_SM306_bin_13	306	456	88.8716	80.7923	bin_13	1483660	242577	163.499	30944	0.028211	130	0.0170768	0.605324	0.494146	0.0345583	1.22499
REMOVE	PNNL_D0_k127_11289499	PNNL_SM306_bin_27	306	456	88.8716	4.35036	bin_27	338141	27929	82.5957	364	0.0064368	7	0.00403458	0.626799	0.0526705	0.0766004	11.9004
REMOVE	PNNL_D0_k127_11289499	PNNL_SM306_bin_19	306	456	88.8716	3.72888	bin_19	745990	22433	30.0714	898	0.00325007	6	0.00156753	0.482306	0.124001	0.0126413	3.88955
REMOVE	PNNL_D0_k127_22405115	PNNL_SM306_bin_2	306	7	1.27691	1.27691	bin_2	6301040	299332	47.5052	61657	0.00311049	1	2.9e-05	0.00930722	0.0268793	0.00107704	0.346259
REMOVE	PNNL_D0_k127_4305504	PNNL_SM306_bin_8	306	36	0.746578	0.746578	bin_8	3040107	32177	10.5842	4421	0.000958435	1	6.82e-06	0.0071174	0.0705373	9.67e-05	0.100903
REMOVE	PNNL_D0_k127_12977371	PNNL_SM306_bin_2	306	124	21.3278	21.3278	bin_2	6301040	299332	47.5052	61657	0.00311049	53	0.00144673	0.465114	0.448958	0.00322243	1.03599
REMOVE	PNNL_D0_k127_8974184	PNNL_SM306_bin_4	306	9	1.27298	0.954738	bin_4	4419913	58490	13.2333	9119	0.000934697	3	9.6e-05	0.102711	0.0721467	0.00133067	1.42364
REMOVE	PNNL_D0_k127_8974184	PNNL_SM306_bin_12	306	9	1.27298	0.318246	bin_12	1792099	12424	6.93265	902	0.00056315	1	7.89e-05	0.14015	0.0459054	0.00171931	3.05303
REMOVE	PNNL_D0_k127_25482714	PNNL_SM306_bin_28	306	225	29.0135	29.0135	bin_28	332043	4736	14.2632	53	0.00097222	1	0.000388351	0.399447	2.03415	0.000190915	0.19637
REMOVE	PNNL_D0_k127_33049263	PNNL_SM306_bin_20	306	87	1.22991	0.614954	bin_20	694614	12921	18.6017	63	0.000262443	1	2.04e-05	0.0775488	0.033059	0.00061563	2.34577
REMOVE	PNNL_D0_k127_33049263	PNNL_SM306_bin_6	306	87	1.22991	0.614954	bin_6	3967063	128680	32.4371	20196	0.00256959	1	3.56e-06	0.00138682	0.0189584	0.000187968	0.0731509
REMOVE	PNNL_D0_k127_26365781	PNNL_SM306_bin_2	306	22	3.03365	0.303365	bin_2	6301040	299332	47.5052	61657	0.00311049	1	2.19e-05	0.0070356	0.00638593	0.00342694	1.10173
REMOVE	PNNL_D0_k127_26365781	PNNL_SM306_bin_9	306	22	3.03365	2.73028	bin_9	2879673	15541	5.39679	2193	0.000530459	9	0.000430965	0.812438	0.505908	0.000851863	1.6059
REMOVE	PNNL_D0_k127_31463330	PNNL_SM306_bin_30	306	19	1.40087	1.40087	bin_30	305076	1338	4.38579	21	0.000572012	1	0.000241677	0.422504	0.319411	0.000756635	1.32276
REMOVE	PNNL_D0_k127_25517128	PNNL_SM306_bin_4	306	3	0.365542	0.365542	bin_4	4419913	58490	13.2333	9119	0.000934697	2	5.51e-05	0.0589876	0.0276229	0.00199601	2.13546
REMOVE	PNNL_D0_k127_23937131	PNNL_SM306_bin_2	306	65	5.31046	5.31046	bin_2	6301040	299332	47.5052	61657	0.00311049	1	1.3e-05	0.00416848	0.111787	0.000115989	0.0372895
REMOVE	PNNL_D0_k127_12606903	PNNL_SM306_bin_23	306	1	0.164258	0.164258	bin_23	528904	1911	3.61313	4	2.88e-05	1	0.000310562	10.7904	0.0454613	0.00683136	237.354
REMOVE	PNNL_D0_k127_10909280	PNNL_SM306_bin_14	306	68	9.22159	0.376391	bin_14	1049392	13347	12.7188	180	0.000328387	2	0.000258457	0.787052	0.0295933	0.00873364	26.5956
REMOVE	PNNL_D0_k127_10909280	PNNL_SM306_bin_1	306	68	9.22159	8.28061	bin_1	8263394	149113	18.045	47170	0.00138714	44	0.00072209	0.520559	0.458887	0.00157357	1.1344
REMOVE	PNNL_D0_k127_10909280	PNNL_SM306_bin_7	306	68	9.22159	0.564587	bin_7	3918339	28546	7.28523	2775	0.000361888	3	0.000103828	0.286908	0.0774975	0.00133976	3.70215
REMOVE	PNNL_D0_k127_31290261	PNNL_SM306_bin_13	306	160	24.3494	12.1747	bin_13	1483660	242577	163.499	30944	0.028211	1	0.000102573	0.00363592	0.0744635	0.0013775	0.0488283
REMOVE	PNNL_D0_k127_31290261	PNNL_SM306_bin_20	306	160	24.3494	12.1747	bin_20	694614	12921	18.6017	63	0.000262443	1	0.000219091	0.834815	0.654494	0.000334749	1.27551
REMOVE	PNNL_D0_k127_33049144	PNNL_SM306_bin_13	306	62	1.43638	1.43638	bin_13	1483660	242577	163.499	30944	0.028211	1	1.56e-05	0.000553509	0.00878526	0.00177742	0.0630043
REMOVE	PNNL_D0_k127_4305504	PNNL_SM317_bin_35	317	19	0.394027	0.394027	bin_35	347565	2454	7.06055	85	0.00146446	1	5.97e-05	0.0407437	0.0558069	0.00106917	0.730083
REMOVE	PNNL_D0_k127_26203242	PNNL_SM317_bin_3	317	20	3.73274	3.73274	bin_3	5910917	38217	6.46549	4391	0.000251675	1	3.16e-05	0.125459	0.577332	5.47e-05	0.217308
REMOVE	PNNL_D0_k127_10072098	PNNL_SM317_bin_16	317	34	4.59708	4.59708	bin_16	1339903	157845	117.803	19781	0.0221202	1	0.000100909	0.00456185	0.0390233	0.00258586	0.1169
REMOVE	PNNL_D0_k127_8228654	PNNL_SM317_bin_17	317	17	3.38511	3.38511	bin_17	1138087	7530	6.61637	129	0.000199807	1	0.000174964	0.875662	0.511626	0.000341976	1.71153
REMOVE	PNNL_D0_k127_24868785	PNNL_SM317_bin_10	317	15	2.40308	2.40308	bin_10	2829637	57815	20.4319	1566	0.000391821	1	5.66e-05	0.144497	0.117614	0.00048138	1.22857
REMOVE	PNNL_D0_k127_17197505	PNNL_SM317_bin_2	317	1	0.0253428	0.0253428	bin_2	6318922	388676	61.5099	87925	0.0044107	1	4.01e-06	0.000909293	0.000412011	0.00973423	2.20696
REMOVE	PNNL_D0_k127_28852635	PNNL_SM317_bin_3	317	28	5.02603	5.02603	bin_3	5910917	38217	6.46549	4391	0.000251675	2	6.07e-05	0.241325	0.777362	7.81e-05	0.31044
REMOVE	PNNL_D0_k127_15716463	PNNL_SM317_bin_11	317	29	3.83192	1.91596	bin_11	2364418	60603	25.6313	5707	0.00204717	1	5.59e-05	0.0272987	0.074751	0.000747614	0.365195
REMOVE	PNNL_D0_k127_15716463	PNNL_SM317_bin_3	317	29	3.83192	1.91596	bin_3	5910917	38217	6.46549	4391	0.000251675	1	2.24e-05	0.0888226	0.296337	7.54e-05	0.299736
REMOVE	PNNL_D0_k127_1173062	PNNL_SM317_bin_2	317	1	0.174307	0.174307	bin_2	6318922	388676	61.5099	87925	0.0044107	1	2.76e-05	0.0062541	0.00283381	0.00973423	2.20696
REMOVE	PNNL_D0_k127_30179859	PNNL_SM317_bin_5	317	51	6.52591	6.52591	bin_5	4295182	47090	10.9634	11856	0.00128735	1	2.98e-05	0.0231415	0.595243	5e-05	0.0388775
REMOVE	PNNL_D0_k127_10222957	PNNL_SM317_bin_2	317	4	0.568343	0.568343	bin_2	6318922	388676	61.5099	87925	0.0044107	1	2.25e-05	0.00509801	0.00923987	0.00243356	0.55174
REMOVE	PNNL_D0_k127_8974184	PNNL_SM317_bin_3	317	39	5.51627	5.51627	bin_3	5910917	38217	6.46549	4391	0.000251675	7	0.000167503	0.665554	0.853185	0.000196327	0.780081
REMOVE	PNNL_D0_k127_11289499	PNNL_SM317_bin_16	317	274	53.4009	38.6963	bin_16	1339903	157845	117.803	19781	0.0221202	50	0.00727268	0.32878	0.328482	0.0221403	1.00091
REMOVE	PNNL_D0_k127_11289499	PNNL_SM317_bin_22	317	274	53.4009	11.6089	bin_22	838640	40530	48.3282	1812	0.00518456	15	0.00348589	0.67236	0.240209	0.0145119	2.79906
REMOVE	PNNL_D0_k127_11289499	PNNL_SM317_bin_36	317	274	53.4009	3.0957	bin_36	337315	29359	87.0373	690	0.0122816	4	0.00231112	0.188178	0.0355675	0.0649783	5.29072
REMOVE	PNNL_D0_k127_25517128	PNNL_SM317_bin_3	317	13	1.58401	1.58401	bin_3	5910917	38217	6.46549	4391	0.000251675	1	2.06e-05	0.0819069	0.244995	8.41e-05	0.334321
REMOVE	PNNL_D0_k127_17950257	PNNL_SM317_bin_2	317	110	19.1838	8.22164	bin_2	6318922	388676	61.5099	87925	0.0044107	3	8.28e-05	0.0187721	0.133664	0.000619451	0.140443
REMOVE	PNNL_D0_k127_17950257	PNNL_SM317_bin_11	317	110	19.1838	2.74055	bin_11	2364418	60603	25.6313	5707	0.00204717	1	7.38e-05	0.0360301	0.106922	0.000689844	0.336975
REMOVE	PNNL_D0_k127_17950257	PNNL_SM317_bin_19	317	110	19.1838	8.22164	bin_19	975248	29886	30.6445	863	0.0018421	3	0.000536474	0.29123	0.268291	0.0019996	1.0855
REMOVE	PNNL_D0_k127_21973783	PNNL_SM317_bin_2	317	2	0.382555	0.382555	bin_2	6318922	388676	61.5099	87925	0.0044107	1	3.03e-05	0.00686301	0.00621942	0.00486712	1.10348
REMOVE	PNNL_D0_k127_12742288	PNNL_SM317_bin_2	317	1	0.152952	0.152952	bin_2	6318922	388676	61.5099	87925	0.0044107	1	2.42e-05	0.00548788	0.00248663	0.00973423	2.20696
REMOVE	PNNL_D0_k127_20280552	PNNL_SM317_bin_11	317	81	12.0859	4.02865	bin_11	2364418	60603	25.6313	5707	0.00204717	1	6.31e-05	0.0308261	0.157177	0.000401497	0.196123
REMOVE	PNNL_D0_k127_20280552	PNNL_SM317_bin_19	317	81	12.0859	8.0573	bin_19	975248	29886	30.6445	863	0.0018421	2	0.000305992	0.166111	0.262928	0.00116379	0.631773
REMOVE	PNNL_D0_k127_22414097	PNNL_SM317_bin_3	317	27	4.07486	4.07486	bin_3	5910917	38217	6.46549	4391	0.000251675	3	7.66e-05	0.304351	0.630247	0.000121536	0.482907
REMOVE	PNNL_D0_k127_9358067	PNNL_SM317_bin_2	317	6	0.924499	0.924499	bin_2	6318922	388676	61.5099	87925	0.0044107	2	4.88e-05	0.0110569	0.0150301	0.00324474	0.735654
REMOVE	PNNL_D0_k127_25482714	PNNL_SM317_bin_26	317	556	71.6957	0.689382	bin_26	631882	9478	14.9996	38	0.000192277	1	0.000204071	1.06134	0.0459599	0.00444021	23.0928
REMOVE	PNNL_D0_k127_25482714	PNNL_SM317_bin_11	317	556	71.6957	58.5974	bin_11	2364418	60603	25.6313	5707	0.00204717	85	0.00463567	2.26444	2.28617	0.0020277	0.990492
REMOVE	PNNL_D0_k127_25482714	PNNL_SM317_bin_21	317	556	71.6957	0.689382	bin_21	860841	7371	8.56256	435	0.00118131	1	0.000149794	0.126803	0.0805112	0.00186054	1.57498
REMOVE	PNNL_D0_k127_25482714	PNNL_SM317_bin_19	317	556	71.6957	11.7195	bin_19	975248	29886	30.6445	863	0.0018421	17	0.00224777	1.22022	0.382433	0.00587755	3.19068
REMOVE	PNNL_D0_k127_10086835	PNNL_SM317_bin_10	317	382	8.90754	8.90754	bin_10	2829637	57815	20.4319	1566	0.000391821	1	8.24e-06	0.0210318	0.435962	1.89e-05	0.0482424
REMOVE	PNNL_D0_k127_23992890	PNNL_SM317_bin_2	317	6	0.834028	0.834028	bin_2	6318922	388676	61.5099	87925	0.0044107	1	2.2e-05	0.00498746	0.0135593	0.00162237	0.367827
REMOVE	PNNL_D0_k127_26365781	PNNL_SM317_bin_30	317	20	2.75786	2.75786	bin_30	485521	2273	4.68157	61	0.000524231	1	0.00028401	0.541766	0.589089	0.000482118	0.919667
REMOVE	PNNL_D0_k127_10909280	PNNL_SM317_bin_13	317	39	5.28885	1.13333	bin_13	1859540	15657	8.41982	580	0.000336704	6	0.000437565	1.29955	0.134602	0.0032508	9.65477
REMOVE	PNNL_D0_k127_10909280	PNNL_SM317_bin_1	317	39	5.28885	4.15553	bin_1	7473631	74244	9.93413	21665	0.000779462	22	0.000399198	0.512145	0.418308	0.000954314	1.22432
REMOVE	PNNL_D0_k127_7532979	PNNL_SM317_bin_34	317	340	34.7258	0.403788	bin_34	379632	10953	28.8516	167	0.00236494	1	0.000269036	0.11376	0.0139953	0.0192233	8.12842
REMOVE	PNNL_D0_k127_7532979	PNNL_SM317_bin_11	317	340	34.7258	27.4576	bin_11	2364418	60603	25.6313	5707	0.00204717	68	0.00293736	1.43484	1.07125	0.00274199	1.33941
REMOVE	PNNL_D0_k127_7532979	PNNL_SM317_bin_21	317	340	34.7258	0.403788	bin_21	860841	7371	8.56256	435	0.00118131	1	0.000118645	0.100435	0.0471574	0.00251594	2.12978
REMOVE	PNNL_D0_k127_7532979	PNNL_SM317_bin_19	317	340	34.7258	6.46061	bin_19	975248	29886	30.6445	863	0.0018421	16	0.00167563	0.90963	0.210824	0.00794799	4.31464
REMOVE	PNNL_D0_k127_3921839	PNNL_SM317_bin_2	317	34	2.16065	2.16065	bin_2	6318922	388676	61.5099	87925	0.0044107	1	1.01e-05	0.00228011	0.0351269	0.000286301	0.0649106
REMOVE	PNNL_D0_k127_26535556	PNNL_SM317_bin_2	317	119	17.0928	16.1019	bin_2	6318922	388676	61.5099	87925	0.0044107	65	0.00147753	0.334988	0.261778	0.00564422	1.27967
REMOVE	PNNL_D0_k127_26535556	PNNL_SM317_bin_26	317	119	17.0928	0.247722	bin_26	631882	9478	14.9996	38	0.000192277	1	0.000227316	1.18223	0.0165152	0.0137641	71.5847
REMOVE	PNNL_D0_k127_26535556	PNNL_SM317_bin_10	317	119	17.0928	0.743165	bin_10	2829637	57815	20.4319	1566	0.000391821	3	0.000152285	0.38866	0.0363727	0.00418679	10.6855
REMOVE	PNNL_D0_k127_28542211	PNNL_SM317_bin_2	317	2	0.309406	0.309406	bin_2	6318922	388676	61.5099	87925	0.0044107	2	4.9e-05	0.0111014	0.00503019	0.00973423	2.20696
REMOVE	PNNL_D0_k127_12386774	PNNL_SM317_bin_19	317	84	16.3012	12.2259	bin_19	975248	29886	30.6445	863	0.0018421	3	0.000596961	0.324066	0.398958	0.0014963	0.812279
REMOVE	PNNL_D0_k127_12386774	PNNL_SM317_bin_6	317	84	16.3012	4.0753	bin_6	3964020	191640	48.3449	32404	0.00412917	1	4.9e-05	0.0118561	0.0842964	0.000580758	0.140648
REMOVE	PNNL_D0_k127_32328300	PNNL_SM317_bin_22	317	6	0.819336	0.819336	bin_22	838640	40530	48.3282	1812	0.00518456	1	0.00016283	0.0314068	0.0169536	0.00960449	1.85252
REMOVE	PNNL_D0_k127_12977371	PNNL_SM317_bin_2	317	184	31.6477	28.7707	bin_2	6318922	388676	61.5099	87925	0.0044107	80	0.00217757	0.493702	0.467741	0.0046555	1.0555
REMOVE	PNNL_D0_k127_12977371	PNNL_SM317_bin_9	317	184	31.6477	0.359633	bin_9	3156924	25373	8.03725	1069	0.00021482	1	5.45e-05	0.253621	0.0447458	0.00121761	5.66804
REMOVE	PNNL_D0_k127_12977371	PNNL_SM317_bin_26	317	184	31.6477	0.359633	bin_26	631882	9478	14.9996	38	0.000192277	1	0.000272201	1.41567	0.0239761	0.011353	59.0449
REMOVE	PNNL_D0_k127_12977371	PNNL_SM317_bin_21	317	184	31.6477	0.359633	bin_21	860841	7371	8.56256	435	0.00118131	1	0.000199803	0.169137	0.0420007	0.00475713	4.02699
REMOVE	PNNL_D0_k127_12977371	PNNL_SM317_bin_10	317	184	31.6477	1.79817	bin_10	2829637	57815	20.4319	1566	0.000391821	5	0.000303923	0.77567	0.0880076	0.00345338	8.81367
REMOVE	PNNL_D0_k127_9231658	PNNL_SM317_bin_49	317	26	3.78347	3.78347	bin_49	150826	721	4.78034	16	0.00144389	1	0.000964807	0.668202	0.791464	0.00121902	0.844261
REMOVE	PNNL_D0_k127_1320163	PNNL_SM317_bin_19	317	105	19.5095	19.5095	bin_19	975248	29886	30.6445	863	0.0018421	9	0.00171468	0.930831	0.636638	0.00269334	1.4621
REMOVE	PNNL_T0_k141_5489472	PNNL_SM324_bin_2	324	1	0.197006	0.197006	bin_2	5151341	588078	114.16	195915	0.0148906	1	3.82e-05	0.0025683	0.00172569	0.0221613	1.48827
REMOVE	PNNL_T0_k141_1777667	PNNL_SM324_bin_17	324	6	0.953592	0.953592	bin_17	2253266	100305	44.5154	8506	0.00337303	1	7.05e-05	0.0209112	0.0214216	0.00329266	0.97617
REMOVE	PNNL_T0_k141_14044457	PNNL_SM324_bin_14	324	142	25.3255	25.3255	bin_14	3080146	59587	19.3455	11985	0.00253132	1	5.79e-05	0.0228745	1.30911	4.42e-05	0.0174733
REMOVE	PNNL_T0_k141_23887942	PNNL_SM324_bin_2	324	138	16.6165	0.251765	bin_2	5151341	588078	114.16	195915	0.0148906	1	2.34e-05	0.00156974	0.00220537	0.0105989	0.711783
REMOVE	PNNL_T0_k141_23887942	PNNL_SM324_bin_1	324	138	16.6165	0.251765	bin_1	5180435	139099	26.8508	41533	0.00311518	1	2.32e-05	0.00746124	0.00937644	0.00247889	0.795744
REMOVE	PNNL_T0_k141_23887942	PNNL_SM324_bin_6	324	138	16.6165	16.113	bin_6	3848144	50719	13.1801	9430	0.00127811	64	0.00200258	1.56683	1.22252	0.00163807	1.28164
REMOVE	PNNL_T0_k141_9118860	PNNL_SM324_bin_53	324	47	7.84248	3.92124	bin_53	107519	1943	18.0712	11	0.00199994	1	0.00155192	0.775985	0.216988	0.00715211	3.57616
REMOVE	PNNL_T0_k141_9118860	PNNL_SM324_bin_29	324	47	7.84248	3.92124	bin_29	1124733	24676	21.9394	1454	0.00231	1	0.000148356	0.0642234	0.17873	0.000830057	0.359331
REMOVE	PNNL_T0_k141_5511592	PNNL_SM324_bin_20	324	36	6.24892	6.24892	bin_20	1810325	10422	5.75698	1095	0.000682949	4	0.000383535	0.561587	1.08545	0.000353342	0.517377
REMOVE	PNNL_T0_k141_3083251	PNNL_SM324_bin_17	324	139	25.5844	21.3203	bin_17	2253266	100305	44.5154	8506	0.00337303	30	0.00245058	0.726521	0.478943	0.00511665	1.51693
REMOVE	PNNL_T0_k141_3083251	PNNL_SM324_bin_44	324	139	25.5844	1.42136	bin_44	285185	6402	22.4486	32	0.00080799	2	0.00129081	1.59756	0.063316	0.0203868	25.2316
REMOVE	PNNL_T0_k141_3083251	PNNL_SM324_bin_33	324	139	25.5844	2.13203	bin_33	750633	9596	12.7839	51	0.000183025	3	0.000735621	4.01923	0.166775	0.00441085	24.0997
REMOVE	PNNL_T0_k141_3083251	PNNL_SM324_bin_19	324	139	25.5844	0.710678	bin_19	2102836	45552	21.6622	1542	0.000698961	1	8.75e-05	0.125228	0.0328073	0.00266799	3.81708
REMOVE	PNNL_T0_k141_14418424	PNNL_SM324_bin_2	324	56	6.74455	0.337228	bin_2	5151341	588078	114.16	195915	0.0148906	1	2.34e-05	0.00157012	0.00295399	0.00791473	0.531526
REMOVE	PNNL_T0_k141_14418424	PNNL_SM324_bin_11	324	56	6.74455	5.73287	bin_11	3522869	35295	10.0188	6132	0.000989977	17	0.000581189	0.587074	0.57221	0.00101569	1.02598
REMOVE	PNNL_T0_k141_14418424	PNNL_SM324_bin_33	324	56	6.74455	0.337228	bin_33	750633	9596	12.7839	51	0.000183025	1	0.000160449	0.876651	0.0263791	0.00608243	33.2327
REMOVE	PNNL_T0_k141_14418424	PNNL_SM324_bin_8	324	56	6.74455	0.337228	bin_8	3658121	477522	130.538	168712	0.0253429	1	3.29e-05	0.00129912	0.00258338	0.0127444	0.502877
REMOVE	PNNL_T0_k141_206303	PNNL_SM324_bin_19	324	20	1.87073	1.87073	bin_19	2102836	45552	21.6622	1542	0.000698961	1	4.45e-05	0.063639	0.0863594	0.00051507	0.736909
REMOVE	PNNL_T0_k141_14391367	PNNL_SM324_bin_2	324	95	5.13958	5.13958	bin_2	5151341	588078	114.16	195915	0.0148906	1	1.05e-05	0.000705297	0.0450208	0.000233276	0.015666
REMOVE	PNNL_T0_k141_12418206	PNNL_SM324_bin_52	324	40	4.53721	4.53721	bin_52	116627	848	7.27104	5	0.00109003	1	0.000972589	0.892262	0.62401	0.00155861	1.42988
REMOVE	PNNL_T0_k141_1973776	PNNL_SM324_bin_34	324	65	11.0997	11.0997	bin_34	687419	41301	60.0813	2055	0.00874374	1	0.000248415	0.0284106	0.184745	0.00134463	0.153782
REMOVE	PNNL_T0_k141_19952865	PNNL_SM324_bin_34	324	6	0.33265	0.33265	bin_34	687419	41301	60.0813	2055	0.00874374	1	8.07e-05	0.00922395	0.00553666	0.0145669	1.66598
REMOVE	PNNL_T0_k141_9646493	PNNL_SM324_bin_27	324	54	10.6783	10.6783	bin_27	1209696	12078	9.98433	1588	0.00218063	12	0.00196161	0.899559	1.0695	0.00183413	0.8411
REMOVE	PNNL_T0_k141_27525049	PNNL_SM324_bin_18	324	14	0.290258	0.290258	bin_18	2188549	13813	6.31149	2376	0.00100726	1	9.47e-06	0.00940494	0.0459888	0.000205991	0.204505
REMOVE	PNNL_T0_k141_22252961	PNNL_SM324_bin_43	324	23	2.37579	2.37579	bin_43	287191	1321	4.59973	40	0.00101405	2	0.000719348	0.709378	0.516506	0.00139272	1.37342
REMOVE	PNNL_T0_k141_8330890	PNNL_SM324_bin_1	324	15	0.36324	0.36324	bin_1	5180435	139099	26.8508	41533	0.00311518	1	4.67e-06	0.00150056	0.0135281	0.000345542	0.110922
REMOVE	PNNL_T0_k141_13264664	PNNL_SM324_bin_43	324	17	0.932427	0.932427	bin_43	287191	1321	4.59973	40	0.00101405	1	0.000190983	0.188336	0.202713	0.000942133	0.929076
REMOVE	PNNL_T0_k141_27525049	PNNL_SM330_bin_25	330	14	0.290258	0.290258	bin_25	1748838	18757	10.7254	2851	0.00190685	1	1.19e-05	0.00621712	0.0270626	0.000438063	0.229731
REMOVE	PNNL_T0_k141_14418424	PNNL_SM330_bin_9	330	41	4.93797	4.55813	bin_9	3826323	38464	10.0525	6669	0.000912506	12	0.000377715	0.413932	0.453434	0.000833011	0.912883
REMOVE	PNNL_T0_k141_14418424	PNNL_SM330_bin_6	330	41	4.93797	0.379844	bin_6	4070759	57289	14.0733	8787	0.00106255	1	2.96e-05	0.0278445	0.0269904	0.00109618	1.03164
REMOVE	PNNL_T0_k141_12418206	PNNL_SM330_bin_3	330	35	3.97005	3.97005	bin_3	5162719	657209	127.299	218176	0.0165089	1	2.2e-05	0.00133086	0.0311868	0.000704496	0.0426736
REMOVE	PNNL_T0_k141_4389871	PNNL_SM330_bin_25	330	6	0.575209	0.575209	bin_25	1748838	18757	10.7254	2851	0.00190685	1	5.48e-05	0.028748	0.0536305	0.00102215	0.536039
REMOVE	PNNL_T0_k141_26258690	PNNL_SM330_bin_3	330	5	0.584522	0.584522	bin_3	5162719	657209	127.299	218176	0.0165089	1	2.26e-05	0.00137162	0.00459172	0.00493147	0.298715
REMOVE	PNNL_T0_k141_9118860	PNNL_SM330_bin_38	330	85	14.1832	14.1832	bin_38	1069103	29032	27.1555	1743	0.00306614	1	0.000156076	0.0509031	0.522297	0.000298826	0.0974602
REMOVE	PNNL_T0_k141_14044457	PNNL_SM330_bin_16	330	115	20.5101	20.5101	bin_16	2571378	133558	51.9402	13172	0.0040071	1	6.94e-05	0.0173091	0.394878	0.000175647	0.0438339
REMOVE	PNNL_T0_k141_1839571	PNNL_SM330_bin_31	330	3	0.481464	0.481464	bin_31	1292727	1703	1.31737	105	0.00013256	1	0.000124147	0.936535	0.365473	0.000339688	2.56253
REMOVE	PNNL_T0_k141_14391367	PNNL_SM330_bin_11	330	81	4.38217	4.38217	bin_11	3670980	629035	171.353	221419	0.0330266	1	1.47e-05	0.00044623	0.0255739	0.00057627	0.0174487
REMOVE	PNNL_T0_k141_3083251	PNNL_SM330_bin_16	330	150	27.6091	22.8761	bin_16	2571378	133558	51.9402	13172	0.0040071	29	0.00207583	0.518039	0.440431	0.00471319	1.17621
REMOVE	PNNL_T0_k141_3083251	PNNL_SM330_bin_56	330	150	27.6091	0.78883	bin_56	147410	1784	12.1023	2	0.000191394	1	0.00124863	6.52388	0.0651802	0.0191566	100.09
REMOVE	PNNL_T0_k141_3083251	PNNL_SM330_bin_39	330	150	27.6091	2.36649	bin_39	856549	21046	24.5707	442	0.00121634	3	0.000644658	0.529999	0.0963136	0.00669332	5.50285
REMOVE	PNNL_T0_k141_3083251	PNNL_SM330_bin_29	330	150	27.6091	0.78883	bin_29	1373430	39880	29.0368	1483	0.00157861	1	0.000134015	0.0848942	0.0271666	0.00493309	3.12495
REMOVE	PNNL_T0_k141_3083251	PNNL_SM330_bin_3	330	150	27.6091	0.78883	bin_3	5162719	657209	127.299	218176	0.0165089	1	3.57e-05	0.00215955	0.00619667	0.00575338	0.348501
REMOVE	PNNL_T0_k141_1777667	PNNL_SM330_bin_16	330	11	1.74825	1.74825	bin_16	2571378	133558	51.9402	13172	0.0040071	1	6.18e-05	0.0154246	0.0336589	0.00183631	0.458263
REMOVE	PNNL_T0_k141_7386090	PNNL_SM330_bin_30	330	5	0.226193	0.226193	bin_30	1367317	126300	92.3707	18650	0.0200483	1	3.31e-05	0.0016503	0.00244875	0.0135112	0.673934
REMOVE	PNNL_T0_k141_23887942	PNNL_SM330_bin_13	330	138	16.6165	0.190994	bin_13	2846148	14927	5.24463	1103	0.000272816	1	4.23e-05	0.155072	0.0364171	0.00116171	4.25822
REMOVE	PNNL_T0_k141_23887942	PNNL_SM330_bin_26	330	138	16.6165	4.96585	bin_26	1521125	23942	15.7397	2252	0.00197452	26	0.00205811	1.04234	0.315499	0.00652335	3.30377
REMOVE	PNNL_T0_k141_23887942	PNNL_SM330_bin_29	330	138	16.6165	0.381988	bin_29	1373430	39880	29.0368	1483	0.00157861	2	0.000175341	0.111073	0.0131553	0.0133285	8.44319
REMOVE	PNNL_T0_k141_23887942	PNNL_SM330_bin_6	330	138	16.6165	11.0777	bin_6	4070759	57289	14.0733	8787	0.00106255	58	0.00171559	1.61459	0.787141	0.00217952	2.05121
REMOVE	PNNL_T0_k141_1973776	PNNL_SM330_bin_37	330	53	9.05055	9.05055	bin_37	1124686	6989	6.21418	56	8.92e-05	1	0.000151834	1.70197	1.45643	0.00010425	1.16859
REMOVE	PNNL_T0_k141_18107404	PNNL_SM330_bin_25	330	1	0.168011	0.168011	bin_25	1748838	18757	10.7254	2851	0.00190685	1	9.61e-05	0.0503815	0.0156647	0.00613288	3.21623
REMOVE	PNNL_T0_k141_18878544	PNNL_SM330_bin_19	330	12	1.95185	1.95185	bin_19	1959187	19921	10.168	1993	0.00104113	1	8.3e-05	0.079742	0.191961	0.000432492	0.415408
REMOVE	PNNL_T0_k141_24314368	PNNL_SM330_bin_18	330	18	2.91876	2.91876	bin_18	1973747	10069	5.10146	1732	0.000895791	4	0.00032862	0.366849	0.572142	0.000574369	0.641186
REMOVE	PNNL_T0_k141_9169909	PNNL_SM330_bin_41	330	13	2.57681	2.57681	bin_41	687174	44725	65.0854	2199	0.00936449	1	0.000288451	0.0308026	0.0395912	0.00728574	0.778018
REMOVE	PNNL_T0_k141_5511592	PNNL_SM330_bin_22	330	26	4.51311	4.51311	bin_22	1807780	10247	5.66828	1018	0.000636887	10	0.000960189	1.50763	0.796204	0.00120596	1.89352
REMOVE	PNNL_T0_k141_7025232	PNNL_SM330_bin_45	330	11	1.44547	1.44547	bin_45	543772	1647	3.02884	85	0.000585794	2	0.000483313	0.825056	0.477234	0.00101274	1.72883
REMOVE	PNNL_T0_k141_13264664	PNNL_SM330_bin_18	330	17	0.932427	0.932427	bin_18	1973747	10069	5.10146	1732	0.000895791	4	0.000111156	0.124087	0.182776	0.000608155	0.678903
REMOVE	PNNL_T0_k141_9646493	PNNL_SM330_bin_38	330	41	8.10757	1.15822	bin_38	1069103	29032	27.1555	1743	0.00306614	1	0.000184964	0.0603248	0.0426516	0.00433663	1.41436
REMOVE	PNNL_T0_k141_9646493	PNNL_SM330_bin_32	330	41	8.10757	6.94935	bin_32	1233526	12476	10.1141	1568	0.00207054	6	0.000961856	0.464545	0.687095	0.00139989	0.676099
REMOVE	PNNL_T0_k141_13264664	PNNL_SM335_bin_5	335	40	2.19394	0.731315	bin_5	4531795	71055	15.6792	15811	0.00154279	1	1.21e-05	0.00784492	0.0466423	0.000259487	0.168193
REMOVE	PNNL_T0_k141_13264664	PNNL_SM335_bin_52	335	40	2.19394	1.46263	bin_52	366779	2388	6.51073	96	0.00147222	2	0.000299083	0.203151	0.224649	0.00133133	0.904306
REMOVE	PNNL_T0_k141_14391367	PNNL_SM335_bin_3	335	151	8.16923	8.16923	bin_3	5166471	1035628	200.452	322939	0.0244004	1	1.05e-05	0.000429155	0.0407541	0.000256944	0.0105303
REMOVE	PNNL_T0_k141_286233	PNNL_SM335_bin_1	335	1	0.130293	0.130293	bin_1	5460666	457433	83.7687	120817	0.00812238	1	2.39e-05	0.0029376	0.00155539	0.0153404	1.88866
REMOVE	PNNL_T0_k141_19685937	PNNL_SM335_bin_4	335	15	2.68625	2.68625	bin_4	5020446	90749	18.0759	14689	0.00116792	1	3.57e-05	0.0305421	0.148609	0.00024003	0.205519
REMOVE	PNNL_T0_k141_10050368	PNNL_SM335_bin_18	335	5	0.314743	0.314743	bin_18	2192965	53578	24.4318	1577	0.000657151	1	2.87e-05	0.0436806	0.0128825	0.00222819	3.39069
REMOVE	PNNL_T0_k141_2712108	PNNL_SM335_bin_32	335	1	0.159261	0.159261	bin_32	1293961	20287	15.6782	2535	0.00304149	1	0.00012308	0.0404671	0.0101581	0.0121165	3.98372
REMOVE	PNNL_T0_k141_27525049	PNNL_SM335_bin_26	335	30	0.621981	0.621981	bin_26	1589735	20694	13.0173	2480	0.00201417	1	1.3e-05	0.00647492	0.0477812	0.000272944	0.135512
REMOVE	PNNL_T0_k141_24314368	PNNL_SM335_bin_52	335	25	4.05383	4.05383	bin_52	366779	2388	6.51073	96	0.00147222	1	0.000442101	0.300296	0.622639	0.000710044	0.482296
REMOVE	PNNL_T0_k141_14418424	PNNL_SM335_bin_27	335	85	10.2373	5.11863	bin_27	1586072	8778	5.53443	454	0.000362502	1	7.59e-05	0.209475	0.924871	8.21e-05	0.226491
REMOVE	PNNL_T0_k141_14418424	PNNL_SM335_bin_22	335	85	10.2373	5.11863	bin_22	1785428	22316	12.499	1667	0.0010488	1	6.75e-05	0.0643174	0.409524	0.000164719	0.157054
REMOVE	PNNL_T0_k141_20091233	PNNL_SM335_bin_8	335	1	0.0497315	0.0497315	bin_8	4079061	58428	14.3239	13452	0.00161964	1	1.22e-05	0.00752753	0.00347192	0.00351156	2.16811
REMOVE	PNNL_T0_k141_14044457	PNNL_SM335_bin_4	335	151	26.9306	8.97687	bin_4	5020446	90749	18.0759	14689	0.00116792	1	3.55e-05	0.0304168	0.496622	7.15e-05	0.0612475
REMOVE	PNNL_T0_k141_14044457	PNNL_SM335_bin_17	335	151	26.9306	17.9537	bin_17	2321290	108963	46.9407	4751	0.00176734	2	0.000153663	0.0869462	0.382477	0.000401758	0.227324
REMOVE	PNNL_T0_k141_16802687	PNNL_SM335_bin_26	335	4	0.255379	0.255379	bin_26	1589735	20694	13.0173	2480	0.00201417	1	4.02e-05	0.019939	0.0196185	0.00204708	1.01634
REMOVE	PNNL_T0_k141_4987493	PNNL_SM335_bin_2	335	1	0.182415	0.182415	bin_2	5400169	301143	55.7655	87384	0.00602882	1	3.38e-05	0.00560301	0.00327111	0.0103266	1.71288
REMOVE	PNNL_T0_k141_206303	PNNL_SM335_bin_7	335	4	0.374146	0.374146	bin_7	4081293	57677	14.132	13876	0.00166942	1	2.29e-05	0.0137284	0.026475	0.00086566	0.51854
REMOVE	PNNL_T0_k141_9656364	PNNL_SM335_bin_10	335	128	15.8612	15.8612	bin_10	3957431	53798	13.5942	7534	0.000969055	7	0.000219185	0.226184	1.16677	0.000187857	0.193856
REMOVE	PNNL_T0_k141_5031547	PNNL_SM335_bin_14	335	66	12.6002	12.6002	bin_14	3264700	261814	80.1954	29982	0.00564879	1	5.85e-05	0.0103523	0.157119	0.000372188	0.0658881
REMOVE	PNNL_T0_k141_5511592	PNNL_SM335_bin_10	335	35	6.07533	6.07533	bin_10	3957431	53798	13.5942	7534	0.000969055	15	0.000657931	0.67894	0.446907	0.00147219	1.5192
REMOVE	PNNL_T0_k141_23887942	PNNL_SM335_bin_13	335	451	54.3046	39.7628	bin_13	3625669	170207	46.945	34829	0.00532118	175	0.00581179	1.0922	0.847009	0.00686155	1.28948
REMOVE	PNNL_T0_k141_23887942	PNNL_SM335_bin_2	335	451	54.3046	0.227216	bin_2	5400169	301143	55.7655	87384	0.00602882	1	2.23e-05	0.00369846	0.00407449	0.00547242	0.90771
REMOVE	PNNL_T0_k141_23887942	PNNL_SM335_bin_16	335	451	54.3046	0.227216	bin_16	2437320	49150	20.1656	4754	0.0016041	1	4.94e-05	0.0307976	0.0112675	0.0043845	2.73331
REMOVE	PNNL_T0_k141_23887942	PNNL_SM335_bin_31	335	451	54.3046	0.227216	bin_31	1299663	7669	5.90076	143	0.000169831	1	9.26e-05	0.545523	0.0385062	0.00240602	14.1671
REMOVE	PNNL_T0_k141_23887942	PNNL_SM335_bin_23	335	451	54.3046	0.227216	bin_23	1753074	64337	36.6995	11750	0.00771305	1	6.87e-05	0.008905	0.00619125	0.0110938	1.43832
REMOVE	PNNL_T0_k141_23887942	PNNL_SM335_bin_17	335	451	54.3046	12.2697	bin_17	2321290	108963	46.9407	4751	0.00176734	54	0.00280108	1.58491	0.261386	0.0107162	6.06349
REMOVE	PNNL_T0_k141_23887942	PNNL_SM335_bin_1	335	451	54.3046	0.454432	bin_1	5460666	457433	83.7687	120817	0.00812238	2	4.41e-05	0.00542952	0.00542484	0.00812938	1.00086
REMOVE	PNNL_T0_k141_23887942	PNNL_SM335_bin_3	335	451	54.3046	0.908864	bin_3	5166471	1035628	200.452	322939	0.0244004	4	9.32e-05	0.00382059	0.00453408	0.0205607	0.842638
REMOVE	PNNL_T0_k141_9591846	PNNL_SM335_bin_1	335	172	3.98351	3.98351	bin_1	5460666	457433	83.7687	120817	0.00812238	1	4.24e-06	0.000522166	0.0475537	8.92e-05	0.0109806
REMOVE	PNNL_T0_k141_1063877	PNNL_SM335_bin_3	335	124	3.384	3.384	bin_3	5166471	1035628	200.452	322939	0.0244004	1	5.28e-06	0.00021648	0.0168819	0.000312892	0.0128232
REMOVE	PNNL_T0_k141_22252961	PNNL_SM335_bin_52	335	46	4.75158	4.75158	bin_52	366779	2388	6.51073	96	0.00147222	3	0.000844883	0.573885	0.729807	0.00115768	0.786353
REMOVE	PNNL_T0_k141_14945487	PNNL_SM335_bin_25	335	47	1.40018	1.40018	bin_25	1697624	15076	8.88065	1952	0.00135829	1	1.75e-05	0.0129197	0.157667	0.000111303	0.081943
REMOVE	PNNL_T0_k141_21602043	PNNL_SM335_bin_3	335	7	0.407878	0.407878	bin_3	5166471	1035628	200.452	322939	0.0244004	1	1.13e-05	0.000462213	0.00203479	0.00554265	0.227155
REMOVE	PNNL_T0_k141_1839571	PNNL_SM335_bin_41	335	2	0.320976	0.320976	bin_41	746375	1209	1.61983	40	0.000160209	1	0.000215023	1.34214	0.198154	0.00108513	6.77324
REMOVE	PNNL_T0_k141_3083251	PNNL_SM335_bin_17	335	232	42.702	0.688742	bin_17	2321290	108963	46.9407	4751	0.00176734	1	7.93e-05	0.0448654	0.0146726	0.00540411	3.05777
REMOVE	PNNL_T0_k141_3083251	PNNL_SM335_bin_14	335	232	42.702	37.1921	bin_14	3264700	261814	80.1954	29982	0.00564879	54	0.00304446	0.538958	0.463768	0.00656463	1.16213
REMOVE	PNNL_T0_k141_3083251	PNNL_SM335_bin_46	335	232	42.702	2.06623	bin_46	540281	12135	22.4605	62	0.000431696	3	0.00102203	2.36747	0.0919936	0.0111097	25.7351
REMOVE	PNNL_T0_k141_3083251	PNNL_SM335_bin_3	335	232	42.702	0.688742	bin_3	5166471	1035628	200.452	322939	0.0244004	1	3.56e-05	0.00146006	0.00343595	0.0103686	0.424936
REMOVE	PNNL_T0_k141_3083251	PNNL_SM335_bin_49	335	232	42.702	0.688742	bin_49	411908	15938	38.6931	87	0.00104158	1	0.000446848	0.429009	0.0178001	0.0251037	24.1015
REMOVE	PNNL_T0_k141_3083251	PNNL_SM335_bin_18	335	232	42.702	0.688742	bin_18	2192965	53578	24.4318	1577	0.000657151	1	8.39e-05	0.127721	0.0281904	0.00297733	4.53066
REMOVE	PNNL_T0_k141_3083251	PNNL_SM335_bin_73	335	232	42.702	0.688742	bin_73	113588	4560	40.1451	4	0.000660468	1	0.00162042	2.45344	0.0171563	0.0944504	143.005
REMOVE	PNNL_T0_k141_12418206	PNNL_SM335_bin_65	335	77	8.73412	2.91137	bin_65	177323	2234	12.5985	36	0.00282655	1	0.000639681	0.226312	0.231089	0.00276811	0.979326
REMOVE	PNNL_T0_k141_12418206	PNNL_SM335_bin_1	335	77	8.73412	2.91137	bin_1	5460666	457433	83.7687	120817	0.00812238	1	2.08e-05	0.00255741	0.0347549	0.000597677	0.0735841
REMOVE	PNNL_T0_k141_12418206	PNNL_SM335_bin_49	335	77	8.73412	2.91137	bin_49	411908	15938	38.6931	87	0.00104158	1	0.000275377	0.264383	0.0752427	0.00365986	3.51374
REMOVE	PNNL_T0_k141_9646493	PNNL_SM335_bin_32	335	69	13.6445	13.6445	bin_32	1293961	20287	15.6782	2535	0.00304149	16	0.00244515	0.803932	0.870281	0.00280961	0.923761
REMOVE	PNNL_T0_k141_1777667	PNNL_SM335_bin_14	335	20	3.17864	1.58932	bin_14	3264700	261814	80.1954	29982	0.00564879	1	4.87e-05	0.00861812	0.0198181	0.00245644	0.434861
REMOVE	PNNL_T0_k141_1777667	PNNL_SM335_bin_46	335	20	3.17864	1.58932	bin_46	540281	12135	22.4605	62	0.000431696	1	0.000294165	0.681418	0.0707606	0.00415719	9.62991
REMOVE	PNNL_T0_k141_5162786	PNNL_SM335_bin_41	335	7	1.05964	1.05964	bin_41	746375	1209	1.61983	40	0.000160209	1	0.000202817	1.26596	0.654169	0.000310037	1.93521
REMOVE	PNNL_T0_k141_1973776	PNNL_SM335_bin_26	335	59	10.0751	2.51878	bin_26	1589735	20694	13.0173	2480	0.00201417	1	0.000107417	0.0533307	0.193496	0.000555141	0.275617
REMOVE	PNNL_T0_k141_1973776	PNNL_SM335_bin_1	335	59	10.0751	2.51878	bin_1	5460666	457433	83.7687	120817	0.00812238	1	3.13e-05	0.00385008	0.0300683	0.00104003	0.128045
REMOVE	PNNL_T0_k141_1973776	PNNL_SM335_bin_8	335	59	10.0751	2.51878	bin_8	4079061	58428	14.3239	13452	0.00161964	1	4.19e-05	0.0258476	0.175845	0.000238072	0.146991
REMOVE	PNNL_T0_k141_1973776	PNNL_SM335_bin_18	335	59	10.0751	2.51878	bin_18	2192965	53578	24.4318	1577	0.000657151	1	7.79e-05	0.118496	0.103095	0.00075532	1.14939
