# Supplementary material for: Hi-C metagenome sequencing reveals soil phage–host interactions
Source: Nat Commun. 2023 Nov 23;14:7666. doi: 10.1038/s41467-023-42967-z (PMC10667309; doi:10.1038/s41467-023-42967-z)
Supplement: Supplementary file 8 — Supplementary Data 5 [file 41467_2023_42967_MOESM8_ESM.xlsx]

## Sheet: Sheet1
SampleID	Treatment	Viral contig name	Representative of vOTU	vOTU assignment	demovir_taxonomy classification(Family)	Hi-C_mobile_contig_read_depth (reads/kb)	Hi-C_mobile_contig_read_depth_in_this_cluster (reads/kb)	Hi-C_cluster_read_count (reads)	Hi-C_cluster_read_depth (reads/kb)	Hi-C_intra_read_count (reads)	Hi-C_intra_linkage_density (reads/kb^2)	Hi-C_inter_read_count (reads)	Hi-C_raw_inter_linkage_density (reads/kb^2)	Hi-C_raw_inter_vs_intra_ratio	Hi-C_mobile_element_copies_per_cell	Hi-C_adjusted_inter_connective_linkage_density (reads/kb^2)	Hi-C_adjusted_inter_vs_intra_ratio	FilteredByPhase (Mobile element-host linkages are filtered as described in Uritskiy 2021, “Accurate viral genome reconstruction and host assignment with proximity-ligation sequencing”. Adapted from Uritskiy 2021: “Mobile element-host linkages are filtered to keep only connections with at least 2 Hi-C read links between the mobile element and host MAG, a connectivity ratio of 0.1, and intra-MAG co…	Hi-C_Category(free,oneHost,MultipleHosts)	Host MAG name	dRep_MAG_cluster	dRep_Representative of MAG cluster	Host node name	Host lineage (checkM refined by gtDB)
SM297	Post-desiccation	PNNL_D0_k127_29030829	PNNL_D0_k127_29030829	V10	Siphoviridae	3.58563	3.52272	138721	15.0914	45637	0.0010838	56	0.000216281	0.199557	0.233426	0.000926551	0.854905	Keep_PHASE	MultipleHost	PNNL_SM297_bin_1	117_1	PNNL_SM297_bin_1	B117	k__Bacteria;p__Actinobacteria;c__Actinobacteria;o__Actinomycetales
SM297	Post-desiccation	PNNL_D0_k127_29030829	PNNL_D0_k127_29030829	V10	Siphoviridae	3.58563	0.0629058	3332	4.51086	72	0.000265497	1	4.81e-05	0.181025	0.0139454	0.00344641	12.981	Keep_PHASE	MultipleHost	PNNL_SM297_bin_29	115_1	PNNL_SM306_bin_7	B115	k__Bacteria;p__Actinobacteria;c__Actinobacteria;o__Actinomycetales
SM306	Post-desiccation	PNNL_D0_k127_29030829	PNNL_D0_k127_29030829	V10	Siphoviridae	5.28969	4.86224	149113	18.045	47170	0.00138714	91	0.000390955	0.281842	0.269451	0.00145093	1.04599	Keep_PHASE	MultipleHost	PNNL_SM306_bin_1	117_1	PNNL_SM297_bin_1	B117	k__Bacteria;p__Actinobacteria;c__Actinobacteria;o__Actinomycetales
SM306	Post-desiccation	PNNL_D0_k127_29030829	PNNL_D0_k127_29030829	V10	Siphoviridae	5.28969	0.160294	13347	12.7188	180	0.000328387	3	0.000101491	0.309059	0.0126029	0.00805299	24.5229	Keep_PHASE	MultipleHost	PNNL_SM306_bin_14	116_1	PNNL_SM317_bin_13	B116	k__Bacteria;p__Actinobacteria;c__Actinobacteria;o__Actinomycetales
SM306	Post-desiccation	PNNL_D0_k127_29030829	PNNL_D0_k127_29030829	V10	Siphoviridae	5.28969	0.267156	28546	7.28523	2775	0.000361888	5	4.53e-05	0.125181	0.0366709	0.00123535	3.41363	Keep_PHASE	MultipleHost	PNNL_SM306_bin_7	115_1	PNNL_SM306_bin_7	B115	k__Bacteria;p__Actinobacteria;c__Actinobacteria;o__Actinomycetales
SM317	Post-desiccation	PNNL_D0_k127_29030829	PNNL_D0_k127_29030829	V10	Siphoviridae	2.8046	2.39666	74244	9.93413	21665	0.000779462	47	0.00022326	0.286428	0.241255	0.000925409	1.18724	Keep_PHASE	MultipleHost	PNNL_SM317_bin_1	117_1	PNNL_SM297_bin_1	B117	k__Bacteria;p__Actinobacteria;c__Actinobacteria;o__Actinomycetales
SM317	Post-desiccation	PNNL_D0_k127_29030829	PNNL_D0_k127_29030829	V10	Siphoviridae	2.8046	0.407942	15657	8.41982	580	0.000336704	8	0.000152731	0.453607	0.0484502	0.00315234	9.36234	Keep_PHASE	MultipleHost	PNNL_SM317_bin_13	116_1	PNNL_SM317_bin_13	B116	k__Bacteria;p__Actinobacteria;c__Actinobacteria;o__Actinomycetales
SM297	Post-desiccation	PNNL_D0_k127_17212241	PNNL_D0_k127_17212241	V11	Siphoviridae	48.1799	46.8538	123704	38.5008	19477	0.00377991	106	0.00441525	1.16808	1.21696	0.00362811	0.959841	Keep_PHASE	MultipleHost	PNNL_SM297_bin_11	44_2	PNNL_SM297_bin_11	B44	k__Bacteria;p__Proteobacteria;c__Betaproteobacteria
SM297	Post-desiccation	PNNL_D0_k127_17212241	PNNL_D0_k127_17212241	V11	Siphoviridae	48.1799	0.442017	398523	63.3074	79897	0.00403849	1	2.13e-05	0.00526435	0.00698208	0.00304494	0.753981	Keep_PHASE	MultipleHost	PNNL_SM297_bin_2	94_1	PNNL_SM317_bin_2	B94	k__Bacteria;p__Proteobacteria;c__Alphaproteobacteria
SM297	Post-desiccation	PNNL_D0_k127_17212241	PNNL_D0_k127_17212241	V11	Siphoviridae	48.1799	0.884034	4271	29.7409	16	0.00159472	2	0.00186388	1.16878	0.0297245	0.062705	39.3204	Keep_PHASE	MultipleHost	PNNL_SM297_bin_51	58_1	PNNL_SM306_bin_17	B58	Unclassified
SM306	Post-desiccation	PNNL_D0_k127_17212241	PNNL_D0_k127_17212241	V11	Siphoviridae	13.9186	0.386629	242577	163.499	30944	0.028211	1	9.02e-05	0.00319749	0.00236471	0.0381461	1.35217	Keep_PHASE	MultipleHost	PNNL_SM306_bin_13	8_1	PNNL_SM297_bin_18	B8	Unclassified
SM306	Post-desiccation	PNNL_D0_k127_17212241	PNNL_D0_k127_17212241	V11	Siphoviridae	13.9186	0.386629	9999	11.5654	271	0.000730935	1	0.000154799	0.211782	0.0334297	0.00463058	6.33515	Keep_PHASE	MultipleHost	PNNL_SM306_bin_17	58_1	PNNL_SM306_bin_17	B58	Unclassified
SM306	Post-desiccation	PNNL_D0_k127_17212241	PNNL_D0_k127_17212241	V11	Siphoviridae	13.9186	13.1454	32177	10.5842	4421	0.000958435	34	0.00149676	1.56167	1.24198	0.00120514	1.2574	Keep_PHASE	MultipleHost	PNNL_SM306_bin_8	44_2	PNNL_SM330_bin_9	B44	k__Bacteria;p__Proteobacteria;c__Betaproteobacteria;o__Burkholderiales
SM317	Post-desiccation	PNNL_D0_k127_17212241	PNNL_D0_k127_17212241	V11	Siphoviridae	27.9711	0.368041	57815	20.4319	1566	0.000391821	1	4.73e-05	0.120711	0.018013	0.00262571	6.7013	Keep_PHASE	MultipleHost	PNNL_SM317_bin_10	89_1	PNNL_SM317_bin_10	B89	k__Bacteria;p__Proteobacteria;c__Alphaproteobacteria;o__Rhizobiales
SM317	Post-desiccation	PNNL_D0_k127_17212241	PNNL_D0_k127_17212241	V11	Siphoviridae	27.9711	0.368041	388676	61.5099	87925	0.0044107	1	2.12e-05	0.0048019	0.00598344	0.00353972	0.802531	Keep_PHASE	MultipleHost	PNNL_SM317_bin_2	94_1	PNNL_SM317_bin_2	B94	k__Bacteria;p__Proteobacteria;c__Alphaproteobacteria
SM317	Post-desiccation	PNNL_D0_k127_17212241	PNNL_D0_k127_17212241	V11	Siphoviridae	27.9711	0.368041	9478	14.9996	38	0.000192277	1	0.000211801	1.10154	0.0245366	0.00863201	44.8937	Keep_PHASE	MultipleHost	PNNL_SM317_bin_26	93_1	PNNL_SM317_bin_26	B93	k__Bacteria;p__Proteobacteria;c__Alphaproteobacteria;o__Rhizobiales
SM317	Post-desiccation	PNNL_D0_k127_17212241	PNNL_D0_k127_17212241	V11	Siphoviridae	27.9711	0.736081	6285	21.2557	37	0.00085934	2	0.00090524	1.05341	0.0346298	0.0261405	30.4193	Keep_PHASE	MultipleHost	PNNL_SM317_bin_39	58_1	PNNL_SM306_bin_17	B58	Unclassified
SM317	Post-desiccation	PNNL_D0_k127_17212241	PNNL_D0_k127_17212241	V11	Siphoviridae	27.9711	0.368041	2460	15.2156	1	7.93e-05	1	0.000827785	10.4346	0.0241884	0.0342225	431.391	Keep_PHASE	MultipleHost	PNNL_SM317_bin_45	95_0	PNNL_SM317_bin_45	B95	Unclassified
SM317	Post-desiccation	PNNL_D0_k127_17212241	PNNL_D0_k127_17212241	V11	Siphoviridae	27.9711	25.7628	72963	22.8117	12026	0.00235517	70	0.00292898	1.24364	1.12937	0.00259346	1.10118	Keep_PHASE	MultipleHost	PNNL_SM317_bin_8	44_2	PNNL_SM330_bin_9	B44	k__Bacteria;p__Proteobacteria;c__Betaproteobacteria;o__Burkholderiales
SM297	Post-desiccation	PNNL_D0_k127_8931386	PNNL_D0_k127_8931386	V12	Siphoviridae	5.40823	5.17309	138721	15.0914	45637	0.0010838	22	0.000417545	0.385258	0.342785	0.0012181	1.12391	Keep_PHASE	MultipleHost	PNNL_SM297_bin_1	117_1	PNNL_SM297_bin_1	B117	k__Bacteria;p__Actinobacteria;c__Actinobacteria;o__Actinomycetales
SM297	Post-desiccation	PNNL_D0_k127_8931386	PNNL_D0_k127_8931386	V12	Siphoviridae	5.40823	0.235141	3332	4.51086	72	0.000265497	1	0.000236183	0.889587	0.0521277	0.00453085	17.0655	Keep_PHASE	MultipleHost	PNNL_SM297_bin_29	115_1	PNNL_SM306_bin_7	B115	k__Bacteria;p__Actinobacteria;c__Actinobacteria;o__Actinomycetales
SM306	Post-desiccation	PNNL_D0_k127_8931386	PNNL_D0_k127_8931386	V12	Siphoviridae	2.79135	2.79135	149113	18.045	47170	0.00138714	8	0.000168898	0.12176	0.154688	0.00109186	0.787132	Keep_PHASE	OneHost	PNNL_SM306_bin_1	117_1	PNNL_SM297_bin_1	B117	k__Bacteria;p__Actinobacteria;c__Actinobacteria;o__Actinomycetales
SM317	Post-desiccation	PNNL_D0_k127_8931386	PNNL_D0_k127_8931386	V12	Siphoviridae	2.61689	2.61689	74244	9.93413	21665	0.000779462	6	0.00014006	0.179688	0.263424	0.000531689	0.682124	Keep_PHASE	OneHost	PNNL_SM317_bin_1	117_1	PNNL_SM297_bin_1	B117	k__Bacteria;p__Actinobacteria;c__Actinobacteria;o__Actinomycetales
SM317	Post-desiccation	PNNL_D0_k127_6240701	PNNL_D0_k127_6240701	V168	Unassigned	11.5482	11.5482	25373	8.03725	1069	0.00021482	7	0.000400099	1.86248	1.43683	0.000278459	1.29624	Keep_PHASE	OneHost	PNNL_SM317_bin_9	90_0	PNNL_SM317_bin_9	B90	k__Bacteria;p__Proteobacteria;c__Alphaproteobacteria;o__Rhizobiales
SM297	Post-desiccation	PNNL_D0_k127_12386774	PNNL_D0_k127_12386774	V181	Unassigned	20.3765	14.5546	142677	31.4853	14754	0.00143967	25	0.00107061	0.743654	0.462268	0.002316	1.60871	Keep_PHASE	MultipleHost	PNNL_SM297_bin_4	75_0	PNNL_SM297_bin_4	B75	k__Bacteria;p__Proteobacteria;c__Alphaproteobacteria;o__Rhizobiales
SM297	Post-desiccation	PNNL_D0_k127_12386774	PNNL_D0_k127_12386774	V181	Unassigned	20.3765	2.32874	7385	26.9784	41	0.00111546	4	0.00283573	2.54221	0.0863189	0.0328518	29.4514	Keep_PHASE	MultipleHost	PNNL_SM297_bin_47	72_1	PNNL_SM297_bin_47	B72	Unclassified
SM297	Post-desiccation	PNNL_D0_k127_12386774	PNNL_D0_k127_12386774	V181	Unassigned	20.3765	3.49311	62186	17.6562	3173	0.000512544	6	0.000330595	0.645008	0.19784	0.00167102	3.26024	Keep_PHASE	MultipleHost	PNNL_SM297_bin_9	76_0	PNNL_SM297_bin_9	B76	k__Bacteria;p__Proteobacteria;c__Alphaproteobacteria;o__Rhizobiales
SM297	Post-desiccation	PNNL_D0_k127_20280552	PNNL_D0_k127_20280552	V203	Unassigned	16.413	0.420846	182221	37.317	54917	0.00464037	1	3.06e-05	0.00658493	0.0112776	0.00270948	0.583893	Keep_PHASE	MultipleHost	PNNL_SM297_bin_3	57_1	PNNL_SM324_bin_2	B57	k__Bacteria;p__Acidobacteria
SM297	Post-desiccation	PNNL_D0_k127_20280552	PNNL_D0_k127_20280552	V203	Unassigned	16.413	0.420846	6258	12.171	57	0.000436912	1	0.000290193	0.66419	0.0345778	0.00839245	19.2086	Keep_PHASE	MultipleHost	PNNL_SM297_bin_36	73_2	PNNL_SM297_bin_36	B73	Unclassified
SM297	Post-desiccation	PNNL_D0_k127_20280552	PNNL_D0_k127_20280552	V203	Unassigned	16.413	13.4671	142677	31.4853	14754	0.00143967	32	0.00105366	0.731875	0.427727	0.00246338	1.71108	Keep_PHASE	MultipleHost	PNNL_SM297_bin_4	75_0	PNNL_SM297_bin_4	B75	k__Bacteria;p__Proteobacteria;c__Alphaproteobacteria;o__Rhizobiales
SM297	Post-desiccation	PNNL_D0_k127_20280552	PNNL_D0_k127_20280552	V203	Unassigned	16.413	0.841693	7385	26.9784	41	0.00111546	2	0.00109016	0.977322	0.0311988	0.0349424	31.3256	Keep_PHASE	MultipleHost	PNNL_SM297_bin_47	72_1	PNNL_SM297_bin_47	B72	Unclassified
SM297	Post-desiccation	PNNL_D0_k127_20280552	PNNL_D0_k127_20280552	V203	Unassigned	16.413	1.26254	62186	17.6562	3173	0.000512544	3	0.000127093	0.247965	0.0715068	0.00177736	3.46771	Keep_PHASE	MultipleHost	PNNL_SM297_bin_9	76_0	PNNL_SM297_bin_9	B76	k__Bacteria;p__Proteobacteria;c__Alphaproteobacteria;o__Rhizobiales
SM297	Post-desiccation	PNNL_D0_k127_17950257	PNNL_T0_k141_12418206	V242	Siphoviridae	31.2173	1.09534	6258	12.171	57	0.000436912	2	0.000678364	1.55263	0.0899962	0.0075377	17.2522	Keep_PHASE	MultipleHost	PNNL_SM297_bin_36	73_2	PNNL_SM297_bin_36	B73	Unclassified
SM297	Post-desiccation	PNNL_D0_k127_17950257	PNNL_T0_k141_12418206	V242	Siphoviridae	31.2173	24.0976	142677	31.4853	14754	0.00143967	44	0.00169336	1.17621	0.76536	0.0022125	1.53681	Keep_PHASE	MultipleHost	PNNL_SM297_bin_4	75_0	PNNL_SM297_bin_4	B75	k__Bacteria;p__Proteobacteria;c__Alphaproteobacteria;o__Rhizobiales
SM297	Post-desiccation	PNNL_D0_k127_17950257	PNNL_T0_k141_12418206	V242	Siphoviridae	31.2173	1.64302	7385	26.9784	41	0.00111546	3	0.0019113	1.71347	0.0609013	0.0313836	28.1352	Keep_PHASE	MultipleHost	PNNL_SM297_bin_47	72_1	PNNL_SM297_bin_47	B72	Unclassified
SM297	Post-desiccation	PNNL_D0_k127_17950257	PNNL_T0_k141_12418206	V242	Siphoviridae	31.2173	4.38138	62186	17.6562	3173	0.000512544	8	0.00039613	0.772869	0.248149	0.00159634	3.11454	Keep_PHASE	MultipleHost	PNNL_SM297_bin_9	76_0	PNNL_SM297_bin_9	B76	k__Bacteria;p__Proteobacteria;c__Alphaproteobacteria;o__Rhizobiales
SM317	Post-desiccation	PNNL_D0_k127_15285713	PNNL_T0_k141_7436763	V300	Unassigned	4.97925	0.33195	10622	18.0846	410	0.00239051	1	7.44e-05	0.0311079	0.0183555	0.00405131	1.69475	Keep_PHASE	MultipleHost	PNNL_SM317_bin_28	71_1	PNNL_SM297_bin_35	B71	k__Bacteria;p__Acidobacteria;c__Acidobacteriia;o__Acidobacteriales
SM317	Post-desiccation	PNNL_D0_k127_15285713	PNNL_T0_k141_7436763	V300	Unassigned	4.97925	4.6473	38217	6.46549	4391	0.000251675	14	0.00010345	0.411048	0.718785	0.000143924	0.571864	Keep_PHASE	MultipleHost	PNNL_SM317_bin_3	52_1	PNNL_SM297_bin_10	B52	Unclassified
SM297	Post-desiccation	PNNL_D0_k127_19158703	PNNL_D0_k127_19158703	V4	Siphoviridae	6.029	6.029	138721	15.0914	45637	0.0010838	58	0.000514078	0.474327	0.3995	0.0012868	1.1873	Keep_PHASE	OneHost	PNNL_SM297_bin_1	117_1	PNNL_SM297_bin_1	B117	k__Bacteria;p__Actinobacteria;c__Actinobacteria;o__Actinomycetales
SM306	Post-desiccation	PNNL_D0_k127_19158703	PNNL_D0_k127_19158703	V4	Siphoviridae	3.91071	3.56564	149113	18.045	47170	0.00138714	31	0.000305645	0.220341	0.197597	0.00154681	1.1151	Keep_PHASE	MultipleHost	PNNL_SM306_bin_1	117_1	PNNL_SM297_bin_1	B117	k__Bacteria;p__Actinobacteria;c__Actinobacteria;o__Actinomycetales
SM306	Post-desiccation	PNNL_D0_k127_19158703	PNNL_D0_k127_19158703	V4	Siphoviridae	3.91071	0.115021	13347	12.7188	180	0.000328387	1	7.76e-05	0.236424	0.00904337	0.00858511	26.1433	Keep_PHASE	MultipleHost	PNNL_SM306_bin_14	116_1	PNNL_SM317_bin_13	B116	k__Bacteria;p__Actinobacteria;c__Actinobacteria;o__Actinomycetales
SM306	Post-desiccation	PNNL_D0_k127_19158703	PNNL_D0_k127_19158703	V4	Siphoviridae	3.91071	0.230042	28546	7.28523	2775	0.000361888	2	4.16e-05	0.114913	0.0315764	0.00131698	3.63919	Keep_PHASE	MultipleHost	PNNL_SM306_bin_7	115_1	PNNL_SM306_bin_7	B115	k__Bacteria;p__Actinobacteria;c__Actinobacteria;o__Actinomycetales
SM317	Post-desiccation	PNNL_D0_k127_19158703	PNNL_D0_k127_19158703	V4	Siphoviridae	1.46651	1.46651	74244	9.93413	21665	0.000779462	11	0.000119915	0.153844	0.147624	0.000812303	1.04213	Keep_PHASE	OneHost	PNNL_SM317_bin_1	117_1	PNNL_SM297_bin_1	B117	k__Bacteria;p__Actinobacteria;c__Actinobacteria;o__Actinomycetales
SM297	Post-desiccation	PNNL_D0_k127_22059907	PNNL_D0_k127_22059907	V5	Unassigned	17.5406	0.40792	45104	14.0869	5842	0.00114247	1	5.89e-05	0.0515601	0.0289575	0.00203423	1.78055	Keep_PHASE	MultipleHost	PNNL_SM297_bin_12	56_2	PNNL_SM297_bin_12	B56	k__Bacteria;p__Actinobacteria;c__Actinobacteria
SM297	Post-desiccation	PNNL_D0_k127_22059907	PNNL_D0_k127_22059907	V5	Unassigned	17.5406	16.7247	398523	63.3074	79897	0.00403849	41	0.00122842	0.304177	0.264183	0.00464987	1.15139	Keep_PHASE	MultipleHost	PNNL_SM297_bin_2	94_1	PNNL_SM317_bin_2	B94	k__Bacteria;p__Proteobacteria;c__Alphaproteobacteria
SM297	Post-desiccation	PNNL_D0_k127_22059907	PNNL_D0_k127_22059907	V5	Unassigned	17.5406	0.40792	11708	19.024	57	0.000304331	1	0.000306464	1.00701	0.0214424	0.0142924	46.9633	Keep_PHASE	MultipleHost	PNNL_SM297_bin_32	93_1	PNNL_SM317_bin_26	B93	k__Bacteria;p__Proteobacteria;c__Alphaproteobacteria;o__Rhizobiales
SM306	Post-desiccation	PNNL_D0_k127_22059907	PNNL_D0_k127_22059907	V5	Unassigned	12.8253	12.8253	299332	47.5052	61657	0.00311049	29	0.000868053	0.279073	0.269978	0.00321527	1.03369	Keep_PHASE	OneHost	PNNL_SM306_bin_2	94_1	PNNL_SM317_bin_2	B94	k__Bacteria;p__Proteobacteria;c__Alphaproteobacteria
SM317	Post-desiccation	PNNL_D0_k127_22059907	PNNL_D0_k127_22059907	V5	Unassigned	15.0886	15.0886	388676	61.5099	87925	0.0044107	43	0.00128347	0.29099	0.245305	0.00523215	1.18624	Keep_PHASE	OneHost	PNNL_SM317_bin_2	94_1	PNNL_SM317_bin_2	B94	k__Bacteria;p__Proteobacteria;c__Alphaproteobacteria
SM297	Post-desiccation	PNNL_D0_k127_27728369	PNNL_D0_k127_27728369	V6	Unassigned	14.2766	14.2766	15672	13.6579	565	0.000861452	18	0.00165891	1.92572	1.04531	0.00158701	1.84225	Keep_PHASE	OneHost	PNNL_SM297_bin_21	102_1	PNNL_SM297_bin_21	B102	k__Bacteria;p__Proteobacteria;c__Alphaproteobacteria
SM317	Post-desiccation	PNNL_D0_k127_27728369	PNNL_D0_k127_27728369	V6	Unassigned	10.258	0.466274	57815	20.4319	1566	0.000391821	1	3.74e-05	0.0953838	0.0228208	0.00163768	4.17968	Keep_PHASE	MultipleHost	PNNL_SM317_bin_10	89_1	PNNL_SM317_bin_10	B89	k__Bacteria;p__Proteobacteria;c__Alphaproteobacteria;o__Rhizobiales
SM317	Post-desiccation	PNNL_D0_k127_27728369	PNNL_D0_k127_27728369	V6	Unassigned	10.258	0.466274	60603	25.6313	5707	0.00204717	1	4.47e-05	0.0218482	0.0181916	0.00245865	1.201	Keep_PHASE	MultipleHost	PNNL_SM317_bin_11	79_0	PNNL_SM317_bin_11	B79	k__Bacteria;p__Proteobacteria;c__Alphaproteobacteria;o__Rhizobiales
SM317	Post-desiccation	PNNL_D0_k127_27728369	PNNL_D0_k127_27728369	V6	Unassigned	10.258	0.466274	7530	6.61637	129	0.000199807	1	9.29e-05	0.465057	0.0704729	0.00131854	6.59908	Keep_PHASE	MultipleHost	PNNL_SM317_bin_17	98_1	PNNL_SM297_bin_22	B98	k__Bacteria;p__Proteobacteria;c__Alphaproteobacteria;o__Caulobacterales;f__Caulobacteraceae
SM317	Post-desiccation	PNNL_D0_k127_27728369	PNNL_D0_k127_27728369	V6	Unassigned	10.258	8.85921	10178	11.715	470	0.00125198	19	0.00231274	1.84726	0.756228	0.00305826	2.44273	Keep_PHASE	MultipleHost	PNNL_SM317_bin_20	102_1	PNNL_SM297_bin_21	B102	k__Bacteria;p__Proteobacteria;c__Alphaproteobacteria
SM297	Post-desiccation	PNNL_D0_k127_21950498	PNNL_D0_k127_21950498	V7	Siphoviridae	6.73953	6.73953	138721	15.0914	45637	0.0010838	22	0.00043595	0.402241	0.446581	0.000976196	0.900711	Keep_PHASE	OneHost	PNNL_SM297_bin_1	117_1	PNNL_SM297_bin_1	B117	k__Bacteria;p__Actinobacteria;c__Actinobacteria;o__Actinomycetales
SM306	Post-desiccation	PNNL_D0_k127_21950498	PNNL_D0_k127_21950498	V7	Siphoviridae	5.64663	4.87664	149113	18.045	47170	0.00138714	19	0.000418816	0.301927	0.270248	0.00154974	1.11722	Keep_PHASE	MultipleHost	PNNL_SM306_bin_1	117_1	PNNL_SM297_bin_1	B117	k__Bacteria;p__Actinobacteria;c__Actinobacteria;o__Actinomycetales
SM306	Post-desiccation	PNNL_D0_k127_21950498	PNNL_D0_k127_21950498	V7	Siphoviridae	5.64663	0.51333	13347	12.7188	180	0.000328387	2	0.000347152	1.05714	0.04036	0.0086014	26.1929	Keep_PHASE	MultipleHost	PNNL_SM306_bin_14	116_1	PNNL_SM317_bin_13	B116	k__Bacteria;p__Actinobacteria;c__Actinobacteria;o__Actinomycetales
SM306	Post-desiccation	PNNL_D0_k127_21950498	PNNL_D0_k127_21950498	V7	Siphoviridae	5.64663	0.256665	28546	7.28523	2775	0.000361888	1	4.65e-05	0.128455	0.0352309	0.00131948	3.6461	Keep_PHASE	MultipleHost	PNNL_SM306_bin_7	115_1	PNNL_SM306_bin_7	B115	k__Bacteria;p__Actinobacteria;c__Actinobacteria;o__Actinomycetales
SM317	Post-desiccation	PNNL_D0_k127_21950498	PNNL_D0_k127_21950498	V7	Siphoviridae	3.46084	3.46084	74244	9.93413	21665	0.000779462	11	0.000268095	0.343949	0.348379	0.000769551	0.987284	Keep_PHASE	OneHost	PNNL_SM317_bin_1	117_1	PNNL_SM297_bin_1	B117	k__Bacteria;p__Actinobacteria;c__Actinobacteria;o__Actinomycetales
SM297	Post-desiccation	PNNL_D0_k127_27523483	PNNL_D0_k127_27523483	V8	Unassigned	6.47359	6.47359	138721	15.0914	45637	0.0010838	26	0.000481861	0.444601	0.42896	0.00112333	1.03646	Keep_PHASE	OneHost	PNNL_SM297_bin_1	117_1	PNNL_SM297_bin_1	B117	k__Bacteria;p__Actinobacteria;c__Actinobacteria;o__Actinomycetales
SM306	Post-desiccation	PNNL_D0_k127_27523483	PNNL_D0_k127_27523483	V8	Unassigned	4.25894	4.25894	149113	18.045	47170	0.00138714	19	0.000391703	0.282381	0.236018	0.00165963	1.19644	Keep_PHASE	OneHost	PNNL_SM306_bin_1	117_1	PNNL_SM297_bin_1	B117	k__Bacteria;p__Actinobacteria;c__Actinobacteria;o__Actinomycetales
SM317	Post-desiccation	PNNL_D0_k127_27523483	PNNL_D0_k127_27523483	V8	Unassigned	3.06644	3.06644	74244	9.93413	21665	0.000779462	11	0.00025074	0.321683	0.308677	0.000812303	1.04213	Keep_PHASE	OneHost	PNNL_SM317_bin_1	117_1	PNNL_SM297_bin_1	B117	k__Bacteria;p__Actinobacteria;c__Actinobacteria;o__Actinomycetales
SM297	Post-desiccation	PNNL_D0_k127_18242967	PNNL_D0_k127_18242967	V9	Siphoviridae	2.87704	2.74627	138721	15.0914	45637	0.0010838	42	0.000230626	0.212793	0.181976	0.00126734	1.16934	Keep_PHASE	MultipleHost	PNNL_SM297_bin_1	117_1	PNNL_SM297_bin_1	B117	k__Bacteria;p__Actinobacteria;c__Actinobacteria;o__Actinomycetales
SM297	Post-desiccation	PNNL_D0_k127_18242967	PNNL_D0_k127_18242967	V9	Siphoviridae	2.87704	0.0653874	43133	9.94264	10481	0.00111558	1	1.16e-05	0.0104295	0.00657646	0.00176918	1.58588	Keep_PHASE	MultipleHost	PNNL_SM297_bin_5	43_1	PNNL_SM306_bin_3	B43	k__Bacteria;p__Actinobacteria;c__Actinobacteria;o__Actinomycetales
SM297	Post-desiccation	PNNL_D0_k127_18242967	PNNL_D0_k127_18242967	V9	Siphoviridae	2.87704	0.0653874	60042	14.7414	15660	0.00189133	1	1.24e-05	0.00655225	0.00443561	0.00279385	1.47719	Keep_PHASE	MultipleHost	PNNL_SM297_bin_6	48_1	PNNL_SM330_bin_2	B48	k__Bacteria;p__Proteobacteria;c__Betaproteobacteria;o__Burkholderiales
SM306	Post-desiccation	PNNL_D0_k127_18242967	PNNL_D0_k127_18242967	V9	Siphoviridae	4.9465	4.4754	149113	18.045	47170	0.00138714	57	0.000348167	0.250996	0.248013	0.00140383	1.01203	Keep_PHASE	MultipleHost	PNNL_SM306_bin_1	117_1	PNNL_SM297_bin_1	B117	k__Bacteria;p__Actinobacteria;c__Actinobacteria;o__Actinomycetales
SM306	Post-desiccation	PNNL_D0_k127_18242967	PNNL_D0_k127_18242967	V9	Siphoviridae	4.9465	0.157032	13347	12.7188	180	0.000328387	2	9.62e-05	0.29294	0.0123464	0.00779153	23.7267	Keep_PHASE	MultipleHost	PNNL_SM306_bin_14	116_1	PNNL_SM317_bin_13	B116	k__Bacteria;p__Actinobacteria;c__Actinobacteria;o__Actinomycetales
SM306	Post-desiccation	PNNL_D0_k127_18242967	PNNL_D0_k127_18242967	V9	Siphoviridae	4.9465	0.314063	28546	7.28523	2775	0.000361888	4	5.15e-05	0.142382	0.0431096	0.00119524	3.3028	Keep_PHASE	MultipleHost	PNNL_SM306_bin_7	115_1	PNNL_SM306_bin_7	B115	k__Bacteria;p__Actinobacteria;c__Actinobacteria;o__Actinomycetales
SM317	Post-desiccation	PNNL_D0_k127_18242967	PNNL_D0_k127_18242967	V9	Siphoviridae	2.32183	2.08964	74244	9.93413	21665	0.000779462	27	0.000182349	0.233942	0.21035	0.000866885	1.11216	Keep_PHASE	MultipleHost	PNNL_SM317_bin_1	117_1	PNNL_SM297_bin_1	B117	k__Bacteria;p__Actinobacteria;c__Actinobacteria;o__Actinomycetales
SM317	Post-desiccation	PNNL_D0_k127_18242967	PNNL_D0_k127_18242967	V9	Siphoviridae	2.32183	0.232183	15657	8.41982	580	0.000336704	3	8.14e-05	0.241846	0.0275757	0.00295298	8.77025	Keep_PHASE	MultipleHost	PNNL_SM317_bin_13	116_1	PNNL_SM317_bin_13	B116	k__Bacteria;p__Actinobacteria;c__Actinobacteria;o__Actinomycetales
SM324	Pre-desiccation	PNNL_T0_k141_26877992	PNNL_T0_k141_26877992	V1	Unassigned	17.4321	15.4952	100305	44.5154	8506	0.00337303	16	0.00119021	0.352861	0.348087	0.0034193	1.01372	Keep_PHASE	MultipleHost	PNNL_SM324_bin_17	94_1	PNNL_SM317_bin_2	B94	k__Bacteria;p__Proteobacteria;c__Alphaproteobacteria
SM324	Pre-desiccation	PNNL_T0_k141_26877992	PNNL_T0_k141_26877992	V1	Unassigned	17.4321	1.9369	588078	114.16	195915	0.0148906	2	6.51e-05	0.00437034	0.0169665	0.0038356	0.257586	Keep_PHASE	MultipleHost	PNNL_SM324_bin_2	57_1	PNNL_SM324_bin_2	B57	k__Bacteria;p__Acidobacteria
SM330	Pre-desiccation	PNNL_T0_k141_26877992	PNNL_T0_k141_26877992	V1	Unassigned	28.3272	0.690907	45532	17.6653	8476	0.00255748	1	6.5e-05	0.0254278	0.039111	0.00166273	0.650143	Keep_PHASE	MultipleHost	PNNL_SM330_bin_15	29_1	PNNL_SM324_bin_14	B29	k__Bacteria;p__Acidobacteria
SM330	Pre-desiccation	PNNL_T0_k141_26877992	PNNL_T0_k141_26877992	V1	Unassigned	28.3272	26.2545	133558	51.9402	13172	0.0040071	38	0.00247705	0.618165	0.505474	0.00490044	1.22294	Keep_PHASE	MultipleHost	PNNL_SM330_bin_16	94_1	PNNL_SM317_bin_2	B94	k__Bacteria;p__Proteobacteria;c__Alphaproteobacteria
SM330	Pre-desiccation	PNNL_T0_k141_26877992	PNNL_T0_k141_26877992	V1	Unassigned	28.3272	0.690907	657209	127.299	218176	0.0165089	1	3.25e-05	0.00196662	0.00542743	0.00598196	0.362347	Keep_PHASE	MultipleHost	PNNL_SM330_bin_3	57_1	PNNL_SM324_bin_2	B57	k__Bacteria;p__Acidobacteria
SM330	Pre-desiccation	PNNL_T0_k141_26877992	PNNL_T0_k141_26877992	V1	Unassigned	28.3272	0.690907	21046	24.5707	442	0.00121634	1	0.000195688	0.160883	0.0281192	0.00695925	5.72147	Keep_PHASE	MultipleHost	PNNL_SM330_bin_39	85_1	PNNL_SM297_bin_43	B85	k__Bacteria;p__Chloroflexi;c__Thermomicrobia
SM335	Pre-desiccation	PNNL_T0_k141_26877992	PNNL_T0_k141_26877992	V1	Unassigned	36.5404	0.545379	680141	185.026	236377	0.0351627	1	4.56e-05	0.00129679	0.00294757	0.0154699	0.439951	Keep_PHASE	MultipleHost	PNNL_SM335_bin_12	21_1	PNNL_SM324_bin_8	B21	d__Bacteria;p__Gemmatimonadota;c__Gemmatimonadetes;o__Longimicrobiales
SM335	Pre-desiccation	PNNL_T0_k141_26877992	PNNL_T0_k141_26877992	V1	Unassigned	36.5404	32.1774	261814	80.1954	29982	0.00564879	59	0.00302918	0.536253	0.401237	0.00754961	1.3365	Keep_PHASE	MultipleHost	PNNL_SM335_bin_14	94_1	PNNL_SM317_bin_2	B94	k__Bacteria;p__Proteobacteria;c__Alphaproteobacteria
SM335	Pre-desiccation	PNNL_T0_k141_26877992	PNNL_T0_k141_26877992	V1	Unassigned	36.5404	0.545379	301143	55.7655	87384	0.00602882	1	3.1e-05	0.00514846	0.00977987	0.00317378	0.526434	Keep_PHASE	MultipleHost	PNNL_SM335_bin_2	56_1	PNNL_SM335_bin_2	B56	k__Bacteria;p__Acidobacteria
SM335	Pre-desiccation	PNNL_T0_k141_26877992	PNNL_T0_k141_26877992	V1	Unassigned	36.5404	0.545379	1035628	200.452	322939	0.0244004	1	3.24e-05	0.00132962	0.00272075	0.0119243	0.488695	Keep_PHASE	MultipleHost	PNNL_SM335_bin_3	57_1	PNNL_SM324_bin_2	B57	k__Bacteria;p__Acidobacteria
SM335	Pre-desiccation	PNNL_T0_k141_26877992	PNNL_T0_k141_26877992	V1	Unassigned	36.5404	0.545379	12135	22.4605	62	0.000431696	1	0.000310239	0.718653	0.0242817	0.0127767	29.5965	Keep_PHASE	MultipleHost	PNNL_SM335_bin_46	93_2	PNNL_SM317_bin_26	B93	k__Bacteria;p__Proteobacteria;c__Alphaproteobacteria;o__Rhizobiales
SM335	Pre-desiccation	PNNL_T0_k141_26877992	PNNL_T0_k141_26877992	V1	Unassigned	36.5404	1.63614	15938	38.6931	87	0.00104158	3	0.00122078	1.17204	0.042285	0.0288703	27.7177	Keep_PHASE	MultipleHost	PNNL_SM335_bin_49	91_1	PNNL_SM324_bin_44	B91	Unclassified
SM335	Pre-desiccation	PNNL_T0_k141_26877992	PNNL_T0_k141_26877992	V1	Unassigned	36.5404	0.545379	4560	40.1451	4	0.000660468	1	0.00147565	2.23425	0.0135852	0.108622	164.462	Keep_PHASE	MultipleHost	PNNL_SM335_bin_73	96_0	PNNL_SM335_bin_73	B96	Unclassified
SM324	Pre-desiccation	PNNL_T0_k141_9081860	PNNL_T0_k141_9081860	V2	Unassigned	25.0812	0.404535	21024	7.52605	4666	0.00120064	1	4.01e-05	0.0333839	0.0537513	0.000745698	0.621082	Keep_PHASE	MultipleHost	PNNL_SM324_bin_15	25_1	PNNL_SM324_bin_15	B25	d__Bacteria;p__Gemmatimonadota;c__Gemmatimonadetes;o__Gemmatimonadales;f__Gemmatimonadaceae
SM324	Pre-desiccation	PNNL_T0_k141_9081860	PNNL_T0_k141_9081860	V2	Unassigned	25.0812	19.8222	100305	44.5154	8506	0.00337303	49	0.00243491	0.721876	0.445289	0.00546816	1.62114	Keep_PHASE	MultipleHost	PNNL_SM324_bin_17	94_1	PNNL_SM317_bin_2	B94	k__Bacteria;p__Proteobacteria;c__Alphaproteobacteria
SM324	Pre-desiccation	PNNL_T0_k141_9081860	PNNL_T0_k141_9081860	V2	Unassigned	25.0812	0.80907	45552	21.6622	1542	0.000698961	2	0.000106494	0.15236	0.0373494	0.00285128	4.07932	Keep_PHASE	MultipleHost	PNNL_SM324_bin_19	89_2	PNNL_SM317_bin_10	B89	k__Bacteria;p__Proteobacteria;c__Alphaproteobacteria;o__Rhizobiales
SM324	Pre-desiccation	PNNL_T0_k141_9081860	PNNL_T0_k141_9081860	V2	Unassigned	25.0812	0.404535	588078	114.16	195915	0.0148906	1	2.17e-05	0.00145972	0.00354358	0.00613392	0.411933	Keep_PHASE	MultipleHost	PNNL_SM324_bin_2	57_1	PNNL_SM324_bin_2	B57	k__Bacteria;p__Acidobacteria
SM324	Pre-desiccation	PNNL_T0_k141_9081860	PNNL_T0_k141_9081860	V2	Unassigned	25.0812	1.61814	9596	12.7839	51	0.000183025	4	0.000596667	3.26003	0.126577	0.00471388	25.7554	Keep_PHASE	MultipleHost	PNNL_SM324_bin_33	93_2	PNNL_SM317_bin_26	B93	k__Bacteria;p__Proteobacteria;c__Alphaproteobacteria;o__Rhizobiales
SM324	Pre-desiccation	PNNL_T0_k141_9081860	PNNL_T0_k141_9081860	V2	Unassigned	25.0812	1.61814	6402	22.4486	32	0.00080799	4	0.00157048	1.94369	0.0720821	0.0217874	26.965	Keep_PHASE	MultipleHost	PNNL_SM324_bin_44	91_1	PNNL_SM324_bin_44	B91	Unclassified
SM324	Pre-desiccation	PNNL_T0_k141_9081860	PNNL_T0_k141_9081860	V2	Unassigned	25.0812	0.404535	477522	130.538	168712	0.0253429	1	3.06e-05	0.00120777	0.00309899	0.00987691	0.38973	Keep_PHASE	MultipleHost	PNNL_SM324_bin_8	21_1	PNNL_SM324_bin_8	B21	d__Bacteria;p__Gemmatimonadota;c__Gemmatimonadetes;o__Longimicrobiales
SM330	Pre-desiccation	PNNL_T0_k141_9081860	PNNL_T0_k141_9081860	V2	Unassigned	29.336	24.1312	133558	51.9402	13172	0.0040071	51	0.00222077	0.55421	0.464596	0.00478001	1.19288	Keep_PHASE	MultipleHost	PNNL_SM330_bin_16	94_1	PNNL_SM317_bin_2	B94	k__Bacteria;p__Proteobacteria;c__Alphaproteobacteria
SM330	Pre-desiccation	PNNL_T0_k141_9081860	PNNL_T0_k141_9081860	V2	Unassigned	29.336	0.473162	19921	10.168	1993	0.00104113	1	5.72e-05	0.0548935	0.0465344	0.00122814	1.17963	Keep_PHASE	MultipleHost	PNNL_SM330_bin_19	81_1	PNNL_SM335_bin_22	B81	k__Bacteria;p__Proteobacteria;c__Alphaproteobacteria;o__Rhizobiales
SM330	Pre-desiccation	PNNL_T0_k141_9081860	PNNL_T0_k141_9081860	V2	Unassigned	29.336	0.473162	34727	19.0396	6555	0.00395476	1	6.14e-05	0.0155228	0.0248514	0.00247024	0.624624	Keep_PHASE	MultipleHost	PNNL_SM330_bin_21	24_1	PNNL_SM330_bin_21	B24	d__Bacteria;p__Gemmatimonadota;c__Gemmatimonadetes;o__Gemmatimonadales;f__Gemmatimonadaceae
SM330	Pre-desiccation	PNNL_T0_k141_9081860	PNNL_T0_k141_9081860	V2	Unassigned	29.336	0.473162	657209	127.299	218176	0.0165089	1	2.17e-05	0.00131372	0.00371693	0.00583495	0.353442	Keep_PHASE	MultipleHost	PNNL_SM330_bin_3	57_1	PNNL_SM324_bin_2	B57	k__Bacteria;p__Acidobacteria
SM330	Pre-desiccation	PNNL_T0_k141_9081860	PNNL_T0_k141_9081860	V2	Unassigned	29.336	0.473162	15115	12.6942	1382	0.0019557	1	9.4e-05	0.0480832	0.037274	0.00252284	1.28999	Keep_PHASE	MultipleHost	PNNL_SM330_bin_33	134_1	PNNL_SM330_bin_33	B134	k__Bacteria;p__Actinobacteria;c__Actinobacteria;o__Actinomycetales
SM330	Pre-desiccation	PNNL_T0_k141_9081860	PNNL_T0_k141_9081860	V2	Unassigned	29.336	0.473162	12300	10.7027	850	0.00129319	1	9.74e-05	0.0753397	0.0442097	0.00220379	1.70415	Keep_PHASE	MultipleHost	PNNL_SM330_bin_36	80_2	PNNL_SM306_bin_18	B80	k__Bacteria;p__Proteobacteria;c__Alphaproteobacteria;o__Rhizobiales
SM330	Pre-desiccation	PNNL_T0_k141_9081860	PNNL_T0_k141_9081860	V2	Unassigned	29.336	0.473162	6989	6.21418	56	8.92e-05	1	9.96e-05	1.11597	0.0761423	0.0013075	14.6564	Keep_PHASE	MultipleHost	PNNL_SM330_bin_37	73_1	PNNL_SM330_bin_37	B73	Unclassified
SM330	Pre-desiccation	PNNL_T0_k141_9081860	PNNL_T0_k141_9081860	V2	Unassigned	29.336	1.89265	21046	24.5707	442	0.00121634	4	0.000522887	0.429886	0.0770286	0.00678821	5.58086	Keep_PHASE	MultipleHost	PNNL_SM330_bin_39	85_1	PNNL_SM297_bin_43	B85	k__Bacteria;p__Chloroflexi;c__Thermomicrobia
SM330	Pre-desiccation	PNNL_T0_k141_9081860	PNNL_T0_k141_9081860	V2	Unassigned	29.336	0.473162	1784	12.1023	2	0.000191394	1	0.000759579	3.96867	0.0390968	0.0194281	101.509	Keep_PHASE	MultipleHost	PNNL_SM330_bin_56	92_1	PNNL_SM330_bin_56	B92	Unclassified
SM335	Pre-desiccation	PNNL_T0_k141_9081860	PNNL_T0_k141_9081860	V2	Unassigned	49.8264	44.2424	261814	80.1954	29982	0.00564879	103	0.00353259	0.625372	0.551683	0.00640331	1.13357	Keep_PHASE	MultipleHost	PNNL_SM335_bin_14	94_1	PNNL_SM317_bin_2	B94	k__Bacteria;p__Proteobacteria;c__Alphaproteobacteria
SM335	Pre-desiccation	PNNL_T0_k141_9081860	PNNL_T0_k141_9081860	V2	Unassigned	49.8264	0.429538	301143	55.7655	87384	0.00602882	1	2.07e-05	0.00343922	0.00770258	0.00269188	0.446503	Keep_PHASE	MultipleHost	PNNL_SM335_bin_2	56_1	PNNL_SM335_bin_2	B56	k__Bacteria;p__Acidobacteria
SM335	Pre-desiccation	PNNL_T0_k141_9081860	PNNL_T0_k141_9081860	V2	Unassigned	49.8264	1.71815	12135	22.4605	62	0.000431696	4	0.000828973	1.92027	0.0764965	0.0108367	25.1027	Keep_PHASE	MultipleHost	PNNL_SM335_bin_46	93_2	PNNL_SM317_bin_26	B93	k__Bacteria;p__Proteobacteria;c__Alphaproteobacteria;o__Rhizobiales
SM335	Pre-desiccation	PNNL_T0_k141_9081860	PNNL_T0_k141_9081860	V2	Unassigned	49.8264	1.71815	15938	38.6931	87	0.00104158	4	0.00108733	1.04392	0.0444046	0.0244868	23.5092	Keep_PHASE	MultipleHost	PNNL_SM335_bin_49	91_1	PNNL_SM324_bin_44	B91	Unclassified
SM335	Pre-desiccation	PNNL_T0_k141_9081860	PNNL_T0_k141_9081860	V2	Unassigned	49.8264	0.429538	57677	14.132	13876	0.00166942	1	2.74e-05	0.0164338	0.0303946	0.00090262	0.54068	Keep_PHASE	MultipleHost	PNNL_SM335_bin_7	22_1	PNNL_SM330_bin_10	B22	k__Bacteria;p__Proteobacteria;c__Gammaproteobacteria
SM335	Pre-desiccation	PNNL_T0_k141_9081860	PNNL_T0_k141_9081860	V2	Unassigned	49.8264	0.429538	1843	15.7402	1	0.000153616	1	0.000956277	6.22511	0.0272893	0.0350422	228.115	Keep_PHASE	MultipleHost	PNNL_SM335_bin_72	92_1	PNNL_SM330_bin_56	B92	Unclassified
SM335	Pre-desiccation	PNNL_T0_k141_9081860	PNNL_T0_k141_9081860	V2	Unassigned	49.8264	0.859077	4560	40.1451	4	0.000660468	2	0.0019715	2.98501	0.0213993	0.0921293	139.491	Keep_PHASE	MultipleHost	PNNL_SM335_bin_73	96_0	PNNL_SM335_bin_73	B96	Unclassified
SM330	Pre-desiccation	PNNL_T0_k141_22252961	PNNL_T0_k141_22252961	V274	Unassigned	2.68567	2.68567	10069	5.10146	1732	0.000895791	13	0.000680349	0.759495	0.526451	0.00129233	1.44267	Keep_PHASE	OneHost	PNNL_SM330_bin_18	14_1	PNNL_SM330_bin_18	B14	k__Bacteria;p__Chlamydiae;c__Chlamydiia;o__Chlamydiales
SM324	Pre-desiccation	PNNL_T0_k141_23983548	PNNL_T0_k141_23983548	V3	Unassigned	20.1265	12.0759	108034	82.2766	15406	0.0179632	15	0.00218971	0.1219	0.146772	0.0149191	0.830537	Keep_PHASE	MultipleHost	PNNL_SM324_bin_26	8_2	PNNL_SM297_bin_18	B8	Unclassified
SM324	Pre-desiccation	PNNL_T0_k141_23983548	PNNL_T0_k141_23983548	V3	Unassigned	20.1265	6.44048	24676	21.9394	1454	0.00231	8	0.00136339	0.59021	0.293557	0.00464437	2.01054	Keep_PHASE	MultipleHost	PNNL_SM324_bin_29	12_1	PNNL_SM324_bin_29	B12	Unclassified
SM324	Pre-desiccation	PNNL_T0_k141_23983548	PNNL_T0_k141_23983548	V3	Unassigned	20.1265	1.61012	13696	47.2943	234	0.00566582	2	0.0013238	0.233648	0.0340447	0.0388843	6.86297	Keep_PHASE	MultipleHost	PNNL_SM324_bin_42	9_1	PNNL_SM330_bin_50	B9	Unclassified
SM330	Pre-desiccation	PNNL_T0_k141_23983548	PNNL_T0_k141_23983548	V3	Unassigned	33.5442	17.1144	126300	92.3707	18650	0.0200483	25	0.00350469	0.174813	0.185279	0.0189157	0.943508	Keep_PHASE	MultipleHost	PNNL_SM330_bin_30	8_2	PNNL_SM297_bin_18	B8	Unclassified
SM330	Pre-desiccation	PNNL_T0_k141_23983548	PNNL_T0_k141_23983548	V3	Unassigned	33.5442	13.6915	29032	27.1555	1743	0.00306614	20	0.00358583	1.16949	0.504189	0.00711207	2.31955	Keep_PHASE	MultipleHost	PNNL_SM330_bin_38	12_1	PNNL_SM324_bin_29	B12	Unclassified
SM330	Pre-desiccation	PNNL_T0_k141_23983548	PNNL_T0_k141_23983548	V3	Unassigned	33.5442	2.05373	12543	46.3171	257	0.00712466	3	0.00212344	0.298041	0.0443405	0.0478894	6.72164	Keep_PHASE	MultipleHost	PNNL_SM330_bin_50	9_1	PNNL_SM330_bin_50	B9	Unclassified
SM330	Pre-desiccation	PNNL_T0_k141_23983548	PNNL_T0_k141_23983548	V3	Unassigned	33.5442	0.684575	1827	15.7489	11	0.00169235	1	0.00165231	0.976342	0.0434681	0.038012	22.4611	Keep_PHASE	MultipleHost	PNNL_SM330_bin_60	11_1	PNNL_SM330_bin_60	B11	Unclassified
SM335	Pre-desiccation	PNNL_T0_k141_23983548	PNNL_T0_k141_23983548	V3	Unassigned	26.8353	15.3345	124932	98.5426	15511	0.0194063	20	0.00302384	0.155817	0.155613	0.0194319	1.00131	Keep_PHASE	MultipleHost	PNNL_SM335_bin_34	8_2	PNNL_SM297_bin_18	B8	Unclassified
SM335	Pre-desiccation	PNNL_T0_k141_23983548	PNNL_T0_k141_23983548	V3	Unassigned	26.8353	6.90052	28292	28.0516	1462	0.00289058	9	0.00171047	0.591739	0.245994	0.0069533	2.4055	Keep_PHASE	MultipleHost	PNNL_SM335_bin_39	12_1	PNNL_SM324_bin_29	B12	Unclassified
SM335	Pre-desiccation	PNNL_T0_k141_23983548	PNNL_T0_k141_23983548	V3	Unassigned	26.8353	2.30017	18882	85.8179	369	0.015541	3	0.00261355	0.168171	0.0268029	0.0975097	6.27434	Keep_PHASE	MultipleHost	PNNL_SM335_bin_59	10_0	PNNL_SM335_bin_59	B10	Unclassified
SM335	Pre-desiccation	PNNL_T0_k141_23983548	PNNL_T0_k141_23983548	V3	Unassigned	26.8353	2.30017	2794	15.0706	21	0.00125307	3	0.00310173	2.4753	0.152626	0.0203224	16.218	Keep_PHASE	MultipleHost	PNNL_SM335_bin_63	11_1	PNNL_SM330_bin_60	B11	Unclassified
SM335	Pre-desiccation	PNNL_T0_k141_7025232	PNNL_T0_k141_7025232	V393	Siphoviridae	2.36531	2.36531	7696	4.40979	1277	0.000843369	6	0.000451772	0.535676	0.536377	0.000842266	0.998693	Keep_PHASE	OneHost	PNNL_SM335_bin_24	42_1	PNNL_SM335_bin_24	B42	k__Bacteria;p__Proteobacteria;c__Alphaproteobacteria
