# Supplementary material for: Hi-C metagenome sequencing reveals soil phage–host interactions
Source: Nat Commun. 2023 Nov 23;14:7666. doi: 10.1038/s41467-023-42967-z (PMC10667309; doi:10.1038/s41467-023-42967-z)
Supplement: Supplementary file 9 — Supplementary Data 6 [file 41467_2023_42967_MOESM9_ESM.xlsx]

## Sheet: Sheet1
		Binning													dRep result		checkM result
Uniq bin-ID	Taxonomy	num_contigs	genome_size	GC%	N50	mean_contig_length	abundance	completeness	marker_gene_overrepresentation	marker_lineage	mash_reference	mash_hashes	mash_p-value	kmer_coherence	dRep_final_secondary_cluster	Category	checkM_Taxonomy (sister lineage)	checkM_# unique markers (of 43)	checkM_# multi-copy	checkM_Insertion branch UID	checkM_Taxonomy (contained)	checkM_GC	checkM_Genome size (Mbp)	checkM_Gene count	checkM_Coding density	checkM_Translation table	checkM_# descendant genomes	checkM_Lineage: GC mean	checkM_Lineage: GC std	checkM_Lineage: genome size (Mbp) mean	checkM_Lineage: genome size (Mbp) std	checkM_Lineage: gene count mean	checkM_Lineage: gene count std	checkM_qa_MarkerLineage	checkM_qa_Marker	checkM_qa_Completeness	checkM_qa_Contamination	checkM_qa_heterogeneity	gtdb_classification	fastani_reference	fastani_reference_radius	fastani_taxonomy	fastani_ani	fastani_af	closest_placement_reference	closest_placement_radius	closest_placement_taxonomy	closest_placement_ani	closest_placement_af
PNNL_SM297_bin_1	k__Bacteria;p__Actinobacteria;c__Actinobacteria;o__Actinomycetales	627	9192067	68.27	14824	14660.4	1.30303	97.03	7.46	o__Actinomycetales (UID1696)	Micromonospora_lupini_str._Lupac_08.fna	7	1.14e-25	0.012	117_1	rep	unresolved	28	2	UID1752	k__Bacteria;p__Actinobacteria;c__Actinobacteria;o__Actinomycetales;f__Micromonosporaceae	68.2691	9.19207	8622	0.917635	11	55	69.8974	0.868298	5.91643	1.05889	5471.56	956.077	o__Actinomycetales	(UID1696)	97.03	7.46	9.52	d__Bacteria;p__Actinobacteriota;c__Actinomycetia;o__Mycobacteriales;f__Micromonosporaceae;g__Rhizocola;s__	N/A	N/A	N/A	N/A	N/A	GCF_016862955.1	95	d__Bacteria;p__Actinobacteriota;c__Actinomycetia;o__Mycobacteriales;f__Micromonosporaceae;g__Rhizocola;s__Rhizocola hellebori	83.07	0.62
PNNL_SM297_bin_10	Unclassified (Bacteria)	832	3399112	72.28	7020	4085.47	0.17274	43.97	8.62	k__Bacteria (UID203)	Beutenbergia_cavernae_DSM_12333.fna	4	1.66e-15	0.019	52_1	rep	o__Solirubrobacterales	2	0	UID2113	k__Bacteria;p__Actinobacteria;c__Actinobacteria	72.2842	3.39911	3543	0.926302	11	8	71.7357	2.30445	5.60481	1.85734	5389	1723.35	k__Bacteria	(UID203)	43.97	8.62	16.67	d__Bacteria;p__Acidobacteriota;c__Vicinamibacteria;o__;f__;g__;s__	N/A	N/A	N/A	N/A	N/A	N/A	N/A	N/A	N/A	N/A
PNNL_SM297_bin_11	k__Bacteria;p__Proteobacteria;c__Betaproteobacteria	700	3213022	65.38	10412	4590.03	1.50435	60.4	1.66	c__Betaproteobacteria (UID3959)	Xenophilus_azovorans_DSM_13620.fna	5	2.32e-19	0.014	44_2	rep	o__Nitrosomonadales;f__Nitrosomonadaceae	35	0	UID3962	k__Bacteria;p__Proteobacteria;c__Betaproteobacteria	65.3755	3.21302	3461	0.904835	11	10	53.1126	7.69458	3.16253	0.333281	3037	366.434	c__Betaproteobacteria	(UID3959)	60.4	1.66	71.43
PNNL_SM297_bin_12	k__Bacteria;p__Actinobacteria;c__Actinobacteria	549	3201848	65.32	6633	5832.15	0.39436	49.61	7.99	k__Bacteria (UID203)	Streptomyces_sp._W007.fna	3	2.58e-11	0.013	56_2	rep	unresolved	16	11	UID1456	k__Bacteria;p__Actinobacteria;c__Actinobacteria	65.3184	3.20185	3193	0.936815	11	700	64.93	6.79727	4.49996	2.15273	4178.62	1972.13	k__Bacteria	(UID203)	49.61	7.99	64.52
PNNL_SM297_bin_18	Unclassified (Archaea)	392	1526275	33.73	2127	3893.56	3.20766	63.33	7.61	k__Archaea (UID2)	Wickerhamomyces_canadensis.fna	1	6.18e-06	0.015	8_1	rep	c__Nitrososphaerales;o__Nitrososphaerales;f__Nitrososphaeraceae;g__Candidatus_Nitrososphaera;s__Candidatus_Nitrososphaera_gargensis	19	4	UID200	k__Archaea;p__Thaumarchaeota;c__Nitrosopumilales;o__Nitrosopumilales	33.7306	1.52628	1957	0.775658	11	4	43.1401	10.244	2.03294	0.49309	2374.5	711.548	k__Archaea	(UID2)	63.33	7.61	80	d__Archaea;p__Thermoproteota;c__Nitrososphaeria;o__Nitrososphaerales;f__Nitrososphaeraceae;g__Nitrosocosmicus;s__	N/A	N/A	N/A	N/A	N/A	N/A	N/A	N/A	N/A	N/A
PNNL_SM297_bin_20	d__Bacteria;p__Acidobacteriota;c__Vicinamibacteria;o__Vicinamibacterales	291	1231211	62.92	3181	4230.97	0.06566	18.89	1.72	k__Bacteria (UID203)	Propionibacteriaceae_bacterium_P6A17.fna	2	1.86e-08	0.013	28_1	rep	p__Gemmatimonadetes;c__Gemmatimonadetes;o__Gemmatimonadales;f__Gemmatimonadaceae;g__Gemmatimonas;s__Gemmatimonas_aurantiaca	6	0	UID2567	k__Bacteria	62.9176	1.23121	1391	0.942077	11	437	42.2586	6.7903	4.1457	1.51362	3610.01	1216.8	k__Bacteria	(UID203)	18.89	1.72	0	d__Bacteria;p__Acidobacteriota;c__Vicinamibacteria;o__Vicinamibacterales;f__UBA2999;g__;s__	N/A	N/A	N/A	N/A	N/A	N/A	N/A	N/A	N/A	N/A
PNNL_SM297_bin_21	k__Bacteria;p__Proteobacteria;c__Alphaproteobacteria	315	1147471	68.88	2570	3642.77	0.23344	23.28	3.45	k__Bacteria (UID203)	Loktanella_hongkongensis_DSM_17492.fna	3	1.12e-12	0.016	102_1	rep	o__Sphingomonadales	6	0	UID3307	k__Bacteria;p__Proteobacteria;c__Alphaproteobacteria	68.8776	1.14747	1445	0.904737	11	32	62.9278	5.95549	3.60521	0.878023	3453.69	794.003	k__Bacteria	(UID203)	23.28	3.45	0	d__Bacteria;p__Proteobacteria;c__Alphaproteobacteria;o__Sphingomonadales;f__Sphingomonadaceae;g__Allosphingosinicella;s__	N/A	N/A	N/A	N/A	N/A	GCA_005883305.1	95	d__Bacteria;p__Proteobacteria;c__Alphaproteobacteria;o__Sphingomonadales;f__Sphingomonadaceae;g__Allosphingosinicella;s__Allosphingosinicella sp005883305	79.87	0.49
PNNL_SM297_bin_22	k__Bacteria;p__Proteobacteria;c__Alphaproteobacteria;o__Caulobacterales;f__Caulobacteraceae	344	1100056	70.1	2981	3197.84	0.13664	15.13	0	k__Bacteria (UID203)	Brevundimonas_diminuta_ATCC_11568.fna	7	1.65e-30	0.016	98_1	rep	unresolved	5	0	UID3438	k__Bacteria;p__Proteobacteria;c__Alphaproteobacteria;o__Caulobacterales;f__Caulobacteraceae	70.0982	1.10006	1402	0.912231	11	9	64.4704	3.81789	3.78881	0.872915	3641.89	652.336	k__Bacteria	(UID203)	15.13	0	0	d__Bacteria;p__Proteobacteria;c__Alphaproteobacteria;o__Caulobacterales;f__Caulobacteraceae;g__Brevundimonas;s__	N/A	N/A	N/A	N/A	N/A	N/A	N/A	N/A	N/A	N/A
PNNL_SM297_bin_24	k__Bacteria;p__Actinobacteria;c__Actinobacteria	303	1040327	73.63	3163	3433.42	0.08568	17.59	0	k__Bacteria (UID203)	Paraoerskovia_marina_DSM_21750.fna	3	8.88e-13	0.015	136_0	rep	o__Acidimicrobiales;f__Acidimicrobiaceae;g__Acidimicrobium;s__Acidimicrobium_ferrooxidans	1	0	UID1455	k__Bacteria;p__Actinobacteria;c__Actinobacteria	73.625	1.04033	1276	0.947524	11	701	64.9348	6.79361	4.49662	2.15301	4175.64	1972.3	k__Bacteria	(UID203)	17.59	0	0	d__Bacteria;p__Actinobacteriota;c__Acidimicrobiia;o__Acidimicrobiales;f__JACDCH01;g__;s__	N/A	N/A	N/A	N/A	N/A	N/A	N/A	N/A	N/A	N/A
PNNL_SM297_bin_25	k__Bacteria;p__Actinobacteria;c__Actinobacteria;o__Rubrobacterales;f__Rubrobacteraceae	299	980922	68.45	2907	3280.68	0.08566	25	4.31	k__Bacteria (UID203)	Geodermatophilus_obscurus_DSM_43160.fna	3	1.11e-12	0.015	15_1	rep	s__Rubrobacter_radiotolerans	5	0	UID2114	k__Bacteria;p__Actinobacteria;c__Actinobacteria;o__Rubrobacterales;f__Rubrobacteraceae;g__Rubrobacter	68.4521	0.980922	1225	0.906968	11	2	68.4994	1.97717	3.31191	0.086163	3300	17	k__Bacteria	(UID203)	25	4.31	66.67	d__Bacteria;p__Actinobacteriota;c__Rubrobacteria;o__Rubrobacterales;f__Rubrobacteraceae;g__;s__	N/A	N/A	N/A	N/A	N/A	N/A	N/A	N/A	N/A	N/A
PNNL_SM297_bin_26	k__Bacteria;p__Proteobacteria;c__Alphaproteobacteria;o__Rhodobacterales;f__Rhodobacteraceae;g__Paracoccus	221	916995	65.69	5987	4149.3	0.0522	31.62	0.02	f__Rhodobacteraceae (UID3340)	Paracoccus_sp._PAMC_22219.fna	7	7.87e-31	0.014	46_1	rep	s__Paracoccus_zeaxanthinifaciens	28	0	UID3349	k__Bacteria;p__Proteobacteria;c__Alphaproteobacteria;o__Rhodobacterales;f__Rhodobacteraceae;g__Paracoccus	65.6921	0.916995	1096	0.925452	11	8	65.789	2.16163	4.25299	0.631111	4177.25	583.605	f__Rhodobacteraceae	(UID3340)	31.62	0.02	0	d__Bacteria;p__Proteobacteria;c__Alphaproteobacteria;o__Rhodobacterales;f__Rhodobacteraceae;g__Paracoccus;s__	N/A	N/A	N/A	N/A	N/A	GCF_900188295.1	95	d__Bacteria;p__Proteobacteria;c__Alphaproteobacteria;o__Rhodobacterales;f__Rhodobacteraceae;g__Paracoccus;s__Paracoccus sediminis	85.96	0.81
PNNL_SM297_bin_30	d__Bacteria;p__Gemmatimonadota;c__Gemmatimonadetes;o__Longimicrobiales;f__Longimicrobiaceae;g__Longimicrobium	207	664829	72.82	2945	3211.73	0.16961	26.34	0	k__Bacteria (UID2495)	Rubritepida_flocculans_DSM_14296.fna	2	8.29e-09	0.017	99_1	rep	unresolved	10	0	UID2567	k__Bacteria	72.8225	0.664829	714	0.898717	11	437	42.2586	6.7903	4.1457	1.51362	3610.01	1216.8	k__Bacteria	(UID2495)	26.34	0	0	d__Bacteria;p__Gemmatimonadota;c__Gemmatimonadetes;o__Longimicrobiales;f__Longimicrobiaceae;g__Longimicrobium;s__	N/A	N/A	N/A	N/A	N/A	GCA_902805735.1	95	d__Bacteria;p__Gemmatimonadota;c__Gemmatimonadetes;o__Longimicrobiales;f__Longimicrobiaceae;g__Longimicrobium;s__Longimicrobium sp902805735	80.65	0.73
PNNL_SM297_bin_33	Unclassified (Bacteria)	187	605729	69.28	3603	3239.19	0.18624	0	0	root (UID1)	Methylobacterium_extorquens_CM4.fna	2	7.76e-09	0.016	128_1	rep	unresolved	0	0	NA	NA	69.2782	0.605729	666	0.888881	11	NA	NA	NA	NA	NA	NA	NA	root	(UID1)	0	0	0	Unclassified Bacteria	N/A	N/A	N/A	N/A	N/A	N/A	N/A	N/A	N/A	N/A
PNNL_SM297_bin_34	k__Bacteria;p__Proteobacteria;c__Alphaproteobacteria;o__Rhizobiales	161	565089	65.58	3964	3509.87	0.08261	6.9	0	k__Bacteria (UID203)	Aurantimonas_coralicida_DSM_14790.fna	2	6.54e-09	0.014	82_1	rep	f__Hyphomicrobiaceae	2	0	UID3448	k__Bacteria;p__Proteobacteria;c__Alphaproteobacteria;o__Rhizobiales	65.5771	0.565089	648	0.908952	11	348	58.8833	7.58262	5.2089	2.13936	5014.39	2098.07	k__Bacteria	(UID203)	6.9	0	0	Unclassified Bacteria	N/A	N/A	N/A	N/A	N/A	N/A	N/A	N/A	N/A	N/A
PNNL_SM297_bin_35	k__Bacteria;p__Acidobacteria;c__Acidobacteriia;o__Acidobacteriales	177	563255	70.06	4808	3182.23	0.17955	6.03	0	k__Bacteria (UID203)	Anaeromyxobacter_sp._K.fna	2	6.63e-09	0.016	71_1	rep	unresolved	1	0	UID3201	k__Bacteria;p__Acidobacteria;c__Acidobacteriia;o__Acidobacteriales	70.0644	0.563255	620	0.930831	11	14	58.5723	1.53648	5.91319	1.40932	5022.5	1116.47	k__Bacteria	(UID203)	6.03	0	0	Unclassified Bacteria	N/A	N/A	N/A	N/A	N/A	N/A	N/A	N/A	N/A	N/A
PNNL_SM297_bin_36	Unclassified	102	514173	59.58	6496	5040.91	0.05709	0	0	root (UID1)	Salmonella_enterica_subsp._enterica_serovar_Choleraesuis.fna	2	2.69e-10	0.013	73_2	rep	unresolved	0	0	NA	NA	59.5833	0.514173	644	0.792142	11	NA	NA	NA	NA	NA	NA	NA	root	(UID1)	0	0	0
PNNL_SM297_bin_37	Unclassified (Archaea)	136	467094	41.39	2328	3434.51	0.57563	24.36	0.97	k__Archaea (UID2)	Staphylococcus_phage_StauST398_3.fna	1	8.65e-06	0.016	2_1	rep	c__Nitrososphaerales;o__Nitrososphaerales;f__Nitrososphaeraceae;g__Candidatus_Nitrososphaera;s__Candidatus_Nitrososphaera_gargensis	15	0	UID200	k__Archaea;p__Thaumarchaeota;c__Nitrosopumilales;o__Nitrosopumilales	41.3863	0.467094	596	0.806739	11	4	43.1401	10.244	2.03294	0.49309	2374.5	711.548	k__Archaea	(UID2)	24.36	0.97	0	d__Archaea;p__Thermoproteota;c__Nitrososphaeria;o__Nitrososphaerales;f__Nitrososphaeraceae;g__TH5893;s__	N/A	N/A	N/A	N/A	N/A	GCA_014523685.1	95	d__Archaea;p__Thermoproteota;c__Nitrososphaeria;o__Nitrososphaerales;f__Nitrososphaeraceae;g__TH5893;s__TH5893 sp014523685	77.31	0.15
PNNL_SM297_bin_39	k__Bacteria;p__Chloroflexi	117	364083	65.81	2709	3111.82	0.02826	10.34	1.72	k__Bacteria (UID203)	Oligotropha_carboxidovorans_OM4.fna	1	7.51e-05	0.014	127_1	rep	c__Thermomicrobia	3	0	UID2320	k__Bacteria;p__Chloroflexi	65.8136	0.364083	392	0.83312	11	3	61.9671	6.18242	3.3387	0.469049	3139.67	315.169	k__Bacteria	(UID203)	10.34	1.72	0	Unclassified Bacteria	N/A	N/A	N/A	N/A	N/A	N/A	N/A	N/A	N/A	N/A
PNNL_SM297_bin_4	k__Bacteria;p__Proteobacteria;c__Alphaproteobacteria;o__Rhizobiales	754	4531550	65.4	4038	6010.01	1.3253	50	1.03	k__Bacteria (UID203)	Microvirga_lupini.fna	7	1.61e-26	0.014	75_0	rep	g__Microvirga	9	0	UID3669	k__Bacteria;p__Proteobacteria;c__Alphaproteobacteria;o__Rhizobiales;f__Methylobacteriaceae	65.3979	4.53155	4904	0.860638	11	18	67.9152	2.95205	6.55128	1.42839	6352.44	1655.93	k__Bacteria	(UID203)	50	1.03	0	d__Bacteria;p__Proteobacteria;c__Alphaproteobacteria;o__Rhizobiales;f__Beijerinckiaceae;g__Microvirga;s__	N/A	N/A	N/A	N/A	N/A	GCF_003350535.1	95	d__Bacteria;p__Proteobacteria;c__Alphaproteobacteria;o__Rhizobiales;f__Beijerinckiaceae;g__Microvirga;s__Microvirga subterranea	83.73	0.49
PNNL_SM297_bin_40	Unclassified (Bacteria)	109	363897	72.83	3077	3338.5	0.01856	12.5	0	root (UID1)	Streptomyces_sp._AA0539.fna	2	3.03e-09	0.017	111_0	rep	unresolved	0	0	NA	NA	72.831	0.363897	396	0.894107	11	NA	NA	NA	NA	NA	NA	NA	root	(UID1)	12.5	0	0	Unclassified Bacteria	N/A	N/A	N/A	N/A	N/A	N/A	N/A	N/A	N/A	N/A
PNNL_SM297_bin_43	k__Bacteria;p__Chloroflexi;c__Thermomicrobia	56	323436	59.09	3845	5775.64	0.11808	1.25	0	k__Bacteria (UID203)	Allochromatium_vinosum_DSM_180.fna	1	6.74e-05	0.011	85_1	rep	unresolved	8	0	UID2321	k__Bacteria;p__Chloroflexi;c__Thermomicrobia	59.0856	0.323436	389	0.795833	11	2	66.197	1.91233	3.45725	0.53651	3243	342	k__Bacteria	(UID203)	1.25	0	0	Unclassified Bacteria	N/A	N/A	N/A	N/A	N/A	N/A	N/A	N/A	N/A	N/A
PNNL_SM297_bin_44	Unclassified (Archaea)	85	318700	43.39	5036	3749.41	0.47738	30.13	0.65	k__Archaea (UID2)	Toxoplasma_gondii_ME49.fna	1	5.77e-05	0.016	1_1	rep	c__Nitrososphaerales;o__Nitrososphaerales;f__Nitrososphaeraceae;g__Candidatus_Nitrososphaera;s__Candidatus_Nitrososphaera_gargensis	19	2	UID200	k__Archaea;p__Thaumarchaeota;c__Nitrosopumilales;o__Nitrosopumilales	43.3932	0.3187	434	0.814236	11	4	43.1401	10.244	2.03294	0.49309	2374.5	711.548	k__Archaea	(UID2)	30.13	0.65	100	d__Archaea;p__Thermoproteota;c__Nitrososphaeria;o__Nitrososphaerales;f__Nitrososphaeraceae;g__Nitrososphaera;s__	N/A	N/A	N/A	N/A	N/A	N/A	N/A	N/A	N/A	N/A
PNNL_SM297_bin_46	Unclassified (Bacteria)	3	279393	58.53	92653	93131	0.00249	4.17	0	root (UID1)	Acetobacter_pasteurianus_386B.fna	1	2.61e-05	0.003	45_1	rep	unresolved	0	0	NA	NA	58.5337	0.279393	273	0.910452	11	NA	NA	NA	NA	NA	NA	NA	root	(UID1)	4.17	0	0	Unclassified Bacteria	N/A	N/A	N/A	N/A	N/A	N/A	N/A	N/A	N/A	N/A
PNNL_SM297_bin_47	Unclassified	62	273738	60.46	3326	4415.13	0.06126	0	0	root (UID1)	Microvirga_lupini.fna	2	1.83e-09	0.012	72_1	rep	unresolved	0	0	NA	NA	60.4563	0.273738	375	0.747543	11	NA	NA	NA	NA	NA	NA	NA	root	(UID1)	0	0	0	Unclassified	N/A	N/A	N/A	N/A	N/A	N/A	N/A	N/A	N/A	N/A
PNNL_SM297_bin_48	Unclassified (Bacteria)	62	270247	71.2	3311	4358.82	0.01281	0	0	root (UID1)	Burkholderia_sp._YI23.fna	1	5.9e-05	0.014	69_0	rep	unresolved	0	0	NA	NA	71.196	0.270247	271	0.931241	11	NA	NA	NA	NA	NA	NA	NA	root	(UID1)	0	0	0	Unclassified Bacteria	N/A	N/A	N/A	N/A	N/A	N/A	N/A	N/A	N/A	N/A
PNNL_SM297_bin_50	Unclassified (Bacteria)	42	202767	62.21	3605	4827.79	0.01631	10.34	0	k__Bacteria (UID203)	Enterobacter_aerogenes_KCTC_2190.fna	1	4.44e-05	0.012	26_0	rep	p__Gemmatimonadetes;c__Gemmatimonadetes;o__Gemmatimonadales;f__Gemmatimonadaceae;g__Gemmatimonas;s__Gemmatimonas_aurantiaca	1	0	UID2567	k__Bacteria	62.2133	0.202767	234	0.929515	11	437	42.2586	6.7903	4.1457	1.51362	3610.01	1216.8	k__Bacteria	(UID203)	10.34	0	0	Unclassified Bacteria	N/A	N/A	N/A	N/A	N/A	N/A	N/A	N/A	N/A	N/A
PNNL_SM297_bin_53	Unclassified	19	113893	58.62	4013	5994.37	0.00562	0	0	root (UID1)	Halopiger_xanaduensis_SH_6.fna	1	2.51e-05	0.01	140_0	rep	unresolved	0	0	NA	NA	58.6199	0.113893	140	0.647862	11	NA	NA	NA	NA	NA	NA	NA	root	(UID1)	0	0	0	Unclassified	N/A	N/A	N/A	N/A	N/A	N/A	N/A	N/A	N/A	N/A
PNNL_SM297_bin_54	k__Bacteria;p__Proteobacteria;c__Alphaproteobacteria;o__Rhodospirillales;f__Acetobacteraceae	39	113843	72.7	3166	2919.05	0.00722	0.78	0	k__Bacteria (UID203)	Streptomyces_coelicolor_A3_2_.fna	1	2.55e-05	0.017	120_1	rep	g__Roseomonas	5	0	UID3758	k__Bacteria;p__Proteobacteria;c__Alphaproteobacteria;o__Rhodospirillales;f__Acetobacteraceae	72.6975	0.113843	144	0.900415	11	4	70.3311	2.26199	4.62689	0.497948	4489.25	548.3	k__Bacteria	(UID203)	0.78	0	0	Unclassified Bacteria	N/A	N/A	N/A	N/A	N/A	N/A	N/A	N/A	N/A	N/A
PNNL_SM297_bin_57	Unclassified	31	106484	66.19	3848	3434.97	0.04945	0	0	root (UID1)	Propionibacterium_acidipropionici_ATCC_4875.fna	1	2.35e-05	0.013	132_0	rep	unresolved	0	0	NA	NA	66.1893	0.106484	125	0.851856	11	NA	NA	NA	NA	NA	NA	NA	root	(UID1)	0	0	0	Unclassified	N/A	N/A	N/A	N/A	N/A	N/A	N/A	N/A	N/A	N/A
PNNL_SM297_bin_7	k__Bacteria;p__Acidobacteria	998	4001506	67.58	5117	4009.53	2.8401	53.45	0	k__Bacteria (UID203)	Streptomyces_sp._351MFTsu5.1.fna	3	4.29e-11	0.015	70_1	rep	unresolved	4	0	UID3199	k__Bacteria;p__Acidobacteria	67.5779	4.00151	4093	0.906893	11	16	59.4849	3.00052	5.63761	1.51376	4810.81	1191.25	k__Bacteria	(UID203)	53.45	0	0	d__Bacteria;p__Acidobacteriota;c__Vicinamibacteria;o__Vicinamibacterales;f__UBA2999;g__;s__	N/A	N/A	N/A	N/A	N/A	N/A	N/A	N/A	N/A	N/A
PNNL_SM297_bin_8	k__Bacteria;p__Proteobacteria;c__Deltaproteobacteria;o__Myxococcales	918	3594485	67.92	3807	3915.56	0.23677	29.28	1.45	c__Deltaproteobacteria (UID3216)	Burkholderia_thailandensis_MSMB121.fna	2	1.42e-07	0.016	105_1	rep	f__Kofleriaceae;g__Haliangium;s__Haliangium_ochraceum	12	0	UID3291	k__Bacteria;p__Proteobacteria;c__Deltaproteobacteria;o__Myxococcales	67.9177	3.59449	3660	0.939461	11	8	71.7531	2.85068	7.56509	2.48323	6206.12	1736.82	c__Deltaproteobacteria	(UID3216)	29.28	1.45	33.33	d__Bacteria;p__Myxococcota;c__Polyangia;o__Nannocystales;f__Nannocystaceae;g__Enhygromyxa;s__	N/A	N/A	N/A	N/A	N/A	N/A	N/A	N/A	N/A	N/A
PNNL_SM297_bin_9	k__Bacteria;p__Proteobacteria;c__Alphaproteobacteria;o__Rhizobiales	707	3522046	62.75	4890	4981.68	0.66205	19.28	1.72	k__Bacteria (UID203)	Microvirga_lupini.fna	14	5.95e-57	0.014	76_0	rep	g__Balneimonas;s__Balneimonas_flocculans	1	0	UID3670	k__Bacteria;p__Proteobacteria;c__Alphaproteobacteria;o__Rhizobiales;f__Methylobacteriaceae	62.7518	3.52205	4087	0.85491	11	3	62.5089	1.67256	6.91531	2.29081	7301.33	2879.19	k__Bacteria	(UID203)	19.28	1.72	100	d__Bacteria;p__Proteobacteria;c__Alphaproteobacteria;o__Rhizobiales;f__Beijerinckiaceae;g__Microvirga;s__	N/A	N/A	N/A	N/A	N/A	GCF_018383585.1	95	d__Bacteria;p__Proteobacteria;c__Alphaproteobacteria;o__Rhizobiales;f__Beijerinckiaceae;g__Microvirga;s__Microvirga sp018383585	94.95	0.52
PNNL_SM306_bin_10	k__Bacteria;p__Actinobacteria;c__Actinobacteria;o__Actinomycetales	758	2653880	71.83	2562	3501.16	0.25341	24.14	0	k__Bacteria (UID203)	Streptomyces_sp._WMMB_714.fna	91	0	0.016	33_1	rep	s__	1	0	UID2064	k__Bacteria;p__Actinobacteria;c__Actinobacteria;o__Actinomycetales;f__Streptomycetaceae;g__Streptomyces	71.8292	2.65388	2830	0.879707	11	4	71.024	0.66005	6.81507	0.226452	5866.75	248.722	k__Bacteria	(UID203)	24.14	0	0	d__Bacteria;p__Actinobacteriota;c__Actinomycetia;o__Streptomycetales;f__Streptomycetaceae;g__Streptomyces;s__Streptomyces daqingensis	GCF_014645895.1	95	d__Bacteria;p__Actinobacteriota;c__Actinomycetia;o__Streptomycetales;f__Streptomycetaceae;g__Streptomyces;s__Streptomyces daqingensis	96.36	0.76	GCF_014645895.1	95	d__Bacteria;p__Actinobacteriota;c__Actinomycetia;o__Streptomycetales;f__Streptomycetaceae;g__Streptomyces;s__Streptomyces daqingensis	96.36	0.76
PNNL_SM306_bin_16	k__Bacteria;p__Proteobacteria;c__Gammaproteobacteria	195	990777	59.09	18760	5080.91	0.08826	50.25	0.06	c__Gammaproteobacteria (UID4274)	Thioalkalivibrio_sp._ALgr5.fna	2	1.4e-08	0.012	50_1	rep	o__Chromatiales;f__Ectothiorhodospiraceae	27	0	UID4305	k__Bacteria;p__Proteobacteria;c__Gammaproteobacteria	59.0895	0.990777	1097	0.84996	11	78	65.0162	4.61568	3.00457	0.419087	2900.53	395.465	c__Gammaproteobacteria	(UID4274)	50.25	0.06	0	d__Bacteria;p__Proteobacteria;c__Gammaproteobacteria;o__JACCYU01;f__JACCYU01;g__;s__	N/A	N/A	N/A	N/A	N/A	N/A	N/A	N/A	N/A	N/A
PNNL_SM306_bin_17	Unclassified (Bacteria)	161	864560	64.74	8827	5369.94	0.1379	18.02	3.76	o__Actinomycetales (UID1663)	Actinomyces_dentalis_DSM_19115.fna	2	1.25e-08	0.014	58_1	rep	unresolved	14	7	UID1678	k__Bacteria;p__Actinobacteria;c__Actinobacteria;o__Actinomycetales	64.7374	0.86456	847	0.926845	11	473	66.2527	5.68724	5.25536	2.14093	4891.92	1914.27	o__Actinomycetales	(UID1663)	18.02	3.76	40.91	d__Bacteria;p__Acidobacteriota;c__Vicinamibacteria;o__Vicinamibacterales;f__UBA2999;g__12-FULL-67-14b;s__	N/A	N/A	N/A	N/A	N/A	GCA_016871275.1	95	d__Bacteria;p__Acidobacteriota;c__Vicinamibacteria;o__Vicinamibacterales;f__UBA2999;g__12-FULL-67-14b;s__12-FULL-67-14b sp016871275	80.06	0.34
PNNL_SM306_bin_18	k__Bacteria;p__Proteobacteria;c__Alphaproteobacteria;o__Rhizobiales	182	782390	63.6	5420	4298.85	0.18745	30.18	0.78	o__Rhizobiales (UID3447)	Sinorhizobium_fredii_USDA_257.fna	2	1.26e-08	0.013	80_1	rep	f__Hyphomicrobiaceae;g__Hyphomicrobium;s__Hyphomicrobium_denitrificans	27	0	UID3447	k__Bacteria;p__Proteobacteria;c__Alphaproteobacteria;o__Rhizobiales	63.5988	0.78239	952	0.886981	11	356	58.9322	7.50883	5.18445	2.12217	4992.1	2080.68	o__Rhizobiales	(UID3447)	30.18	0.78	75	d__Bacteria;p__Proteobacteria;c__Alphaproteobacteria;o__Rhizobiales;f__Methyloligellaceae;g__Methyloceanibacter;s__	N/A	N/A	N/A	N/A	N/A	N/A	N/A	N/A	N/A	N/A
PNNL_SM306_bin_24	k__Bacteria;p__Chloroflexi	141	473238	64.65	4549	3356.3	0.05791	8.62	0	k__Bacteria (UID203)	Nocardiopsis_alba_ATCC_BAA_2165.fna	1	9.95e-05	0.014	131_1	rep	unresolved	1	0	UID2320	k__Bacteria;p__Chloroflexi	64.6497	0.473238	532	0.891904	11	3	61.9671	6.18242	3.3387	0.469049	3139.67	315.169	k__Bacteria	(UID203)	8.62	0	0	d__Bacteria;p__Chloroflexota;c__Chloroflexia;o__Thermomicrobiales;f__UBA6265;g__JACCXM01;s__	N/A	N/A	N/A	N/A	N/A	GCA_013697005.1	95	d__Bacteria;p__Chloroflexota;c__Chloroflexia;o__Thermomicrobiales;f__UBA6265;g__JACCXM01;s__JACCXM01 sp013697005	76.81	0.16
PNNL_SM306_bin_25	Unclassified (Bacteria)	88	362623	63.89	8547	4120.72	0.028	4.17	0	root (UID1)	Mycobacterium_ulcerans_Agy99.fna	2	3e-09	0.013	17_0	rep	unresolved	0	0	NA	NA	63.8895	0.362623	460	0.868141	11	NA	NA	NA	NA	NA	NA	NA	root	(UID1)	4.17	0	0	Unclassified Bacteria	N/A	N/A	N/A	N/A	N/A	N/A	N/A	N/A	N/A	N/A
PNNL_SM306_bin_26	k__Bacteria;p__Proteobacteria;c__Alphaproteobacteria	102	339942	68.37	2843	3332.76	0.03083	3.45	0	k__Bacteria (UID203)	Oceanicola_nanhaiensis_DSM_18065.fna	2	2.59e-09	0.015	121_0	rep	o__Rhodospirillales	1	0	UID3305	k__Bacteria;p__Proteobacteria;c__Alphaproteobacteria	68.3702	0.339942	390	0.902333	11	564	59.8684	7.37635	4.76714	1.86315	4596.68	1816.56	k__Bacteria	(UID203)	3.45	0	0	Unclassified Bacteria	N/A	N/A	N/A	N/A	N/A	N/A	N/A	N/A	N/A	N/A
PNNL_SM306_bin_27	Unclassified (Archaea)	99	338141	33.4	7678	3415.57	0.49288	13.59	0	k__Archaea (UID2)	Clostridium_tetani_12124569.fna	1	6.86e-05	0.015	7_1	rep	c__Nitrososphaerales;o__Nitrososphaerales;f__Nitrososphaeraceae;g__Candidatus_Nitrososphaera;s__Candidatus_Nitrososphaera_gargensis	2	0	UID200	k__Archaea;p__Thaumarchaeota;c__Nitrosopumilales;o__Nitrosopumilales	33.402	0.338141	450	0.75381	11	4	43.1401	10.244	2.03294	0.49309	2374.5	711.548	k__Archaea	(UID2)	13.59	0	0	d__Archaea;p__Thermoproteota;c__Nitrososphaeria;o__Nitrososphaerales;f__Nitrososphaeraceae;g__Nitrosocosmicus;s__	N/A	N/A	N/A	N/A	N/A	N/A	N/A	N/A	N/A	N/A
PNNL_SM306_bin_28	k__Bacteria;p__Actinobacteria;c__Actinobacteria	98	332043	70.79	4427	3388.19	0.10646	6.03	0	k__Bacteria (UID203)	Patulibacter_americanus_DSM_16676.fna	2	2.47e-09	0.015	54_1	rep	o__Solirubrobacterales	1	0	UID2113	k__Bacteria;p__Actinobacteria;c__Actinobacteria	70.7896	0.332043	398	0.947179	11	8	71.7357	2.30445	5.60481	1.85734	5389	1723.35	k__Bacteria	(UID203)	6.03	0	0	Unclassified Bacteria	N/A	N/A	N/A	N/A	N/A	N/A	N/A	N/A	N/A	N/A
PNNL_SM306_bin_3	k__Bacteria;p__Actinobacteria;c__Actinobacteria;o__Actinomycetales	897	4572497	66.53	5789	5097.54	0.57048	77.84	4.9	o__Actinomycetales (UID1808)	Mycobacterium_smegmatis_JS623.fna	14	1.01e-56	0.013	43_1	rep	unresolved	29	1	UID1872	k__Bacteria;p__Actinobacteria;c__Actinobacteria;o__Actinomycetales;f__Mycobacteriaceae;g__Mycobacterium	66.5339	4.5725	5226	0.932425	11	18	67.0044	1.18214	6.31281	0.79886	6111.83	823.085	o__Actinomycetales	(UID1808)	77.84	4.9	4.76	d__Bacteria;p__Actinobacteriota;c__Actinomycetia;o__Mycobacteriales;f__Mycobacteriaceae;g__Mycobacterium;s__	N/A	N/A	N/A	N/A	N/A	N/A	N/A	N/A	N/A	N/A
PNNL_SM306_bin_32	k__Bacteria;p__Proteobacteria;c__Alphaproteobacteria;o__Sphingomonadales	72	294162	65.61	2736	4085.58	0.02276	17.87	1.25	k__Bacteria (UID203)	Sphingomonas_like_bacterium_B12.fna	2	1.99e-09	0.014	103_0	rep	f__Sphingomonadaceae;g__Sphingomonas;s__	7	6	UID3332	k__Bacteria;p__Proteobacteria;c__Alphaproteobacteria;o__Sphingomonadales	65.6074	0.294162	351	0.919908	11	3	65.0489	0.254865	2.75627	0.159328	2825.67	128.738	k__Bacteria	(UID203)	17.87	1.25	0	d__Bacteria;p__Proteobacteria;c__Alphaproteobacteria;o__Sphingomonadales;f__Sphingomonadaceae;g__Allosphingosinicella;s__	N/A	N/A	N/A	N/A	N/A	N/A	N/A	N/A	N/A	N/A
PNNL_SM306_bin_34	Unclassified	47	178897	36.69	7050	3806.32	0.1149	0	0	root (UID1)	Romanomermis_culicivorax.fna	1	5.2e-06	0.013	6_1	rep	unresolved	0	0	NA	NA	36.687	0.178897	245	0.69616	11	NA	NA	NA	NA	NA	NA	NA	root	(UID1)	0	0	0	Unclassified	N/A	N/A	N/A	N/A	N/A	N/A	N/A	N/A	N/A	N/A
PNNL_SM306_bin_7	k__Bacteria;p__Actinobacteria;c__Actinobacteria;o__Actinomycetales	1009	3918339	66.66	3926	3883.39	0.42653	37.32	2.02	o__Actinomycetales (UID1696)	Streptomyces_sp._SS.fna	4	5.4e-15	0.016	115_1	rep	unresolved	14	0	UID1752	k__Bacteria;p__Actinobacteria;c__Actinobacteria;o__Actinomycetales;f__Micromonosporaceae	66.6572	3.91834	4397	0.90498	11	55	69.8974	0.868298	5.91643	1.05889	5471.56	956.077	o__Actinomycetales	(UID1696)	37.32	2.02	0	d__Bacteria;p__Actinobacteriota;c__Actinomycetia;o__Mycobacteriales;f__Micromonosporaceae;g__Rhizocola;s__	N/A	N/A	N/A	N/A	N/A	GCF_016862955.1	95	d__Bacteria;p__Actinobacteriota;c__Actinomycetia;o__Mycobacteriales;f__Micromonosporaceae;g__Rhizocola;s__Rhizocola hellebori	84.36	0.68
PNNL_SM306_bin_9	k__Bacteria;p__Actinobacteria;c__Actinobacteria	476	2879673	70.08	7619	6049.73	0.22351	68.8	8.72	k__Bacteria (UID1453)	Microbacterium_sp._UNC423CL45Tsu.fna	3	6.52e-12	0.014	112_1	rep	o__Acidimicrobiales;f__Acidimicrobiaceae;g__Acidimicrobium;s__Acidimicrobium_ferrooxidans	23	1	UID1455	k__Bacteria;p__Actinobacteria;c__Actinobacteria	70.0785	2.87967	3123	0.92451	11	701	64.9348	6.79361	4.49662	2.15301	4175.64	1972.3	k__Bacteria	(UID1453)	68.8	8.72	25	d__Bacteria;p__Actinobacteriota;c__Acidimicrobiia;o__IMCC26256;f__;g__;s__	N/A	N/A	N/A	N/A	N/A	N/A	N/A	N/A	N/A	N/A
PNNL_SM317_bin_10	k__Bacteria;p__Proteobacteria;c__Alphaproteobacteria;o__Rhizobiales	729	2829637	63.46	4324	3881.53	0.84812	37.07	0	k__Bacteria (UID203)	Mesorhizobium_alhagi_CCNWXJ12_2.fna	10	1.06e-40	0.015	89_1	rep	g__Hoeflea;s__	2	0	UID3458	k__Bacteria;p__Proteobacteria;c__Alphaproteobacteria;o__Rhizobiales;f__Phyllobacteriaceae	63.4591	2.82964	3352	0.875432	11	20	62.6908	0.285089	6.85743	0.462624	6699.3	439.854	k__Bacteria	(UID203)	37.07	0	0	d__Bacteria;p__Proteobacteria;c__Alphaproteobacteria;o__Rhizobiales;f__Rhizobiaceae;g__Pseudaminobacter;s__	N/A	N/A	N/A	N/A	N/A	N/A	N/A	N/A	N/A	N/A
PNNL_SM317_bin_11	k__Bacteria;p__Proteobacteria;c__Alphaproteobacteria;o__Rhizobiales	468	2364418	71.81	7327	5052.18	0.71178	60.34	5.17	k__Bacteria (UID203)	Salinarimonas_rosea_DSM_21201.fna	9	3.5e-37	0.014	79_0	rep	g__Microvirga	7	1	UID3669	k__Bacteria;p__Proteobacteria;c__Alphaproteobacteria;o__Rhizobiales;f__Methylobacteriaceae	71.8104	2.36442	2578	0.897736	11	18	67.9152	2.95205	6.55128	1.42839	6352.44	1655.93	k__Bacteria	(UID203)	60.34	5.17	33.33	d__Bacteria;p__Proteobacteria;c__Alphaproteobacteria;o__Rhizobiales;f__Beijerinckiaceae;g__Microvirga;s__	N/A	N/A	N/A	N/A	N/A	N/A	N/A	N/A	N/A	N/A
PNNL_SM317_bin_13	k__Bacteria;p__Actinobacteria;c__Actinobacteria;o__Actinomycetales	364	1859540	67.62	8994	5108.63	0.18238	21.24	1.89	o__Actinomycetales (UID1696)	Micromonospora_lupini_str._Lupac_08.fna	5	3.6e-20	0.015	116_1	rep	unresolved	19	1	UID1747	k__Bacteria;p__Actinobacteria;c__Actinobacteria;o__Actinomycetales	67.6197	1.85954	1931	0.896023	11	60	69.7495	1.51358	5.92934	1.15272	5490.75	1057.03	o__Actinomycetales	(UID1696)	21.24	1.89	83.33	d__Bacteria;p__Actinobacteriota;c__Actinomycetia;o__Mycobacteriales;f__Micromonosporaceae;g__;s__	N/A	N/A	N/A	N/A	N/A	N/A	N/A	N/A	N/A	N/A
PNNL_SM317_bin_15	k__Bacteria;p__Proteobacteria;c__Alphaproteobacteria;o__Rhizobiales	428	1586773	63.49	2901	3707.41	0.23748	22.41	0	k__Bacteria (UID203)	Afifella_pfennigii_DSM_17143.fna	3	2.78e-12	0.015	97_1	rep	f__Bradyrhizobiaceae	4	0	UID3686	k__Bacteria;p__Proteobacteria;c__Alphaproteobacteria;o__Rhizobiales	63.4904	1.58677	1848	0.88712	11	60	64.0622	1.93037	7.22478	1.96305	6881.78	1925.43	k__Bacteria	(UID203)	22.41	0	0	d__Bacteria;p__Proteobacteria;c__Alphaproteobacteria;o__Rhizobiales;f__Xanthobacteraceae;g__;s__	N/A	N/A	N/A	N/A	N/A	N/A	N/A	N/A	N/A	N/A
PNNL_SM317_bin_18	k__Bacteria;p__Proteobacteria;c__Gammaproteobacteria	290	1084356	61.72	2828	3739.16	0.08347	19.12	0	k__Bacteria (UID203)	Lysobacter_defluvii_IMMIB_APB_9_DSM_18482.fna	2	1.55e-08	0.014	35_0	rep	f__Xanthomonadaceae	4	0	UID4209	k__Bacteria;p__Proteobacteria;c__Gammaproteobacteria;o__Xanthomonadales	61.7166	1.08436	1113	0.899297	11	60	64.1575	5.85228	4.06032	0.945581	3698.52	783.061	k__Bacteria	(UID203)	19.12	0	0	d__Bacteria;p__Proteobacteria;c__Gammaproteobacteria;o__Steroidobacterales;f__Steroidobacteraceae;g__JAAYXG01;s__	N/A	N/A	N/A	N/A	N/A	N/A	N/A	N/A	N/A	N/A
PNNL_SM317_bin_19	k__Bacteria;p__Proteobacteria;c__Alphaproteobacteria;o__Rhizobiales;f__Methylobacteriaceae	88	975248	66.02	11241	11082.4	0.31057	6.03	0	k__Bacteria (UID203)	Methylobacterium_radiotolerans_JCM_2831.fna	2	1.82e-08	0.017	78_1	rep	g__Microvirga	1	0	UID3669	k__Bacteria;p__Proteobacteria;c__Alphaproteobacteria;o__Rhizobiales;f__Methylobacteriaceae	66.0193	0.975248	947	0.880307	11	18	67.9152	2.95205	6.55128	1.42839	6352.44	1655.93	k__Bacteria	(UID203)	6.03	0	0	Unclassified Bacteria	N/A	N/A	N/A	N/A	N/A	N/A	N/A	N/A	N/A	N/A
PNNL_SM317_bin_2	k__Bacteria;p__Proteobacteria;c__Alphaproteobacteria	986	6318922	66.59	7092	6408.64	4.55737	81.43	5.04	o__Rhodospirillales (UID3754)	Reyranella_massiliensis_521.fna	12	2.16e-47	0.013	94_1	rep	unresolved	36	0	UID3755	k__Bacteria;p__Proteobacteria;c__Alphaproteobacteria;o__Rhodospirillales	66.5862	6.31892	6869	0.904064	11	33	59.4525	8.77321	3.72835	0.908598	3557.36	883.698	o__Rhodospirillales	(UID3754)	81.43	5.04	17.65	d__Bacteria;p__Proteobacteria;c__Alphaproteobacteria;o__Reyranellales;f__Reyranellaceae;g__Reyranella;s__	N/A	N/A	N/A	N/A	N/A	GCA_009377525.1	95	d__Bacteria;p__Proteobacteria;c__Alphaproteobacteria;o__Reyranellales;f__Reyranellaceae;g__Reyranella;s__Reyranella sp009377525	89.45	0.74
PNNL_SM317_bin_26	k__Bacteria;p__Proteobacteria;c__Alphaproteobacteria;o__Rhizobiales	130	631882	61.24	7707	4860.63	0.10254	0.86	0	k__Bacteria (UID203)	Mesorhizobium_sp._WSM2561.fna	6	7.18e-27	0.013	93_1	rep	f__Methylocystaceae_2;g__Methylopila	1	0	UID3654	k__Bacteria;p__Proteobacteria;c__Alphaproteobacteria;o__Rhizobiales	61.2448	0.631882	843	0.777199	11	92	64.8178	2.92303	6.70916	1.95573	6407.8	1946.27	k__Bacteria	(UID203)	0.86	0	0	Unclassified Bacteria	N/A	N/A	N/A	N/A	N/A	N/A	N/A	N/A	N/A	N/A
PNNL_SM317_bin_32	k__Bacteria;p__Actinobacteria;c__Actinobacteria	10	457568	69.18	84781	45756.8	0.01994	12.23	0	k__Bacteria (UID203)	Solirubrobacter_soli_DSM_22325.fna	2	4.91e-09	0.007	107_1	rep	o__Solirubrobacterales	5	0	UID2113	k__Bacteria;p__Actinobacteria;c__Actinobacteria	69.1784	0.457568	465	0.916037	11	8	71.7357	2.30445	5.60481	1.85734	5389	1723.35	k__Bacteria	(UID203)	12.23	0	0	d__Bacteria;p__Actinobacteriota;c__Thermoleophilia;o__Solirubrobacterales;f__70-9;g__VAYN01;s__	N/A	N/A	N/A	N/A	N/A	GCA_005885405.1	95	d__Bacteria;p__Actinobacteriota;c__Thermoleophilia;o__Solirubrobacterales;f__70-9;g__VAYN01;s__VAYN01 sp005885405	81.58	0.59
PNNL_SM317_bin_33	Unclassified (Bacteria)	137	440833	67.7	2557	3217.76	0.02589	4.17	0	root (UID1)	Synechococcus_sp._RS9917.fna	2	3.66e-09	0.015	119_1	rep	unresolved	0	0	NA	NA	67.6962	0.440833	480	0.874247	11	NA	NA	NA	NA	NA	NA	NA	root	(UID1)	4.17	0	0	Unclassified Bacteria	N/A	N/A	N/A	N/A	N/A	N/A	N/A	N/A	N/A	N/A
PNNL_SM317_bin_38	Unclassified (Bacteria)	89	318072	61.5	3549	3573.84	0.03207	12.07	0	k__Bacteria (UID203)	Corallococcus_coralloides_DSM_2259.fna	1	7.01e-05	0.013	19_1	rep	unresolved	2	0	UID2567	k__Bacteria	61.5012	0.318072	389	0.940146	11	437	42.2586	6.7903	4.1457	1.51362	3610.01	1216.8	k__Bacteria	(UID203)	12.07	0	0	Unclassified Bacteria	N/A	N/A	N/A	N/A	N/A	N/A	N/A	N/A	N/A	N/A
PNNL_SM317_bin_41	Unclassified (Bacteria)	9	264717	68.81	48592	29413	0.01466	8.62	0	k__Bacteria (UID203)	Escherichia_coli_NA114.fna	1	5.71e-05	0.006	138_0	rep	p__Gemmatimonadetes;c__Gemmatimonadetes;o__Gemmatimonadales;f__Gemmatimonadaceae;g__Gemmatimonas;s__Gemmatimonas_aurantiaca	2	0	UID2567	k__Bacteria	68.8146	0.264717	248	0.931149	11	437	42.2586	6.7903	4.1457	1.51362	3610.01	1216.8	k__Bacteria	(UID203)	8.62	0	0	Unclassified Bacteria	N/A	N/A	N/A	N/A	N/A	N/A	N/A	N/A	N/A	N/A
PNNL_SM317_bin_45	Unclassified (Bacteria)	36	161676	63.31	4301	4491	0.02513	0	0	root (UID1)	Methylocystis_sp._SC2.fna	1	3.52e-05	0.013	95_0	rep	unresolved	0	0	NA	NA	63.3143	0.161676	193	0.828132	11	NA	NA	NA	NA	NA	NA	NA	root	(UID1)	0	0	0	Unclassified Bacteria	N/A	N/A	N/A	N/A	N/A	N/A	N/A	N/A	N/A	N/A
PNNL_SM317_bin_46	Unclassified (Archaea)	34	161056	33.55	2761	4736.94	0.00832	0	0	root (UID1)	Fragaria_vesca_subsp._vesca.fna	1	3.66e-05	0.012	141_0	rep	unresolved	0	0	NA	NA	33.5529	0.161056	201	0.673722	11	NA	NA	NA	NA	NA	NA	NA	root	(UID1)	0	0	0	Unclassified Archaea	N/A	N/A	N/A	N/A	N/A	N/A	N/A	N/A	N/A	N/A
PNNL_SM317_bin_47	Unclassified (Archaea)	29	158049	36.52	9891	5449.97	0.00882	23.3	0	k__Archaea (UID2)	Moniliophthora_roreri.fna	1	1.34e-05	0.011	5_0	rep	c__Nitrososphaerales;o__Nitrososphaerales;f__Nitrososphaeraceae;g__Candidatus_Nitrososphaera;s__Candidatus_Nitrososphaera_gargensis	15	0	UID200	k__Archaea;p__Thaumarchaeota;c__Nitrosopumilales;o__Nitrosopumilales	36.5153	0.158049	194	0.803479	11	4	43.1401	10.244	2.03294	0.49309	2374.5	711.548	k__Archaea	(UID2)	23.3	0	0	d__Archaea;p__Thermoproteota;c__Nitrososphaeria;o__Nitrososphaerales;f__Nitrososphaeraceae;g__JAFAQB01;s__	N/A	N/A	N/A	N/A	N/A	GCA_019246625.1	95	d__Archaea;p__Thermoproteota;c__Nitrososphaeria;o__Nitrososphaerales;f__Nitrososphaeraceae;g__JAFAQB01;s__JAFAQB01 sp019246625	78.35	0.19
PNNL_SM317_bin_48	Unclassified (Bacteria)	32	157033	43.86	2962	4907.28	0.00866	0	0	root (UID1)	Brachyspira_sp._CAG_700.fna	1	3.36e-05	0.011	142_0	rep	unresolved	0	0	NA	NA	43.8564	0.157033	163	0.870116	11	NA	NA	NA	NA	NA	NA	NA	root	(UID1)	0	0	0	Unclassified Bacteria	N/A	N/A	N/A	N/A	N/A	N/A	N/A	N/A	N/A	N/A
PNNL_SM317_bin_49	Unclassified (Archaea)	42	150826	28.47	5436	3591.1	0.00804	4.53	0	k__Archaea (UID2)	Brachyspira_pilosicoli_P43_6_78.fna	1	3.24e-05	0.015	13_0	rep	c__Nitrososphaerales;o__Nitrososphaerales;f__Nitrososphaeraceae;g__Candidatus_Nitrososphaera;s__Candidatus_Nitrososphaera_gargensis	4	0	UID200	k__Archaea;p__Thaumarchaeota;c__Nitrosopumilales;o__Nitrosopumilales	28.4653	0.150826	182	0.745203	11	4	43.1401	10.244	2.03294	0.49309	2374.5	711.548	k__Archaea	(UID2)	4.53	0	0	Unclassified Archaea	N/A	N/A	N/A	N/A	N/A	N/A	N/A	N/A	N/A	N/A
PNNL_SM317_bin_50	k__Bacteria;p__Actinobacteria;c__Actinobacteria;o__Rubrobacterales;f__Rubrobacteraceae;g__Rubrobacter	42	137644	67.83	2655	3277.24	0.00821	4.31	0	k__Bacteria (UID203)	Cyanobium_gracile_PCC_6307.fna	1	3.01e-05	0.014	16_0	rep	s__Rubrobacter_radiotolerans	1	0	UID2114	k__Bacteria;p__Actinobacteria;c__Actinobacteria;o__Rubrobacterales;f__Rubrobacteraceae;g__Rubrobacter	67.8257	0.137644	182	0.913734	11	2	68.4994	1.97717	3.31191	0.086163	3300	17	k__Bacteria	(UID203)	4.31	0	0	Unclassified Bacteria	N/A	N/A	N/A	N/A	N/A	N/A	N/A	N/A	N/A	N/A
PNNL_SM317_bin_52	Unclassified (Bacteria)	34	110800	66.64	3282	3258.82	0.00851	0	0	root (UID1)	Paracoccus_denitrificans_PD1222.fna	1	2.15e-05	0.015	137_0	rep	unresolved	0	0	NA	NA	66.6399	0.1108	131	0.886886	11	NA	NA	NA	NA	NA	NA	NA	root	(UID1)	0	0	0	Unclassified Bacteria	N/A	N/A	N/A	N/A	N/A	N/A	N/A	N/A	N/A	N/A
PNNL_SM317_bin_53	Unclassified	20	110249	59.3	14547	5512.45	0.00693	0	0	root (UID1)	Rhodobacter_sphaeroides_ATCC_17025.fna	1	2.23e-05	0.011	83_1	rep	unresolved	0	0	NA	NA	59.3012	0.110249	141	0.774402	11	NA	NA	NA	NA	NA	NA	NA	root	(UID1)	0	0	0	Unclassified	N/A	N/A	N/A	N/A	N/A	N/A	N/A	N/A	N/A	N/A
PNNL_SM317_bin_55	Unclassified	2	107660	72.33	80532	53830	0.00114	0	0	root (UID1)	Streptomyces_coelicoflavus_ZG0656.fna	2	2.92e-10	0.003	143_0	rep	unresolved	0	0	NA	NA	72.3323	0.10766	100	0.922014	11	NA	NA	NA	NA	NA	NA	NA	root	(UID1)	0	0	0	Unclassified	N/A	N/A	N/A	N/A	N/A	N/A	N/A	N/A	N/A	N/A
PNNL_SM317_bin_9	k__Bacteria;p__Proteobacteria;c__Alphaproteobacteria;o__Rhizobiales	848	3156924	63.56	3390	3722.79	0.34848	49.58	8.79	o__Rhizobiales (UID3450)	Mesorhizobium_sp._WSM2561.fna	160	0	0.015	90_0	rep	s__	10	3	UID3476	k__Bacteria;p__Proteobacteria;c__Alphaproteobacteria;o__Rhizobiales;f__Phyllobacteriaceae;g__Mesorhizobium	63.5597	3.15692	3683	0.889956	11	2	62.5526	0.322243	7.16556	0.128014	7023	113	o__Rhizobiales	(UID3450)	49.58	8.79	8.62	d__Bacteria;p__Proteobacteria;c__Alphaproteobacteria;o__Rhizobiales;f__Rhizobiaceae;g__Mesorhizobium;s__	N/A	N/A	N/A	N/A	N/A	GCF_900099905.1	95	d__Bacteria;p__Proteobacteria;c__Alphaproteobacteria;o__Rhizobiales;f__Rhizobiaceae;g__Mesorhizobium;s__Mesorhizobium muleiense	94.86	0.76
PNNL_SM324_bin_10	k__Bacteria;p__Actinobacteria	958	3604891	71.42	3489	3762.93	0.22096	16.02	0	k__Bacteria (UID203)	Burkholderia_thailandensis_MSMB121.fna	5	3.57e-19	0.017	53_0	rep	f__Solirubrobacteraceae;g__Solirubrobacter	4	0	UID2117	k__Bacteria;p__Actinobacteria;c__Actinobacteria;o__Solirubrobacterales	71.4201	3.60489	4185	0.928528	11	4	72.1061	0.397246	7.05555	1.35611	6807	1166.76	k__Bacteria	(UID203)	16.02	0	0	d__Bacteria;p__Actinobacteriota;c__Thermoleophilia;o__Solirubrobacterales;f__Solirubrobacteraceae;g__Solirubrobacter;s__	N/A	N/A	N/A	N/A	N/A	N/A	N/A	N/A	N/A	N/A
PNNL_SM324_bin_14	k__Bacteria;p__Acidobacteria	639	3080146	63.53	8145	4820.26	0.60842	68.17	3.85	k__Bacteria (UID3187)	Sphingomonas_astaxanthinifaciens_DSM_22298.fna	2	4.99e-08	0.013	29_1	rep	c__Acidobacteriia;o__Acidobacteriales;f__Acidobacteriaceae	16	0	UID3199	k__Bacteria;p__Acidobacteria	63.5349	3.08015	3304	0.942156	11	16	59.4849	3.00052	5.63761	1.51376	4810.81	1191.25	k__Bacteria	(UID3187)	68.17	3.85	0	d__Bacteria;p__Acidobacteriota;c__Vicinamibacteria;o__Vicinamibacterales;f__UBA2999;g__;s__	N/A	N/A	N/A	N/A	N/A	N/A	N/A	N/A	N/A	N/A
PNNL_SM324_bin_15	d__Bacteria;p__Gemmatimonadota;c__Gemmatimonadetes;o__Gemmatimonadales;f__Gemmatimonadaceae	402	2793496	62.08	16117	6949	0.22085	75.34	4.31	k__Bacteria (UID203)	Synechococcus_sp._CC9605.fna	1	0.0003	0.011	25_1	rep	p__Gemmatimonadetes;c__Gemmatimonadetes;o__Gemmatimonadales;f__Gemmatimonadaceae;g__Gemmatimonas;s__Gemmatimonas_aurantiaca	5	1	UID2567	k__Bacteria	62.0803	2.7935	2976	0.939464	11	437	42.2586	6.7903	4.1457	1.51362	3610.01	1216.8	k__Bacteria	(UID203)	75.34	4.31	66.67	d__Bacteria;p__Gemmatimonadota;c__Gemmatimonadetes;o__Gemmatimonadales;f__Gemmatimonadaceae;g__UBA4720;s__	N/A	N/A	N/A	N/A	N/A	N/A	N/A	N/A	N/A	N/A
PNNL_SM324_bin_16	k__Bacteria;p__Proteobacteria;c__Gammaproteobacteria	84	2773118	58.22	53120	33013.3	0.15427	65.51	0.85	c__Gammaproteobacteria (UID4202)	Burkholderia_bannensis_NBRC_103871.fna	2	1.14e-07	0.006	31_1	rep	f__Xanthomonadaceae	10	0	UID4209	k__Bacteria;p__Proteobacteria;c__Gammaproteobacteria;o__Xanthomonadales	58.2204	2.77312	2480	0.885491	11	60	64.1575	5.85228	4.06032	0.945581	3698.52	783.061	c__Gammaproteobacteria	(UID4202)	65.51	0.85	33.33	d__Bacteria;p__Proteobacteria;c__Gammaproteobacteria;o__Steroidobacterales;f__Steroidobacteraceae;g__JAAYXG01;s__	N/A	N/A	N/A	N/A	N/A	N/A	N/A	N/A	N/A	N/A
PNNL_SM324_bin_18	k__Bacteria;p__Actinobacteria;c__Actinobacteria	122	2188549	69.98	34585	17938.9	0.11803	67.84	5.17	p__Actinobacteria (UID1454)	Patulibacter_medicamentivorans.fna	4	6.08e-16	0.01	109_1	rep	o__Solirubrobacterales	15	0	UID2113	k__Bacteria;p__Actinobacteria;c__Actinobacteria	69.9827	2.18855	2233	0.925619	11	8	71.7357	2.30445	5.60481	1.85734	5389	1723.35	p__Actinobacteria	(UID1454)	67.84	5.17	22.22	d__Bacteria;p__Actinobacteriota;c__Thermoleophilia;o__Solirubrobacterales;f__70-9;g__VAYN01;s__	N/A	N/A	N/A	N/A	N/A	N/A	N/A	N/A	N/A	N/A
PNNL_SM324_bin_2	k__Bacteria;p__Acidobacteria	260	5151341	64.81	61441	19812.8	6.14842	95.5	9.08	k__Bacteria (UID3187)	Nocardia_brasiliensis_ATCC_700358.fna	2	2.87e-07	0.01	57_1	rep	unresolved	26	1	UID3199	k__Bacteria;p__Acidobacteria	64.8083	5.15134	4612	0.947472	11	16	59.4849	3.00052	5.63761	1.51376	4810.81	1191.25	k__Bacteria	(UID3187)	95.5	9.08	30.77	d__Bacteria;p__Acidobacteriota;c__Vicinamibacteria;o__Vicinamibacterales;f__UBA2999;g__12-FULL-67-14b;s__	N/A	N/A	N/A	N/A	N/A	GCA_016871275.1	95	d__Bacteria;p__Acidobacteriota;c__Vicinamibacteria;o__Vicinamibacterales;f__UBA2999;g__12-FULL-67-14b;s__12-FULL-67-14b sp016871275	79.96	0.51
PNNL_SM324_bin_22	k__Bacteria;p__Proteobacteria;c__Betaproteobacteria;o__Burkholderiales	342	1747995	68.37	7222	5111.1	0.15717	27.38	0.78	k__Bacteria (UID203)	Leptothrix_cholodnii_SP_6.fna	4	3.06e-16	0.015	47_1	rep	f__Alcaligenaceae;g__Azohydromonas;s__Azohydromonas_australica	4	4	UID4112	k__Bacteria;p__Proteobacteria;c__Betaproteobacteria;o__Burkholderiales;f__Rubrivivax	68.372	1.74799	1865	0.936895	11	7	70.0079	1.2902	5.33154	1.4885	4919.57	1331.94	k__Bacteria	(UID203)	27.38	0.78	0	d__Bacteria;p__Proteobacteria;c__Gammaproteobacteria;o__Burkholderiales;f__Burkholderiaceae;g__JAEUPI01;s__	N/A	N/A	N/A	N/A	N/A	GCA_015075165.1	95	d__Bacteria;p__Proteobacteria;c__Gammaproteobacteria;o__Burkholderiales;f__Burkholderiaceae;g__JAEUPI01;s__JAEUPI01 sp015075165	82.92	0.68
PNNL_SM324_bin_29	Unclassified (Bacteria)	250	1124733	33.43	3743	4498.93	0.37806	0	0	root (UID1)	Carludovica_palmata.fna	1	3.16e-05	0.013	12_1	rep	unresolved	0	0	NA	NA	33.4315	1.12473	1513	0.668058	11	NA	NA	NA	NA	NA	NA	NA	root	(UID1)	0	0	0	Unclassified Bacteria	N/A	N/A	N/A	N/A	N/A	N/A	N/A	N/A	N/A	N/A
PNNL_SM324_bin_30	k__Bacteria;p__Proteobacteria;c__Gammaproteobacteria;o__Xanthomonadales;f__Xanthomonadaceae	281	1000644	67.5	3141	3561.01	0.17795	30.17	1.72	k__Bacteria (UID203)	Lysobacter_dokdonensis_DS_58.fna	6	3.83e-26	0.015	38_1	rep	unresolved	1	0	UID4264	k__Bacteria;p__Proteobacteria;c__Gammaproteobacteria;o__Xanthomonadales;f__Xanthomonadaceae;g__Luteimonas	67.5005	1.00064	1097	0.907919	11	2	70.1901	1.73062	3.40881	0.007199	3103.5	8.5	k__Bacteria	(UID203)	30.17	1.72	0	d__Bacteria;p__Proteobacteria;c__Gammaproteobacteria;o__Xanthomonadales;f__Xanthomonadaceae;g__JACMKK01;s__	N/A	N/A	N/A	N/A	N/A	GCA_014380115.1	95	d__Bacteria;p__Proteobacteria;c__Gammaproteobacteria;o__Xanthomonadales;f__Xanthomonadaceae;g__JACMKK01;s__JACMKK01 sp014380115	89.71	0.83
PNNL_SM324_bin_31	d__Bacteria;p__Chloroflexota;c__Limnocylindria	207	813051	70.02	2822	3927.78	0.04777	20.69	0.86	k__Bacteria (UID203)	Mesorhizobium_loti_MAFF303099.fna	3	7.56e-13	0.015	106_0	rep	p__Chloroflexi	4	0	UID1452	k__Bacteria	70.0229	0.813051	965	0.936559	11	924	61.8612	9.91648	4.41641	2.12218	4107.89	1909.19	k__Bacteria	(UID203)	20.69	0.86	100	d__Bacteria;p__Chloroflexota;c__Limnocylindria;o__QHBO01;f__QHBO01;g__JACDBZ01;s__	N/A	N/A	N/A	N/A	N/A	GCA_013694795.1	95	d__Bacteria;p__Chloroflexota;c__Limnocylindria;o__QHBO01;f__QHBO01;g__JACDBZ01;s__JACDBZ01 sp013694795	78.28	0.28
PNNL_SM324_bin_34	k__Bacteria;p__Proteobacteria;c__Alphaproteobacteria;o__Rhizobiales	200	687419	64.09	2516	3437.09	0.58161	14.66	1.72	k__Bacteria (UID203)	Pseudaminobacter_salicylatoxidans_KCT001.fna	4	1.42e-17	0.014	88_1	rep	unresolved	1	0	UID3457	k__Bacteria;p__Proteobacteria;c__Alphaproteobacteria;o__Rhizobiales;f__Phyllobacteriaceae	64.0896	0.687419	809	0.900308	11	24	62.6072	0.848463	6.50564	0.897447	6357.67	868.619	k__Bacteria	(UID203)	14.66	1.72	100	Unclassified Bacteria	N/A	N/A	N/A	N/A	N/A	N/A	N/A	N/A	N/A	N/A
PNNL_SM324_bin_35	k__Bacteria;p__Proteobacteria;c__Gammaproteobacteria;o__Xanthomonadales;f__Xanthomonadaceae	165	590793	65.21	4084	3580.56	0.13061	12.07	0	k__Bacteria (UID203)	Pseudoxanthomonas_suwonensis_J42.fna	4	7.26e-18	0.015	37_1	rep	unresolved	1	0	UID4264	k__Bacteria;p__Proteobacteria;c__Gammaproteobacteria;o__Xanthomonadales;f__Xanthomonadaceae;g__Luteimonas	65.2071	0.590793	683	0.904896	11	2	70.1901	1.73062	3.40881	0.007199	3103.5	8.5	k__Bacteria	(UID203)	12.07	0	0	d__Bacteria;p__Proteobacteria;c__Gammaproteobacteria;o__Xanthomonadales;f__Xanthomonadaceae;g__Luteimonas_C;s__	N/A	N/A	N/A	N/A	N/A	GCF_007830035.1	95	d__Bacteria;p__Proteobacteria;c__Gammaproteobacteria;o__Xanthomonadales;f__Xanthomonadaceae;g__Luteimonas_C;s__Luteimonas_C cucumeris	83.35	0.9
PNNL_SM324_bin_37	k__Bacteria;p__Actinobacteria;c__Actinobacteria	170	577934	73.72	2951	3399.61	0.03448	9.4	0	k__Bacteria (UID203)	Aeromicrobium_massiliense_JC14.fna	2	6.26e-09	0.015	113_0	rep	o__Acidimicrobiales;f__Acidimicrobiaceae;g__Acidimicrobium;s__Acidimicrobium_ferrooxidans	5	0	UID1455	k__Bacteria;p__Actinobacteria;c__Actinobacteria	73.7165	0.577934	730	0.943455	11	701	64.9348	6.79361	4.49662	2.15301	4175.64	1972.3	k__Bacteria	(UID203)	9.4	0	0	Unclassified Bacteria	N/A	N/A	N/A	N/A	N/A	N/A	N/A	N/A	N/A	N/A
PNNL_SM324_bin_38	Unclassified (Bacteria)	102	574962	62.45	5827	5636.88	0.55832	8.33	4.17	root (UID1)	Kaistia_adipata_DSM_17808.fna	3	2.65e-13	0.014	87_1	rep	unresolved	0	0	NA	NA	62.4452	0.574962	602	0.879437	11	NA	NA	NA	NA	NA	NA	NA	root	(UID1)	8.33	4.17	100	Unclassified Bacteria	N/A	N/A	N/A	N/A	N/A	N/A	N/A	N/A	N/A	N/A
PNNL_SM324_bin_39	k__Bacteria;p__Actinobacteria;c__Actinobacteria	158	495200	72.04	2521	3134.18	0.09172	13.1	0	k__Bacteria (UID203)	Leucobacter_chironomi_DSM_19883.fna	3	1.49e-13	0.016	135_1	rep	unresolved	1	0	UID1455	k__Bacteria;p__Actinobacteria;c__Actinobacteria	72.0398	0.4952	643	0.950539	11	701	64.9348	6.79361	4.49662	2.15301	4175.64	1972.3	k__Bacteria	(UID203)	13.1	0	0	d__Bacteria;p__Actinobacteriota;c__Acidimicrobiia;o__Acidimicrobiales;f__CADCSY01;g__;s__	N/A	N/A	N/A	N/A	N/A	GCA_016178435.1	95	d__Bacteria;p__Actinobacteriota;c__Acidimicrobiia;o__Acidimicrobiales;f__CADCSY01;g__JACOTK01;s__JACOTK01 sp016178435	75.94	0.08
PNNL_SM324_bin_40	Unclassified	106	342494	68.35	2525	3231.08	0.03621	0	0	root (UID1)	Pseudoxanthomonas_spadix_BD_a59.fna	1	7.08e-05	0.015	129_1	rep	unresolved	0	0	NA	NA	68.3519	0.342494	390	0.88471	11	NA	NA	NA	NA	NA	NA	NA	root	(UID1)	0	0	0	Unclassified	N/A	N/A	N/A	N/A	N/A	N/A	N/A	N/A	N/A	N/A
PNNL_SM324_bin_44	Unclassified	48	285185	61.62	3786	5941.35	0.07881	0	0	root (UID1)	Tistrella_mobilis_KA081020_065.fna	1	4.59e-05	0.012	91_1	rep	unresolved	0	0	NA	NA	61.6151	0.285185	333	0.755769	4	NA	NA	NA	NA	NA	NA	NA	root	(UID1)	0	0	0	Unclassified	N/A	N/A	N/A	N/A	N/A	N/A	N/A	N/A	N/A	N/A
PNNL_SM324_bin_45	Unclassified (Bacteria)	80	266821	66.79	3959	3335.26	0.02266	0	0	root (UID1)	Bordetella_parapertussis_Bpp5.fna	1	2.65e-06	0.014	124_1	rep	unresolved	0	0	NA	NA	66.7867	0.266821	271	0.834207	11	NA	NA	NA	NA	NA	NA	NA	root	(UID1)	0	0	0	Unclassified Bacteria	N/A	N/A	N/A	N/A	N/A	N/A	N/A	N/A	N/A	N/A
PNNL_SM324_bin_46	Unclassified	48	202014	65.08	4248	4208.62	0.0123	0	0	root (UID1)	Azospirillum_sp._B510.fna	1	2.59e-05	0.013	123_0	rep	unresolved	0	0	NA	NA	65.0762	0.202014	221	0.86795	11	NA	NA	NA	NA	NA	NA	NA	root	(UID1)	0	0	0	Unclassified	N/A	N/A	N/A	N/A	N/A	N/A	N/A	N/A	N/A	N/A
PNNL_SM324_bin_47	Unclassified	5	152196	70.55	31750	30439.2	0.02158	0	0	root (UID1)	Mycobacterium_phage_LinStu.fna	1	1.74e-05	0.007	66_1	rep	unresolved	0	0	NA	NA	70.5538	0.152196	135	0.929045	11	NA	NA	NA	NA	NA	NA	NA	root	(UID1)	0	0	0	Unclassified	N/A	N/A	N/A	N/A	N/A	N/A	N/A	N/A	N/A	N/A
PNNL_SM324_bin_48	k__Bacteria;p__Acidobacteria	46	142949	70.36	2648	3107.59	0.00738	1.72	0	k__Bacteria (UID203)	Phycisphaera_mikurensis_NBRC_102666.fna	1	3.13e-05	0.015	64_0	rep	c__Acidobacteriia;o__Acidobacteriales;f__Acidobacteriaceae	1	0	UID3199	k__Bacteria;p__Acidobacteria	70.3594	0.142949	154	0.927995	11	16	59.4849	3.00052	5.63761	1.51376	4810.81	1191.25	k__Bacteria	(UID203)	1.72	0	0	Unclassified Bacteria	N/A	N/A	N/A	N/A	N/A	N/A	N/A	N/A	N/A	N/A
PNNL_SM324_bin_49	Unclassified	20	136320	59.04	10018	6816	0.07846	0	0	root (UID1)	Rhizobium_phage_vB_RleM_PPF1.fna	1	8.85e-06	0.011	84_1	rep	unresolved	0	0	NA	NA	59.0412	0.13632	143	0.849149	11	NA	NA	NA	NA	NA	NA	NA	root	(UID1)	0	0	0	Unclassified	N/A	N/A	N/A	N/A	N/A	N/A	N/A	N/A	N/A	N/A
PNNL_SM324_bin_50	Unclassified (Bacteria)	34	119342	64.52	6371	3510.06	0.01108	0	0	root (UID1)	Maricaulis_maris_MCS10.fna	1	2.62e-05	0.013	126_1	rep	unresolved	0	0	NA	NA	64.5238	0.119342	142	0.841933	11	NA	NA	NA	NA	NA	NA	NA	root	(UID1)	0	0	0	Unclassified Bacteria	N/A	N/A	N/A	N/A	N/A	N/A	N/A	N/A	N/A	N/A
PNNL_SM324_bin_52	Unclassified	4	116627	62.33	56765	29156.8	0.0088	0	0	root (UID1)	Paracoccus_aminophilus_JCM_7686.fna	1	1.9e-05	0.014	74_1	rep	unresolved	0	0	NA	NA	62.3252	0.116627	103	0.868933	11	NA	NA	NA	NA	NA	NA	NA	root	(UID1)	0	0	0	Unclassified	N/A	N/A	N/A	N/A	N/A	N/A	N/A	N/A	N/A	N/A
PNNL_SM324_bin_53	Unclassified (Archaea)	24	107519	39.24	5640	4479.96	0.04765	0	0	root (UID1)	Strawberry_lethal_yellows_phytoplasma_CPA_str._NZSb11.fna	1	2.2e-05	0.012	3_0	rep	unresolved	0	0	NA	NA	39.2368	0.107519	123	0.810099	11	NA	NA	NA	NA	NA	NA	NA	root	(UID1)	0	0	0	Unclassified Archaea	N/A	N/A	N/A	N/A	N/A	N/A	N/A	N/A	N/A	N/A
PNNL_SM324_bin_54	Unclassified (Bacteria)	34	106280	70.54	3086	3125.88	0.00949	0	0	root (UID1)	Streptomyces_cattleya_NRRL_8057_DSM_46488.fna	1	2.28e-05	0.015	130_1	rep	unresolved	0	0	NA	NA	70.5438	0.10628	108	0.922817	11	NA	NA	NA	NA	NA	NA	NA	root	(UID1)	0	0	0	Unclassified Bacteria	N/A	N/A	N/A	N/A	N/A	N/A	N/A	N/A	N/A	N/A
PNNL_SM324_bin_8	d__Bacteria;p__Gemmatimonadota;c__Gemmatimonadetes;o__Longimicrobiales	391	3658121	60.92	8914	9355.81	5.98343	89.21	7.14	k__Bacteria (UID2495)	Pseudomonas_stutzeri_NF13.fna	3	1.69e-11	0.011	21_1	rep	unresolved	37	0	UID2567	k__Bacteria	60.9204	3.65812	3749	0.939209	11	437	42.2586	6.7903	4.1457	1.51362	3610.01	1216.8	k__Bacteria	(UID2495)	89.21	7.14	40	d__Bacteria;p__Gemmatimonadota;c__Gemmatimonadetes;o__Longimicrobiales;f__RSA9;g__;s__	N/A	N/A	N/A	N/A	N/A	N/A	N/A	N/A	N/A	N/A
PNNL_SM330_bin_10	k__Bacteria;p__Proteobacteria;c__Gammaproteobacteria	623	3747174	65.79	4550	6014.73	0.24021	66.77	3.99	c__Gammaproteobacteria (UID4202)	Alicycliphilus_denitrificans_K601.fna	2	1.18e-07	0.013	22_1	rep	f__Xanthomonadaceae	13	0	UID4209	k__Bacteria;p__Proteobacteria;c__Gammaproteobacteria;o__Xanthomonadales	65.7928	3.74717	3933	0.93008	11	60	64.1575	5.85228	4.06032	0.945581	3698.52	783.061	c__Gammaproteobacteria	(UID4202)	66.77	3.99	11.76	d__Bacteria;p__Proteobacteria;c__Gammaproteobacteria;o__UBA6522;f__UBA6522;g__FEN-1219;s__	N/A	N/A	N/A	N/A	N/A	GCA_011054615.1	95	d__Bacteria;p__Proteobacteria;c__Gammaproteobacteria;o__UBA6522;f__UBA6522;g__FEN-1219;s__FEN-1219 sp011054615	80.47	0.62
PNNL_SM330_bin_13	k__Bacteria;p__Acidobacteria	663	2846148	65.07	15987	4292.83	0.16814	31.1	6.9	k__Bacteria (UID203)	Salinarimonas_rosea_DSM_21201.fna	3	1.23e-11	0.014	63_1	rep	c__Acidobacteriia;o__Acidobacteriales;f__Acidobacteriaceae	5	0	UID3199	k__Bacteria;p__Acidobacteria	65.0737	2.84615	2961	0.949353	11	16	59.4849	3.00052	5.63761	1.51376	4810.81	1191.25	k__Bacteria	(UID203)	31.1	6.9	50	d__Bacteria;p__Acidobacteriota;c__Vicinamibacteria;o__Vicinamibacterales;f__UBA2999;g__12-FULL-67-14b;s__	N/A	N/A	N/A	N/A	N/A	GCA_016871275.1	95	d__Bacteria;p__Acidobacteriota;c__Vicinamibacteria;o__Vicinamibacterales;f__UBA2999;g__12-FULL-67-14b;s__12-FULL-67-14b sp016871275	79.31	0.4
PNNL_SM330_bin_18	k__Bacteria;p__Chlamydiae;c__Chlamydiia;o__Chlamydiales	201	1973747	39.79	3048	9819.64	0.09624	62.97	1.35	k__Bacteria (UID2982)	Exiguobacterium_sp._MH3.fna	1	0.00028	0.01	14_1	rep	f__Waddliaceae;g__Waddlia;s__Waddlia_chondrophila	26	0	UID3044	k__Bacteria;p__Chlamydiae;c__Chlamydiia;o__Chlamydiales	39.7911	1.97375	1811	0.87189	11	4	39.1122	3.19039	2.6475	0.389066	2441.25	403.247	k__Bacteria	(UID2982)	62.97	1.35	0	d__Bacteria;p__Chlamydiota;c__Chlamydiia;o__Chlamydiales;f__Waddliaceae;g__JAAKFP01;s__	N/A	N/A	N/A	N/A	N/A	GCA_011065005.1	95	d__Bacteria;p__Chlamydiota;c__Chlamydiia;o__Chlamydiales;f__Waddliaceae;g__JAAKFP01;s__JAAKFP01 sp011065005	75.83	0.03
PNNL_SM330_bin_2	k__Bacteria;p__Proteobacteria;c__Betaproteobacteria;o__Burkholderiales	486	5168627	68.21	26167	10635	0.59142	96.17	9.02	o__Burkholderiales (UID4000)	Leptothrix_cholodnii_SP_6.fna	8	2.78e-31	0.013	48_1	rep	f__;g__;s__	41	1	UID4115	k__Bacteria;p__Proteobacteria;c__Betaproteobacteria;o__Burkholderiales;f__Rubrivivax	68.2053	5.16863	5192	0.933848	11	4	70.7754	1.17227	4.73491	0.619353	4401.5	501.468	o__Burkholderiales	(UID4000)	96.17	9.02	54.05	d__Bacteria;p__Proteobacteria;c__Gammaproteobacteria;o__Burkholderiales;f__Burkholderiaceae;g__JAEUPI01;s__	N/A	N/A	N/A	N/A	N/A	GCA_015075545.1	95	d__Bacteria;p__Proteobacteria;c__Gammaproteobacteria;o__Burkholderiales;f__Burkholderiaceae;g__JAEUPI01;s__JAEUPI01 sp008933545	83.68	0.61
PNNL_SM330_bin_20	k__Bacteria;p__Actinobacteria;c__Actinobacteria	43	1913553	69.31	50986	44501.2	0.09693	86.06	3.88	p__Actinobacteria (UID1454)	Conexibacter_woesei_DSM_14684.fna	4	5.18e-16	0.006	108_1	rep	o__Solirubrobacterales	32	0	UID2113	k__Bacteria;p__Actinobacteria;c__Actinobacteria	69.3126	1.91355	1941	0.929562	11	8	71.7357	2.30445	5.60481	1.85734	5389	1723.35	p__Actinobacteria	(UID1454)	86.06	3.88	14.29	d__Bacteria;p__Actinobacteriota;c__Thermoleophilia;o__Solirubrobacterales;f__70-9;g__;s__	N/A	N/A	N/A	N/A	N/A	N/A	N/A	N/A	N/A	N/A
PNNL_SM330_bin_21	d__Bacteria;p__Gemmatimonadota;c__Gemmatimonadetes;o__Gemmatimonadales;f__Gemmatimonadaceae	371	1823935	62.43	3224	4916.27	0.45841	43.79	6.9	k__Bacteria (UID203)	Sorangium_cellulosum_So0157_2.fna	2	6.81e-08	0.012	24_1	rep	p__Gemmatimonadetes;c__Gemmatimonadetes;o__Gemmatimonadales;f__Gemmatimonadaceae;g__Gemmatimonas;s__Gemmatimonas_aurantiaca	2	0	UID2567	k__Bacteria	62.4274	1.82394	2037	0.943594	11	437	42.2586	6.7903	4.1457	1.51362	3610.01	1216.8	k__Bacteria	(UID203)	43.79	6.9	100	d__Bacteria;p__Gemmatimonadota;c__Gemmatimonadetes;o__Gemmatimonadales;f__Gemmatimonadaceae;g__UBA4720;s__	N/A	N/A	N/A	N/A	N/A	N/A	N/A	N/A	N/A	N/A
PNNL_SM330_bin_23	k__Bacteria;p__Proteobacteria;c__Gammaproteobacteria	181	1788146	58.51	32234	9879.26	0.09578	37.07	3.16	c__Gammaproteobacteria (UID4201)	Streptomyces_coelicolor_A3_2_.fna	1	0.00034	0.01	32_0	rep	o__Xanthomonadales	17	0	UID4202	k__Bacteria;p__Proteobacteria;c__Gammaproteobacteria	58.5095	1.78815	1688	0.881043	11	67	62.5959	7.56334	3.87006	1.06231	3544.7	882.99	c__Gammaproteobacteria	(UID4201)	37.07	3.16	30	d__Bacteria;p__Proteobacteria;c__Gammaproteobacteria;o__Steroidobacterales;f__Steroidobacteraceae;g__JAAYXG01;s__	N/A	N/A	N/A	N/A	N/A	N/A	N/A	N/A	N/A	N/A
PNNL_SM330_bin_24	d__Bacteria;p__Gemmatimonadota;c__Gemmatimonadetes;o__Gemmatimonadales	441	1773978	67.32	4656	4022.63	0.12518	47.41	1.72	k__Bacteria (UID203)	Lysobacter_sp._A03.fna	2	3.1e-08	0.014	133_1	rep	unresolved	7	0	UID2567	k__Bacteria	67.325	1.77398	1919	0.920196	11	437	42.2586	6.7903	4.1457	1.51362	3610.01	1216.8	k__Bacteria	(UID203)	47.41	1.72	100	d__Bacteria;p__Gemmatimonadota;c__Gemmatimonadetes;o__Gemmatimonadales;f__GWC2-71-9;g__;s__	N/A	N/A	N/A	N/A	N/A	N/A	N/A	N/A	N/A	N/A
PNNL_SM330_bin_27	Unclassified (Bacteria)	222	1503175	72.07	12515	6771.06	0.08567	0	0	root (UID1)	Cupriavidus_taiwanensis_LMG_19424.fna	3	3.36e-12	0.012	67_0	rep	unresolved	0	0	NA	NA	72.0733	1.50317	1455	0.937144	11	NA	NA	NA	NA	NA	NA	NA	root	(UID1)	0	0	0	Unclassified Bacteria	N/A	N/A	N/A	N/A	N/A	N/A	N/A	N/A	N/A	N/A
PNNL_SM330_bin_29	k__Bacteria;p__Acidobacteria	293	1373430	65.03	6696	4687.47	0.38344	16.38	0	k__Bacteria (UID203)	Bordetella_pertussis_CS.fna	1	0.00023	0.014	60_0	rep	c__Acidobacteriia;o__Acidobacteriales;f__Acidobacteriaceae	1	0	UID3199	k__Bacteria;p__Acidobacteria	65.0254	1.37343	1352	0.943238	11	16	59.4849	3.00052	5.63761	1.51376	4810.81	1191.25	k__Bacteria	(UID203)	16.38	0	0	d__Bacteria;p__Acidobacteriota;c__Vicinamibacteria;o__Vicinamibacterales;f__UBA2999;g__12-FULL-67-14b;s__	N/A	N/A	N/A	N/A	N/A	GCA_016871275.1	95	d__Bacteria;p__Acidobacteriota;c__Vicinamibacteria;o__Vicinamibacterales;f__UBA2999;g__12-FULL-67-14b;s__12-FULL-67-14b sp016871275	79.17	0.45
PNNL_SM330_bin_33	k__Bacteria;p__Actinobacteria;c__Actinobacteria;o__Actinomycetales	342	1190705	71.09	2507	3481.59	0.18852	21	0	k__Bacteria (UID203)	Nocardioidaceae_bacterium_Broad_1.fna	7	5.76e-30	0.015	134_1	rep	s__Nocardioides_halotolerans	3	0	UID1741	k__Bacteria;p__Actinobacteria;c__Actinobacteria;o__Actinomycetales;f__Nocardioidaceae;g__Nocardioides	71.0891	1.1907	1448	0.931991	11	2	70.8996	1.05127	4.84303	0.013482	4719.5	14.5	k__Bacteria	(UID203)	21	0	0	d__Bacteria;p__Actinobacteriota;c__Actinomycetia;o__Propionibacteriales;f__Nocardioidaceae;g__Nocardioides;s__	N/A	N/A	N/A	N/A	N/A	N/A	N/A	N/A	N/A	N/A
PNNL_SM330_bin_35	k__Bacteria;p__Actinobacteria;c__Actinobacteria	133	1174806	70.06	2752	8833.13	0.07555	47.24	7.92	p__Actinobacteria (UID1454)	Conexibacter_woesei_DSM_14684.fna	3	1.9e-12	0.012	110_0	rep	o__Solirubrobacterales	24	9	UID2113	k__Bacteria;p__Actinobacteria;c__Actinobacteria	70.0648	1.17481	1248	0.930027	11	8	71.7357	2.30445	5.60481	1.85734	5389	1723.35	p__Actinobacteria	(UID1454)	47.24	7.92	29.17	d__Bacteria;p__Actinobacteriota;c__Thermoleophilia;o__Solirubrobacterales;f__70-9;g__VAYN01;s__	N/A	N/A	N/A	N/A	N/A	N/A	N/A	N/A	N/A	N/A
PNNL_SM330_bin_37	Unclassified (Bacteria)	194	1124686	59.22	6275	5797.35	0.08005	0	0	root (UID1)	Microvirga_lupini.fna	3	1.99e-12	0.013	73_1	rep	unresolved	0	0	NA	NA	59.2158	1.12469	1402	0.795713	11	NA	NA	NA	NA	NA	NA	NA	root	(UID1)	0	0	0	Unclassified Bacteria	N/A	N/A	N/A	N/A	N/A	N/A	N/A	N/A	N/A	N/A
PNNL_SM330_bin_50	Unclassified (Archaea)	69	270807	33.86	5203	3924.74	0.22985	16.99	0	k__Archaea (UID2)	Colobus_guereza.fna	1	3.57e-06	0.014	9_1	rep	unresolved	3	0	UID200	k__Archaea;p__Thaumarchaeota;c__Nitrosopumilales;o__Nitrosopumilales	33.8595	0.270807	336	0.790508	11	4	43.1401	10.244	2.03294	0.49309	2374.5	711.548	k__Archaea	(UID2)	16.99	0	0	d__Archaea;p__Thermoproteota;c__Nitrososphaeria;o__Nitrososphaerales;f__Nitrososphaeraceae;g__Nitrosocosmicus;s__	N/A	N/A	N/A	N/A	N/A	N/A	N/A	N/A	N/A	N/A
PNNL_SM330_bin_53	k__Bacteria;p__Chloroflexi	52	181852	65.15	4491	3497.15	0.01001	0.47	0	k__Bacteria (UID203)	Bifidobacterium_longum_subsp._longum_KACC_91563.fna	1	3.84e-05	0.013	125_1	rep	c__Chloroflexi;o__Chloroflexales;f__Chloroflexaceae	1	0	UID2311	k__Bacteria;p__Chloroflexi	65.1475	0.181852	197	0.831621	11	12	58.8868	5.00304	4.76824	1.06635	3970.67	742.414	k__Bacteria	(UID203)	0.47	0	0	Unclassified Bacteria	N/A	N/A	N/A	N/A	N/A	N/A	N/A	N/A	N/A	N/A
PNNL_SM330_bin_56	Unclassified	30	147410	61.68	6008	4913.67	0.01864	0	0	root (UID1)	Mycobacterium_phage_BarrelRoll.fna	1	9.66e-06	0.011	92_1	rep	unresolved	0	0	NA	NA	61.681	0.14741	234	0.733654	11	NA	NA	NA	NA	NA	NA	NA	root	(UID1)	0	0	0	Unclassified	N/A	N/A	N/A	N/A	N/A	N/A	N/A	N/A	N/A	N/A
PNNL_SM330_bin_57	k__Bacteria;p__Chloroflexi	37	142113	65.75	3345	3840.89	0.00665	1.72	0	k__Bacteria (UID203)	Azospirillum_sp._B510.fna	1	2.09e-05	0.013	122_1	rep	c__Thermomicrobia	1	0	UID2320	k__Bacteria;p__Chloroflexi	65.7505	0.142113	162	0.873178	11	3	61.9671	6.18242	3.3387	0.469049	3139.67	315.169	k__Bacteria	(UID203)	1.72	0	0	Unclassified Bacteria	N/A	N/A	N/A	N/A	N/A	N/A	N/A	N/A	N/A	N/A
PNNL_SM330_bin_6	k__Bacteria;p__Acidobacteria	687	4070759	64.5	11689	5925.41	0.58274	55.2	5.98	k__Bacteria (UID3187)	Xanthomonas_sp._SHU199.fna	3	2.11e-11	0.012	59_1	rep	c__Acidobacteriia;o__Acidobacteriales;f__Acidobacteriaceae	22	0	UID3199	k__Bacteria;p__Acidobacteria	64.5021	4.07076	4040	0.943251	11	16	59.4849	3.00052	5.63761	1.51376	4810.81	1191.25	k__Bacteria	(UID3187)	55.2	5.98	50	d__Bacteria;p__Acidobacteriota;c__Vicinamibacteria;o__Vicinamibacterales;f__UBA2999;g__12-FULL-67-14b;s__	N/A	N/A	N/A	N/A	N/A	GCA_016871275.1	95	d__Bacteria;p__Acidobacteriota;c__Vicinamibacteria;o__Vicinamibacterales;f__UBA2999;g__12-FULL-67-14b;s__12-FULL-67-14b sp016871275	79.47	0.37
PNNL_SM330_bin_60	Unclassified (Bacteria)	32	116008	32.01	3743	3625.25	0.02382	0	0	root (UID1)	Methanococcus_vannielii_SB.fna	1	2.47e-05	0.013	11_1	rep	unresolved	0	0	NA	NA	32.0099	0.116008	152	0.613328	11	NA	NA	NA	NA	NA	NA	NA	root	(UID1)	0	0	0	Unclassified Bacteria	N/A	N/A	N/A	N/A	N/A	N/A	N/A	N/A	N/A	N/A
PNNL_SM330_bin_61	Unclassified (Archaea)	21	111907	40.76	6213	5328.9	0.06543	4.85	0	k__Archaea (UID2)	Brookesia_decaryi.fna	1	3.41e-06	0.013	4_0	rep	c__Nitrososphaerales;o__Nitrososphaerales;f__Nitrososphaeraceae;g__Candidatus_Nitrososphaera;s__Candidatus_Nitrososphaera_gargensis	3	0	UID200	k__Archaea;p__Thaumarchaeota;c__Nitrosopumilales;o__Nitrosopumilales	40.7624	0.111907	124	0.759014	11	4	43.1401	10.244	2.03294	0.49309	2374.5	711.548	k__Archaea	(UID2)	4.85	0	0	Unclassified Archaea	N/A	N/A	N/A	N/A	N/A	N/A	N/A	N/A	N/A	N/A
PNNL_SM330_bin_62	Unclassified	2	105352	67.91	61885	52676	0.00166	0	0	root (UID1)	Antheraea_pernyi_nucleopolyhedrovirus.fna	1	1.31e-05	0.003	118_0	rep	unresolved	0	0	NA	NA	67.9114	0.105352	109	0.929304	11	NA	NA	NA	NA	NA	NA	NA	root	(UID1)	0	0	0	Unclassified	N/A	N/A	N/A	N/A	N/A	N/A	N/A	N/A	N/A	N/A
PNNL_SM330_bin_7	d__Bacteria;p__Gemmatimonadota;c__Gemmatimonadetes;o__Longimicrobiales	245	3979410	61.19	29516	16242.5	1.14857	92.88	5.49	k__Bacteria (UID2495)	Streptosporangium_roseum_DSM_43021.fna	2	2.13e-07	0.009	18_1	rep	p__Gemmatimonadetes;c__Gemmatimonadetes;o__Gemmatimonadales;f__Gemmatimonadaceae;g__Gemmatimonas;s__Gemmatimonas_aurantiaca	39	1	UID2567	k__Bacteria	61.1871	3.97941	3942	0.931584	11	437	42.2586	6.7903	4.1457	1.51362	3610.01	1216.8	k__Bacteria	(UID2495)	92.88	5.49	20	d__Bacteria;p__Gemmatimonadota;c__Gemmatimonadetes;o__Longimicrobiales;f__RSA9;g__;s__	N/A	N/A	N/A	N/A	N/A	N/A	N/A	N/A	N/A	N/A
PNNL_SM330_bin_9	k__Bacteria;p__Proteobacteria;c__Betaproteobacteria;o__Burkholderiales	791	3826323	65.63	4226	4837.32	0.55058	69.71	4.76	c__Betaproteobacteria (UID3959)	Xenophilus_azovorans_DSM_13620.fna	5	4.1e-19	0.013	44_1	rep	o__Nitrosomonadales;f__Nitrosomonadaceae	27	0	UID3962	k__Bacteria;p__Proteobacteria;c__Betaproteobacteria	65.6261	3.82632	4104	0.909549	11	10	53.1126	7.69458	3.16253	0.333281	3037	366.434	c__Betaproteobacteria	(UID3959)	69.71	4.76	35	d__Bacteria;p__Proteobacteria;c__Gammaproteobacteria;o__Burkholderiales;f__WYBJ01;g__WYBJ01;s__	N/A	N/A	N/A	N/A	N/A	GCA_009377585.1	95	d__Bacteria;p__Proteobacteria;c__Gammaproteobacteria;o__Burkholderiales;f__WYBJ01;g__WYBJ01;s__WYBJ01 sp009377585	85.95	0.81
PNNL_SM335_bin_1	k__Bacteria;p__Acidobacteria	609	5460666	64.09	5253	8966.61	2.68602	66.95	0	k__Bacteria (UID203)	Streptomyces_sp._PAMC26508.fna	2	2.58e-07	0.011	61_1	rep	c__Acidobacteriia;o__Acidobacteriales;f__Acidobacteriaceae	9	0	UID3199	k__Bacteria;p__Acidobacteria	64.0878	5.46067	4969	0.939167	11	16	59.4849	3.00052	5.63761	1.51376	4810.81	1191.25	k__Bacteria	(UID203)	66.95	0	0	d__Bacteria;p__Acidobacteriota;c__Vicinamibacteria;o__Vicinamibacterales;f__UBA2999;g__12-FULL-67-14b;s__	N/A	N/A	N/A	N/A	N/A	GCA_016871275.1	95	d__Bacteria;p__Acidobacteriota;c__Vicinamibacteria;o__Vicinamibacterales;f__UBA2999;g__12-FULL-67-14b;s__12-FULL-67-14b sp016871275	79.37	0.42
PNNL_SM335_bin_10	k__Bacteria;p__Acidobacteria	182	3957431	65.32	17228	21744.1	0.41367	57.25	4.56	k__Bacteria (UID3187)	Actinoplanes_globisporus_DSM_43857.fna	2	2.19e-07	0.007	51_1	rep	c__Acidobacteriia;o__Acidobacteriales;f__Acidobacteriaceae	11	1	UID3199	k__Bacteria;p__Acidobacteria	65.3196	3.95743	3450	0.928033	11	16	59.4849	3.00052	5.63761	1.51376	4810.81	1191.25	k__Bacteria	(UID3187)	57.25	4.56	16.67	d__Bacteria;p__Acidobacteriota;c__Vicinamibacteria;o__Vicinamibacterales;f__2-12-FULL-66-21;g__JACCXG01;s__	N/A	N/A	N/A	N/A	N/A	GCA_013697225.1	95	d__Bacteria;p__Acidobacteriota;c__Vicinamibacteria;o__Vicinamibacterales;f__2-12-FULL-66-21;g__JACCXG01;s__JACCXG01 sp013697225	77.22	0.15
PNNL_SM335_bin_11	k__Bacteria;p__Proteobacteria;c__Gammaproteobacteria	218	3786089	66.58	19569	17367.4	0.69978	79.19	2.07	c__Gammaproteobacteria (UID4202)	Xanthomonas_campestris_pv._campestris_str._ATCC_33913.fna	3	1.99e-11	0.009	39_1	rep	f__Sinobacteraceae	28	0	UID4209	k__Bacteria;p__Proteobacteria;c__Gammaproteobacteria;o__Xanthomonadales	66.5848	3.78609	3571	0.943844	11	60	64.1575	5.85228	4.06032	0.945581	3698.52	783.061	c__Gammaproteobacteria	(UID4202)	79.19	2.07	25	d__Bacteria;p__Proteobacteria;c__Gammaproteobacteria;o__Steroidobacterales;f__Steroidobacteraceae;g__CADEED01;s__	N/A	N/A	N/A	N/A	N/A	GCA_902826225.1	95	d__Bacteria;p__Proteobacteria;c__Gammaproteobacteria;o__Steroidobacterales;f__Steroidobacteraceae;g__CADEED01;s__CADEED01 sp902826225	80.5	0.52
PNNL_SM335_bin_13	k__Bacteria;p__Acidobacteria	314	3625669	64.42	12361	11546.7	1.11399	56.62	0.93	k__Bacteria (UID3187)	Alcanivorax_hongdengensis_A_11_3.fna	2	8.58e-08	0.009	62_1	rep	c__Acidobacteriia;o__Acidobacteriales;f__Acidobacteriaceae	19	1	UID3199	k__Bacteria;p__Acidobacteria	64.4196	3.62567	3325	0.948356	11	16	59.4849	3.00052	5.63761	1.51376	4810.81	1191.25	k__Bacteria	(UID3187)	56.62	0.93	50	d__Bacteria;p__Acidobacteriota;c__Vicinamibacteria;o__Vicinamibacterales;f__UBA2999;g__12-FULL-67-14b;s__	N/A	N/A	N/A	N/A	N/A	GCA_016871275.1	95	d__Bacteria;p__Acidobacteriota;c__Vicinamibacteria;o__Vicinamibacterales;f__UBA2999;g__12-FULL-67-14b;s__12-FULL-67-14b sp016871275	79.42	0.39
PNNL_SM335_bin_19	k__Bacteria;p__Proteobacteria;c__Gammaproteobacteria	95	1995691	65.49	17264	21007.3	0.17279	43.73	0	k__Bacteria (UID203)	Thermobifida_fusca_YX.fna	2	4.29e-08	0.008	41_1	rep	f__Sinobacteraceae	5	0	UID4209	k__Bacteria;p__Proteobacteria;c__Gammaproteobacteria;o__Xanthomonadales	65.4862	1.99569	1853	0.945423	11	60	64.1575	5.85228	4.06032	0.945581	3698.52	783.061	k__Bacteria	(UID203)	43.73	0	0	d__Bacteria;p__Proteobacteria;c__Gammaproteobacteria;o__Steroidobacterales;f__Steroidobacteraceae;g__CADEED01;s__	N/A	N/A	N/A	N/A	N/A	GCA_902826225.1	95	d__Bacteria;p__Proteobacteria;c__Gammaproteobacteria;o__Steroidobacterales;f__Steroidobacteraceae;g__CADEED01;s__CADEED01 sp902826225	78.52	0.42
PNNL_SM335_bin_2	k__Bacteria;p__Acidobacteria	320	5400169	65.31	59513	16875.5	1.89135	92.07	5.04	k__Bacteria (UID3187)	Streptomyces_sp._W007.fna	4	1.45e-14	0.009	56_1	rep	c__Acidobacteriia;o__Acidobacteriales;f__Acidobacteriaceae	31	1	UID3199	k__Bacteria;p__Acidobacteria	65.3088	5.40017	4882	0.9416	11	16	59.4849	3.00052	5.63761	1.51376	4810.81	1191.25	k__Bacteria	(UID3187)	92.07	5.04	25	d__Bacteria;p__Acidobacteriota;c__Vicinamibacteria;o__Vicinamibacterales;f__UBA2999;g__12-FULL-67-14b;s__	N/A	N/A	N/A	N/A	N/A	GCA_016871275.1	95	d__Bacteria;p__Acidobacteriota;c__Vicinamibacteria;o__Vicinamibacterales;f__UBA2999;g__12-FULL-67-14b;s__12-FULL-67-14b sp016871275	80.71	0.56
PNNL_SM335_bin_20	d__Bacteria;p__Gemmatimonadota;c__Gemmatimonadetes;o__Gemmatimonadales;f__Gemmatimonadaceae	400	1993953	62.61	3682	4984.88	0.09099	37.15	5.17	k__Bacteria (UID203)	Ilumatobacter_coccineus_YM16_304.fna	1	0.00032	0.012	27_0	rep	p__Gemmatimonadetes;c__Gemmatimonadetes;o__Gemmatimonadales;f__Gemmatimonadaceae;g__Gemmatimonas;s__Gemmatimonas_aurantiaca	6	0	UID2567	k__Bacteria	62.6062	1.99395	2145	0.940437	11	437	42.2586	6.7903	4.1457	1.51362	3610.01	1216.8	k__Bacteria	(UID203)	37.15	5.17	0	d__Bacteria;p__Gemmatimonadota;c__Gemmatimonadetes;o__Gemmatimonadales;f__Gemmatimonadaceae;g__UBA4720;s__	N/A	N/A	N/A	N/A	N/A	N/A	N/A	N/A	N/A	N/A
PNNL_SM335_bin_22	k__Bacteria;p__Proteobacteria;c__Alphaproteobacteria;o__Rhizobiales	424	1785428	65.59	5259	4210.92	0.21228	39.02	3.88	o__Rhizobiales (UID3447)	Devosia_geojensis.fna	4	2.93e-16	0.014	81_1	rep	f__Hyphomicrobiaceae	10	6	UID3448	k__Bacteria;p__Proteobacteria;c__Alphaproteobacteria;o__Rhizobiales	65.5944	1.78543	2109	0.910006	11	348	58.8833	7.58262	5.2089	2.13936	5014.39	2098.07	o__Rhizobiales	(UID3447)	39.02	3.88	20	d__Bacteria;p__Proteobacteria;c__Alphaproteobacteria;o__Rhizobiales;f__Devosiaceae;g__Devosia_A;s__	N/A	N/A	N/A	N/A	N/A	N/A	N/A	N/A	N/A	N/A
PNNL_SM335_bin_24	k__Bacteria;p__Proteobacteria;c__Alphaproteobacteria	238	1745208	64.11	21900	7332.81	0.07209	58.1	0	k__Bacteria (UID203)	Thioalkalivibrio_sp._ALMg11.fna	3	2.66e-12	0.011	42_1	rep	o__Caulobacterales;f__Caulobacteraceae	9	0	UID3429	k__Bacteria;p__Proteobacteria;c__Alphaproteobacteria	64.105	1.74521	1939	0.917634	11	19	62.5362	7.36462	3.9655	0.895892	3773.79	724.959	k__Bacteria	(UID203)	58.1	0	0	d__Bacteria;p__Proteobacteria;c__Alphaproteobacteria;o__Caulobacterales;f__TH1-2;g__Terricaulis;s__	N/A	N/A	N/A	N/A	N/A	N/A	N/A	N/A	N/A	N/A
PNNL_SM335_bin_27	k__Bacteria;p__Proteobacteria;c__Gammaproteobacteria	325	1586072	64.89	4365	4880.22	0.06565	10.34	0	k__Bacteria (UID203)	Burkholderia_thailandensis_MSMB121.fna	2	4.25e-08	0.014	36_0	rep	f__Sinobacteraceae	1	0	UID4209	k__Bacteria;p__Proteobacteria;c__Gammaproteobacteria;o__Xanthomonadales	64.8928	1.58607	1664	0.935397	11	60	64.1575	5.85228	4.06032	0.945581	3698.52	783.061	k__Bacteria	(UID203)	10.34	0	0	d__Bacteria;p__Proteobacteria;c__Gammaproteobacteria;o__Steroidobacterales;f__Steroidobacteraceae;g__JAAYXG01;s__	N/A	N/A	N/A	N/A	N/A	N/A	N/A	N/A	N/A	N/A
PNNL_SM335_bin_29	k__Bacteria;p__Acidobacteria	153	1393695	67.15	14776	9109.12	0.05305	33.33	2.56	k__Bacteria (UID3187)	Burkholderia_pseudomallei_BPC006.fna	2	3.51e-08	0.011	100_0	rep	c__Acidobacteriia;o__Acidobacteriales;f__Acidobacteriaceae	24	0	UID3199	k__Bacteria;p__Acidobacteria	67.1534	1.39369	1262	0.915689	11	16	59.4849	3.00052	5.63761	1.51376	4810.81	1191.25	k__Bacteria	(UID3187)	33.33	2.56	0	d__Bacteria;p__Acidobacteriota;c__Vicinamibacteria;o__Vicinamibacterales;f__UBA2999;g__JAENWD01;s__	N/A	N/A	N/A	N/A	N/A	GCA_016650245.1	95	d__Bacteria;p__Acidobacteriota;c__Vicinamibacteria;o__Vicinamibacterales;f__UBA2999;g__JAENWD01;s__JAENWD01 sp016650245	78.74	0.38
PNNL_SM335_bin_31	d__Bacteria;p__Acidobacteriota;c__Vicinamibacteria;o__Vicinamibacterales	368	1299663	69.8	3468	3531.69	0.05862	8.33	0	root (UID1)	Solimonas_variicoloris_DSM_15731.fna	3	1.88e-12	0.016	65_0	rep	unresolved	0	0	NA	NA	69.8019	1.29966	1345	0.942282	11	NA	NA	NA	NA	NA	NA	NA	root	(UID1)	8.33	0	0	d__Bacteria;p__Acidobacteriota;c__Vicinamibacteria;o__Vicinamibacterales;f__UBA2999;g__;s__	N/A	N/A	N/A	N/A	N/A	N/A	N/A	N/A	N/A	N/A
PNNL_SM335_bin_35	k__Bacteria;p__Acidobacteria	31	1148669	66.83	30698	37053.8	0.04056	15.52	0	k__Bacteria (UID203)	Rhodomicrobium_vannielii_ATCC_17100.fna	2	2.06e-08	0.005	104_1	rep	unresolved	3	0	UID3201	k__Bacteria;p__Acidobacteria;c__Acidobacteriia;o__Acidobacteriales	66.8267	1.14867	983	0.917644	11	14	58.5723	1.53648	5.91319	1.40932	5022.5	1116.47	k__Bacteria	(UID203)	15.52	0	0	d__Bacteria;p__Acidobacteriota;c__Vicinamibacteria;o__Vicinamibacterales;f__UBA2999;g__JAENWD01;s__	N/A	N/A	N/A	N/A	N/A	GCA_016650245.1	95	d__Bacteria;p__Acidobacteriota;c__Vicinamibacteria;o__Vicinamibacterales;f__UBA2999;g__JAENWD01;s__JAENWD01 sp016650245	78.05	0.37
PNNL_SM335_bin_36	k__Bacteria;p__Proteobacteria;c__Gammaproteobacteria	71	1124768	65.17	13276	15841.8	0.18762	20.88	0	c__Gammaproteobacteria (UID4202)	Rhizobium_etli_CIAT_652.fna	2	7.92e-09	0.01	40_1	rep	f__Sinobacteraceae	12	0	UID4209	k__Bacteria;p__Proteobacteria;c__Gammaproteobacteria;o__Xanthomonadales	65.1678	1.12477	1048	0.93994	11	60	64.1575	5.85228	4.06032	0.945581	3698.52	783.061	c__Gammaproteobacteria	(UID4202)	20.88	0	0	d__Bacteria;p__Proteobacteria;c__Gammaproteobacteria;o__Steroidobacterales;f__Steroidobacteraceae;g__CADEED01;s__	N/A	N/A	N/A	N/A	N/A	GCA_902826225.1	95	d__Bacteria;p__Proteobacteria;c__Gammaproteobacteria;o__Steroidobacterales;f__Steroidobacteraceae;g__CADEED01;s__CADEED01 sp902826225	80.02	0.44
PNNL_SM335_bin_37	k__Bacteria;p__Proteobacteria;c__Gammaproteobacteria	219	1042960	65.59	6172	4762.37	0.04158	8.09	0	k__Bacteria (UID203)	Arenimonas_composti_TR7_09_DSM_18010.fna	2	1.59e-08	0.014	23_0	rep	o__Xanthomonadales;f__Xanthomonadaceae;g__Wohlfahrtiimonas;s__Wohlfahrtiimonas_chitiniclastica	3	0	UID4204	k__Bacteria;p__Proteobacteria;c__Gammaproteobacteria	65.5934	1.04296	1126	0.924624	11	6	48.2933	7.54865	2.182	0.41555	2186.5	546.718	k__Bacteria	(UID203)	8.09	0	0	d__Bacteria;p__Proteobacteria;c__Gammaproteobacteria;o__UBA6522;f__UBA6522;g__FEN-1219;s__	N/A	N/A	N/A	N/A	N/A	GCA_011054615.1	95	d__Bacteria;p__Proteobacteria;c__Gammaproteobacteria;o__UBA6522;f__UBA6522;g__FEN-1219;s__FEN-1219 sp011054615	80.16	0.63
PNNL_SM335_bin_4	k__Bacteria;p__Acidobacteria	761	5020446	71.38	10941	6597.17	0.71987	61.36	3.45	k__Bacteria (UID203)	Burkholderia_cenocepacia_J2315.fna	4	9.95e-15	0.013	68_0	rep	c__Holophagae;o__Holophagales;f__Holophagaceae	5	0	UID3199	k__Bacteria;p__Acidobacteria	71.3814	5.02045	4791	0.930167	11	16	59.4849	3.00052	5.63761	1.51376	4810.81	1191.25	k__Bacteria	(UID203)	61.36	3.45	100	d__Bacteria;p__Acidobacteriota;c__Vicinamibacteria;o__Vicinamibacterales;f__Vicinamibacteraceae;g__;s__	N/A	N/A	N/A	N/A	N/A	N/A	N/A	N/A	N/A	N/A
PNNL_SM335_bin_48	Unclassified (Bacteria)	121	426941	66.79	3924	3528.44	0.01783	0	0	root (UID1)	Streptomyces_acidiscabies_84_104.fna	2	4.36e-09	0.015	114_0	rep	unresolved	0	0	NA	NA	66.7914	0.426941	484	0.941357	11	NA	NA	NA	NA	NA	NA	NA	root	(UID1)	0	0	0	Unclassified Bacteria	N/A	N/A	N/A	N/A	N/A	N/A	N/A	N/A	N/A	N/A
PNNL_SM335_bin_5	k__Bacteria;p__Proteobacteria;c__Gammaproteobacteria	731	4531795	61.15	3887	6199.45	0.45359	80.17	8.94	c__Gammaproteobacteria (UID4202)	Halothiobacillus_neapolitanus_c2.fna	2	6.99e-08	0.012	34_1	rep	f__Sinobacteraceae	37	2	UID4209	k__Bacteria;p__Proteobacteria;c__Gammaproteobacteria;o__Xanthomonadales	61.1464	4.53179	4509	0.892126	11	60	64.1575	5.85228	4.06032	0.945581	3698.52	783.061	c__Gammaproteobacteria	(UID4202)	80.17	8.94	39.13	d__Bacteria;p__Proteobacteria;c__Gammaproteobacteria;o__Steroidobacterales;f__Steroidobacteraceae;g__Povalibacter;s__	N/A	N/A	N/A	N/A	N/A	GCF_014202975.1	95	d__Bacteria;p__Proteobacteria;c__Gammaproteobacteria;o__Steroidobacterales;f__Steroidobacteraceae;g__Povalibacter;s__Povalibacter uvarum	77.79	0.26
PNNL_SM335_bin_51	k__Bacteria;p__Proteobacteria;c__Alphaproteobacteria;o__Rhizobiales	116	367174	68.9	2759	3165.29	0.03356	7.76	0	k__Bacteria (UID203)	Rhizobium_etli_bv._phaseoli_str._IE4803.fna	2	1.56e-09	0.016	101_1	rep	f__Rhodobiaceae;g__Afifella;s__Afifella_pfennigii	1	0	UID3450	k__Bacteria;p__Proteobacteria;c__Alphaproteobacteria;o__Rhizobiales	68.8965	0.367174	461	0.904024	11	238	56.4752	7.67402	4.64882	1.99247	4500.69	1974.6	k__Bacteria	(UID203)	7.76	0	0	Unclassified Bacteria	N/A	N/A	N/A	N/A	N/A	N/A	N/A	N/A	N/A	N/A
PNNL_SM335_bin_55	Unclassified (Bacteria)	85	279433	70.15	3441	3287.45	0.01831	0	0	root (UID1)	Pseudomonas_mendocina_NK_01.fna	1	6.04e-05	0.016	49_0	rep	unresolved	0	0	NA	NA	70.1513	0.279433	326	0.942405	11	NA	NA	NA	NA	NA	NA	NA	root	(UID1)	0	0	0	Unclassified Bacteria	N/A	N/A	N/A	N/A	N/A	N/A	N/A	N/A	N/A	N/A
PNNL_SM335_bin_58	Unclassified (Bacteria)	54	226325	62.48	5431	4191.2	0.00927	0	0	root (UID1)	Azospirillum_brasilense_Sp245.fna	1	4.56e-05	0.012	20_0	rep	unresolved	0	0	NA	NA	62.4827	0.226325	263	0.943776	11	NA	NA	NA	NA	NA	NA	NA	root	(UID1)	0	0	0	Unclassified Bacteria	N/A	N/A	N/A	N/A	N/A	N/A	N/A	N/A	N/A	N/A
PNNL_SM335_bin_59	Unclassified (Archaea)	59	220024	33.04	3102	3729.22	0.20588	13.59	0.97	k__Archaea (UID2)	Bacillus_phage_B4.fna	1	2.13e-05	0.014	10_0	rep	c__Nitrososphaerales;o__Nitrososphaerales;f__Nitrososphaeraceae;g__Candidatus_Nitrososphaera;s__Candidatus_Nitrososphaera_gargensis	4	1	UID200	k__Archaea;p__Thaumarchaeota;c__Nitrosopumilales;o__Nitrosopumilales	33.0441	0.220024	271	0.855643	11	4	43.1401	10.244	2.03294	0.49309	2374.5	711.548	k__Archaea	(UID2)	13.59	0.97	100	d__Archaea;p__Thermoproteota;c__Nitrososphaeria;o__Nitrososphaerales;f__Nitrososphaeraceae;g__Nitrosocosmicus;s__	N/A	N/A	N/A	N/A	N/A	N/A	N/A	N/A	N/A	N/A
PNNL_SM335_bin_61	Unclassified (Bacteria)	4	199677	66.64	80206	49919.2	0.00511	4.17	0	root (UID1)	Clavibacter_michiganensis_subsp._nebraskensis_NCPPB_2581.fna	1	4.26e-05	0.005	55_1	rep	unresolved	0	0	NA	NA	66.6356	0.199677	171	0.945747	11	NA	NA	NA	NA	NA	NA	NA	root	(UID1)	4.17	0	0	Unclassified Bacteria	N/A	N/A	N/A	N/A	N/A	N/A	N/A	N/A	N/A	N/A
PNNL_SM335_bin_62	Unclassified	63	199128	70.53	3812	3160.76	0.00842	0	0	root (UID1)	Cercopithecine_herpesvirus_2.fna	1	1.95e-05	0.016	139_0	rep	unresolved	0	0	NA	NA	70.5255	0.199128	193	0.91278	11	NA	NA	NA	NA	NA	NA	NA	root	(UID1)	0	0	0	Unclassified	N/A	N/A	N/A	N/A	N/A	N/A	N/A	N/A	N/A	N/A
PNNL_SM335_bin_64	k__Bacteria;p__Planctomycetes;c__Planctomycetia;o__Planctomycetales;f__Planctomycetaceae	55	183142	67.74	6246	3329.85	0.0077	4.31	0	k__Bacteria (UID203)	Mycobacterium_phage_Vista.fna	1	1.13e-05	0.014	144_0	rep	g__Isosphaera;s__Isosphaera_pallida	3	0	UID2985	k__Bacteria;p__Planctomycetes;c__Planctomycetia;o__Planctomycetales;f__Planctomycetaceae	67.7447	0.183142	183	0.916038	11	9	56.0829	3.01917	6.74865	1.02954	5721	1221.4	k__Bacteria	(UID203)	4.31	0	0	Unclassified Bacteria	N/A	N/A	N/A	N/A	N/A	N/A	N/A	N/A	N/A	N/A
PNNL_SM335_bin_66	Unclassified (Bacteria)	21	171140	63.21	7220	8149.52	0.03143	9.4	0	k__Bacteria (UID203)	Deinococcus_radiodurans_R1.fna	1	3.69e-05	0.009	30_0	rep	p__Acidobacteria	7	0	UID3198	k__Bacteria	63.2056	0.17114	177	0.933248	11	17	59.2923	3.01115	5.48641	1.58822	4711.65	1221.86	k__Bacteria	(UID203)	9.4	0	0	Unclassified Bacteria	N/A	N/A	N/A	N/A	N/A	N/A	N/A	N/A	N/A	N/A
PNNL_SM335_bin_67	Unclassified	35	165316	59.7	4948	4723.31	0.03689	0	0	root (UID1)	Sinorhizobium_fredii_HH103.fna	1	3.48e-05	0.012	86_0	rep	unresolved	0	0	NA	NA	59.6972	0.165316	210	0.787825	11	NA	NA	NA	NA	NA	NA	NA	root	(UID1)	0	0	0	Unclassified	N/A	N/A	N/A	N/A	N/A	N/A	N/A	N/A	N/A	N/A
PNNL_SM335_bin_70	Unclassified (Bacteria)	28	136382	61.35	7070	4870.79	0.00535	0	0	root (UID1)	Rhodococcus_pyridinivorans_SB3094.fna	1	3.02e-05	0.011	145_0	rep	unresolved	0	0	NA	NA	61.3527	0.136382	128	0.882008	11	NA	NA	NA	NA	NA	NA	NA	root	(UID1)	0	0	0	Unclassified Bacteria	N/A	N/A	N/A	N/A	N/A	N/A	N/A	N/A	N/A	N/A
PNNL_SM335_bin_71	Unclassified	6	120552	61.45	41233	20092	0.0134	0	0	root (UID1)	Azospirillum_brasilense_Sp245.fna	1	2.64e-05	0.01	77_0	rep	unresolved	0	0	NA	NA	61.4482	0.120552	123	0.905178	11	NA	NA	NA	NA	NA	NA	NA	root	(UID1)	0	0	0	Unclassified	N/A	N/A	N/A	N/A	N/A	N/A	N/A	N/A	N/A	N/A
PNNL_SM335_bin_73	Unclassified	21	113588	65.79	6671	5408.95	0.03519	0	0	root (UID1)	Rhodobacter_sphaeroides_ATCC_17025.fna	1	2.49e-05	0.012	96_0	rep	unresolved	0	0	NA	NA	65.786	0.113588	136	0.811177	11	NA	NA	NA	NA	NA	NA	NA	root	(UID1)	0	0	0	Unclassified	N/A	N/A	N/A	N/A	N/A	N/A	N/A	N/A	N/A	N/A
PNNL_SM297_bin_13		755	2951915	63.22	13198	3909.82	0.87413	27.91	5.92	k__Bacteria (UID1452)	Mesorhizobium_alhagi_CCNWXJ12_2.fna	11	6.06e-45	0.015	89_1	member	o__Sphaerobacterales;f__Sphaerobacteraceae;g__Sphaerobacter;s__Sphaerobacter_thermophilus	13	0	UID2321	k__Bacteria;p__Chloroflexi;c__Thermomicrobia	63.2212	2.95192	3488	0.872137	11	2	66.197	1.91233	3.45725	0.53651	3243	342	k__Bacteria	(UID1452)	27.91	5.92	25
PNNL_SM297_bin_14		548	2818619	65.85	5924	5143.47	0.15238	54.25	2.82	c__Gammaproteobacteria (UID4202)	Alicycliphilus_denitrificans_K601.fna	2	8.38e-08	0.013	22_1	member	f__Sinobacteraceae	25	0	UID4209	k__Bacteria;p__Proteobacteria;c__Gammaproteobacteria;o__Xanthomonadales	65.8513	2.81862	3013	0.933242	11	60	64.1575	5.85228	4.06032	0.945581	3698.52	783.061	c__Gammaproteobacteria	(UID4202)	54.25	2.82	16.67
PNNL_SM297_bin_15		605	2381489	60.96	10656	3936.35	3.78576	52.6	1.1	k__Bacteria (UID2495)	Pseudomonas_stutzeri_NF13.fna	3	7.67e-12	0.014	21_1	member	p__Gemmatimonadetes;c__Gemmatimonadetes;o__Gemmatimonadales;f__Gemmatimonadaceae;g__Gemmatimonas;s__Gemmatimonas_aurantiaca	25	0	UID2567	k__Bacteria	60.9557	2.38149	2745	0.939773	11	437	42.2586	6.7903	4.1457	1.51362	3610.01	1216.8	k__Bacteria	(UID2495)	52.6	1.1	0
PNNL_SM297_bin_16		99	2113676	65.33	14566	21350.3	0.27804	28.61	0	k__Bacteria (UID203)	Salinarimonas_rosea_DSM_21201.fna	2	5.86e-08	0.007	56_1	member	unresolved	3	0	UID3199	k__Bacteria;p__Acidobacteria	65.328	2.11368	1854	0.947438	11	16	59.4849	3.00052	5.63761	1.51376	4810.81	1191.25	k__Bacteria	(UID203)	28.61	0	0
PNNL_SM297_bin_17		284	1665187	69.97	2922	5863.33	0.08099	46.96	1.28	k__Bacteria (UID1453)	Mycobacterium_yongonense_05_1390.fna	2	4.23e-08	0.013	112_1	member	o__Acidimicrobiales;f__Acidimicrobiaceae;g__Acidimicrobium;s__Acidimicrobium_ferrooxidans	14	1	UID1455	k__Bacteria;p__Actinobacteria;c__Actinobacteria	69.9733	1.66519	1768	0.932763	11	701	64.9348	6.79361	4.49662	2.15301	4175.64	1972.3	k__Bacteria	(UID1453)	46.96	1.28	50
PNNL_SM297_bin_19		397	1464931	63.53	6464	3690	0.17764	10.34	0	k__Bacteria (UID203)	Afifella_pfennigii_DSM_17143.fna	3	2.34e-12	0.015	97_1	member	f__Bradyrhizobiaceae	2	0	UID3686	k__Bacteria;p__Proteobacteria;c__Alphaproteobacteria;o__Rhizobiales	63.5258	1.46493	1722	0.88714	11	60	64.0622	1.93037	7.22478	1.96305	6881.78	1925.43	k__Bacteria	(UID203)	10.34	0	0
PNNL_SM297_bin_2		974	6295048	66.59	2709	6463.09	4.0312	80.06	5.21	o__Rhodospirillales (UID3754)	Reyranella_massiliensis_521.fna	12	2.12e-47	0.013	94_1	member	unresolved	36	0	UID3755	k__Bacteria;p__Proteobacteria;c__Alphaproteobacteria;o__Rhodospirillales	66.5868	6.29505	6825	0.904968	11	33	59.4525	8.77321	3.72835	0.908598	3557.36	883.698	o__Rhodospirillales	(UID3754)	80.06	5.21	16.67
PNNL_SM297_bin_23		177	1098823	61.19	9745	6208.04	0.05224	25.34	0	k__Bacteria (UID203)	Ralstonia_solanacearum_Po82.fna	1	0.00019	0.012	34_1	member	unresolved	6	0	UID3880	k__Bacteria;p__Proteobacteria	61.1892	1.09882	1088	0.898697	11	1495	52.949	10.6135	4.27321	1.57456	4019.91	1426.77	k__Bacteria	(UID203)	25.34	0	0
PNNL_SM297_bin_27		252	887895	71.3	6499	3523.39	0.04483	13.79	0	k__Bacteria (UID203)	Streptomyces_sp._WMMB_714.fna	53	#######	0.016	33_1	member	s__	2	0	UID2064	k__Bacteria;p__Actinobacteria;c__Actinobacteria;o__Actinomycetales;f__Streptomycetaceae;g__Streptomyces	71.3048	0.887895	913	0.886574	11	4	71.024	0.66005	6.81507	0.226452	5866.75	248.722	k__Bacteria	(UID203)	13.79	0	0
PNNL_SM297_bin_28		203	848706	33.96	5720	4180.82	0.46369	0	0	root (UID1)	Bacillus_thuringiensis_serovar_kurstaki_str._HD73.fna	1	0.00017	0.014	12_2	member	unresolved	0	0	NA	NA	33.961	0.848706	1141	0.672606	11	NA	NA	NA	NA	NA	NA	NA	root	(UID1)	0	0	0
PNNL_SM297_bin_29		190	738662	66.91	2939	3887.69	0.03681	4.55	0	k__Bacteria (UID203)	Verrucosispora_maris_AB_18_032.fna	3	5.74e-13	0.015	115_1	member	f__Pseudonocardiaceae;g__Pseudonocardia	5	0	UID2014	k__Bacteria;p__Actinobacteria;c__Actinobacteria;o__Actinomycetales	66.9077	0.738662	840	0.912478	11	33	70.1707	1.56971	7.05205	2.2856	6693.76	2084.48	k__Bacteria	(UID203)	4.55	0	0
PNNL_SM297_bin_3		239	4883062	64.83	10312	20431.2	1.51939	93.99	7.69	k__Bacteria (UID3187)	Nocardia_brasiliensis_ATCC_700358.fna	2	2.67e-07	0.008	57_1	member	unresolved	21	0	UID3199	k__Bacteria;p__Acidobacteria	64.8347	4.88306	4383	0.94785	11	16	59.4849	3.00052	5.63761	1.51376	4810.81	1191.25	k__Bacteria	(UID3187)	93.99	7.69	0
PNNL_SM297_bin_31		189	622240	67.66	2869	3292.28	0.03386	0	0	root (UID1)	Nocardioides_halotolerans_DSM_19273.fna	3	3.28e-13	0.015	119_1	member	unresolved	0	0	NA	NA	67.6604	0.62224	698	0.8617	11	NA	NA	NA	NA	NA	NA	NA	root	(UID1)	0	0	0
PNNL_SM297_bin_32		120	615434	61.37	6186	5128.62	0.11137	0	0	root (UID1)	Tistrella_mobilis_KA081020_065.fna	1	7.4e-05	0.012	93_1	member	unresolved	0	0	NA	NA	61.372	0.615434	872	0.746925	11	NA	NA	NA	NA	NA	NA	NA	root	(UID1)	0	0	0
PNNL_SM297_bin_38		37	396815	69.01	19864	10724.7	0.13292	4.17	0	root (UID1)	Sinorhizobium_meliloti_Rm41.fna	2	2.65e-09	0.016	78_1	member	unresolved	0	0	NA	NA	69.0105	0.396815	370	0.88574	11	NA	NA	NA	NA	NA	NA	NA	root	(UID1)	4.17	0	0
PNNL_SM297_bin_41		95	338449	61.53	2914	3562.62	0.03125	8.62	0	k__Bacteria (UID203)	Corallococcus_coralloides_DSM_2259.fna	1	7.45e-05	0.013	19_1	member	unresolved	2	0	UID2567	k__Bacteria	61.5328	0.338449	404	0.935624	11	437	42.2586	6.7903	4.1457	1.51362	3610.01	1216.8	k__Bacteria	(UID203)	8.62	0	0
PNNL_SM297_bin_42		9	327365	65.16	32785	36373.9	0.0201	0	0	root (UID1)	Chlorobaculum_parvum_NCIB_8327.fna	2	2.12e-09	0.005	51_1	member	unresolved	0	0	NA	NA	65.1594	0.327365	265	0.934749	11	NA	NA	NA	NA	NA	NA	NA	root	(UID1)	0	0	0
PNNL_SM297_bin_45		86	305312	64.96	7157	3550.14	0.03739	5.17	0	k__Bacteria (UID203)	Nocardiopsis_alba_ATCC_BAA_2165.fna	1	6.6e-05	0.014	131_1	member	unresolved	1	0	UID2320	k__Bacteria;p__Chloroflexi	64.9598	0.305312	345	0.881439	11	3	61.9671	6.18242	3.3387	0.469049	3139.67	315.169	k__Bacteria	(UID203)	5.17	0	0
PNNL_SM297_bin_49		57	232416	33.89	4325	4077.47	0.30893	10.52	0	k__Archaea (UID2)	Colobus_guereza.fna	1	3.53e-06	0.014	9_2	member	c__Nitrososphaerales;o__Nitrososphaerales;f__Nitrososphaeraceae;g__Candidatus_Nitrososphaera;s__Candidatus_Nitrososphaera_gargensis	2	0	UID200	k__Archaea;p__Thaumarchaeota;c__Nitrosopumilales;o__Nitrosopumilales	33.8875	0.232416	281	0.795634	11	4	43.1401	10.244	2.03294	0.49309	2374.5	711.548	k__Archaea	(UID2)	10.52	0	0
PNNL_SM297_bin_5		826	4338186	66.57	6262	5252.04	0.438	74.96	3.75	o__Actinomycetales (UID1808)	Mycobacterium_smegmatis_JS623.fna	14	6.52e-57	0.013	43_1	member	unresolved	26	0	UID1873	k__Bacteria;p__Actinobacteria;c__Actinobacteria;o__Actinomycetales;f__Mycobacteriaceae;g__Mycobacterium	66.5663	4.33819	4943	0.935638	11	3	65.3358	0.146777	6.98131	0.401407	6940.33	427.094	o__Actinomycetales	(UID1808)	74.96	3.59	7.69
PNNL_SM297_bin_51		39	143607	64.63	4895	3682.23	0.0444	3.61	0	k__Bacteria (UID203)	Bordetella_pertussis_CS.fna	1	3.16e-05	0.015	58_1	member	c__Thermomicrobia	2	0	UID2320	k__Bacteria;p__Chloroflexi	64.6326	0.143607	144	0.910826	11	3	61.9671	6.18242	3.3387	0.469049	3139.67	315.169	k__Bacteria	(UID203)	3.61	0	0
PNNL_SM297_bin_52		42	138123	32.77	2730	3288.64	0.20592	7.77	0	k__Archaea (UID2)	Silene_conica.fna	1	3.1e-05	0.014	7_1	member	p__Thaumarchaeota;c__Nitrosopumilales;o__Nitrosopumilales;f__Nitrosopumilaceae	1	0	UID199	k__Archaea	32.7679	0.138123	173	0.710454	11	5	44.842	9.77434	1.96254	0.462964	2257.6	678.014	k__Archaea	(UID2)	7.77	0	0
PNNL_SM297_bin_55		22	113301	59.39	6060	5150.05	0.00513	0	0	root (UID1)	Gordonia_polyisoprenivorans_VH2.fna	1	1.56e-05	0.011	50_1	member	unresolved	0	0	NA	NA	59.3896	0.113301	141	0.887724	11	NA	NA	NA	NA	NA	NA	NA	root	(UID1)	0	0	0
PNNL_SM297_bin_56		2	107493	68.92	60584	53746.5	0.00282	0	0	root (UID1)	Geobacillus_sp._JF8.fna	1	2.37e-05	0.004	107_1	member	unresolved	0	0	NA	NA	68.9152	0.107493	116	0.897221	11	NA	NA	NA	NA	NA	NA	NA	root	(UID1)	0	0	0
PNNL_SM297_bin_6		749	4073006	68.19	3154	5437.93	0.54683	83.48	4.55	o__Burkholderiales (UID4000)	Burkholderia_cenocepacia_AU_1054.fna	8	3.73e-31	0.015	48_1	member	f__;g__;s__	26	9	UID4115	k__Bacteria;p__Proteobacteria;c__Betaproteobacteria;o__Burkholderiales;f__Rubrivivax	68.1919	4.07301	4414	0.935391	11	4	70.7754	1.17227	4.73491	0.619353	4401.5	501.468	o__Burkholderiales	(UID4000)	83.48	4.55	19.35
PNNL_SM306_bin_1		403	8263394	68.43	14824	20504.7	2.07029	93.05	2.37	o__Actinomycetales (UID1696)	Micromonospora_lupini_str._Lupac_08.fna	6	6.48e-22	0.009	117_1	member	unresolved	28	1	UID1752	k__Bacteria;p__Actinobacteria;c__Actinobacteria;o__Actinomycetales;f__Micromonosporaceae	68.4261	8.26339	7649	0.924734	11	55	69.8974	0.868298	5.91643	1.05889	5471.56	956.077	o__Actinomycetales	(UID1696)	93.05	2.37	22.22
PNNL_SM306_bin_11		486	2098021	61	3843	4316.92	2.83002	49.59	1.1	k__Bacteria (UID2495)	Pseudomonas_stutzeri_NF13.fna	3	5.93e-12	0.013	21_1	member	p__Gemmatimonadetes;c__Gemmatimonadetes;o__Gemmatimonadales;f__Gemmatimonadaceae;g__Gemmatimonas;s__Gemmatimonas_aurantiaca	15	0	UID2567	k__Bacteria	61.0016	2.09802	2394	0.941292	11	437	42.2586	6.7903	4.1457	1.51362	3610.01	1216.8	k__Bacteria	(UID2495)	49.59	1.1	0
PNNL_SM306_bin_12		445	1792099	67.95	6483	4027.19	0.1374	19.94	0	k__Bacteria (UID203)	Ralstonia_solanacearum_Po82.fna	2	3.61e-08	0.016	105_1	member	f__Kofleriaceae;g__Haliangium;s__Haliangium_ochraceum	8	0	UID3291	k__Bacteria;p__Proteobacteria;c__Deltaproteobacteria;o__Myxococcales	67.9547	1.7921	1810	0.940136	11	8	71.7531	2.85068	7.56509	2.48323	6206.12	1736.82	k__Bacteria	(UID203)	19.94	0	0
PNNL_SM306_bin_13		372	1483660	33.8	4225	3988.33	4.29936	62.36	11	k__Archaea (UID2)	Brachyspira_pilosicoli_P43_6_78.fna	1	0.00021	0.015	8_1	member	c__Nitrososphaerales;o__Nitrososphaerales;f__Nitrososphaeraceae;g__Candidatus_Nitrososphaera;s__Candidatus_Nitrososphaera_gargensis	17	4	UID200	k__Archaea;p__Thaumarchaeota;c__Nitrosopumilales;o__Nitrosopumilales	33.7979	1.48366	1889	0.774994	11	4	43.1401	10.244	2.03294	0.49309	2374.5	711.548	k__Archaea	(UID2)	62.36	11	71.43
PNNL_SM306_bin_14		254	1049392	68	3313	4131.46	0.198	11.27	0	o__Actinomycetales (UID1696)	Mycobacterium_avium_subsp._paratuberculosis_CLIJ623.fna	3	1.21e-12	0.016	116_1	member	unresolved	10	0	UID1752	k__Bacteria;p__Actinobacteria;c__Actinobacteria;o__Actinomycetales;f__Micromonosporaceae	68.0041	1.04939	1083	0.908369	11	55	69.8974	0.868298	5.91643	1.05889	5471.56	956.077	o__Actinomycetales	(UID1696)	11.27	0	0
PNNL_SM306_bin_15		206	1023199	68.09	6824	4966.99	0.07323	25.61	0.73	o__Burkholderiales (UID4000)	Leptothrix_cholodnii_SP_6.fna	6	6.97e-26	0.015	48_1	member	f__;g__;s__	20	0	UID4115	k__Bacteria;p__Proteobacteria;c__Betaproteobacteria;o__Burkholderiales;f__Rubrivivax	68.0934	1.0232	1101	0.937107	11	4	70.7754	1.17227	4.73491	0.619353	4401.5	501.468	o__Burkholderiales	(UID4000)	25.61	0.73	25
PNNL_SM306_bin_19		177	745990	33.36	3725	4214.63	0.33858	0	0	root (UID1)	Bacillus_thuringiensis_serovar_kurstaki_str._HD73.fna	1	0.00015	0.013	12_2	member	unresolved	0	0	NA	NA	33.363	0.74599	932	0.674504	11	NA	NA	NA	NA	NA	NA	NA	root	(UID1)	0	0	0
PNNL_SM306_bin_2		996	6301040	66.61	5725	6326.35	4.36119	80.56	5.54	o__Rhodospirillales (UID3754)	Reyranella_massiliensis_521.fna	13	1.11e-51	0.013	94_1	member	unresolved	36	0	UID3755	k__Bacteria;p__Proteobacteria;c__Alphaproteobacteria;o__Rhodospirillales	66.6104	6.30104	6891	0.905843	11	33	59.4525	8.77321	3.72835	0.908598	3557.36	883.698	o__Rhodospirillales	(UID3754)	80.56	5.54	22.22
PNNL_SM306_bin_20		213	694614	69.31	5041	3261.1	0.26839	0	0	root (UID1)	Methylobacterium_extorquens_CM4.fna	2	9.93e-09	0.016	128_1	member	unresolved	0	0	NA	NA	69.3103	0.694614	750	0.883043	11	NA	NA	NA	NA	NA	NA	NA	root	(UID1)	0	0	0
PNNL_SM306_bin_21		211	675461	72.79	2562	3201.24	0.23919	26.34	0	k__Bacteria (UID2495)	Rubritepida_flocculans_DSM_14296.fna	2	8.52e-09	0.017	99_1	member	unresolved	10	0	UID2567	k__Bacteria	72.7918	0.675461	729	0.897744	11	437	42.2586	6.7903	4.1457	1.51362	3610.01	1216.8	k__Bacteria	(UID2495)	26.34	0	0
PNNL_SM306_bin_22		173	555049	69.94	4808	3208.38	0.09258	4.17	0	root (UID1)	Anaeromyxobacter_sp._K.fna	2	6.46e-09	0.016	71_1	member	unresolved	0	0	NA	NA	69.9374	0.555049	603	0.931521	11	NA	NA	NA	NA	NA	NA	NA	root	(UID1)	4.17	0	0
PNNL_SM306_bin_23		164	528904	68.46	2689	3225.02	0.04589	10.34	1.72	k__Bacteria (UID203)	Rhodococcus_jostii_RHA1.fna	1	8.18e-05	0.015	15_1	member	unresolved	2	0	UID2113	k__Bacteria;p__Actinobacteria;c__Actinobacteria	68.4625	0.528904	655	0.905425	11	8	71.7357	2.30445	5.60481	1.85734	5389	1723.35	k__Bacteria	(UID203)	10.34	1.72	100
PNNL_SM306_bin_29		8	323991	64.92	53479	40498.9	0.01988	0	0	root (UID1)	Collimonas_fungivorans_Ter331.fna	1	6.93e-05	0.006	56_1	member	unresolved	0	0	NA	NA	64.925	0.323991	272	0.938319	11	NA	NA	NA	NA	NA	NA	NA	root	(UID1)	0	0	0
PNNL_SM306_bin_30		5	305076	68.61	61770	61015.2	0.01209	17.24	0	k__Bacteria (UID203)	Halorubrum_sp._T3.fna	2	2e-09	0.007	108_1	member	unresolved	1	0	UID2113	k__Bacteria;p__Actinobacteria;c__Actinobacteria	68.6114	0.305076	328	0.915188	11	8	71.7357	2.30445	5.60481	1.85734	5389	1723.35	k__Bacteria	(UID203)	17.24	0	0
PNNL_SM306_bin_31		77	296501	44.11	6341	3850.66	0.58575	29.16	0	k__Archaea (UID2)	Candidatus_Nitrososphaera_gargensis_Ga9.2.fna	1	6.1e-05	0.015	1_1	member	unresolved	21	0	UID200	k__Archaea;p__Thaumarchaeota;c__Nitrosopumilales;o__Nitrosopumilales	44.1145	0.296501	396	0.833282	11	4	43.1401	10.244	2.03294	0.49309	2374.5	711.548	k__Archaea	(UID2)	29.16	0	0
PNNL_SM306_bin_33		64	233958	61.54	2914	3655.59	0.01843	11.13	0	k__Bacteria (UID203)	Corallococcus_coralloides_DSM_2259.fna	1	5.2e-05	0.013	19_1	member	p__Gemmatimonadetes;c__Gemmatimonadetes;o__Gemmatimonadales;f__Gemmatimonadaceae;g__Gemmatimonas;s__Gemmatimonas_aurantiaca	5	0	UID2567	k__Bacteria	61.5388	0.233958	278	0.938019	11	437	42.2586	6.7903	4.1457	1.51362	3610.01	1216.8	k__Bacteria	(UID203)	11.13	0	0
PNNL_SM306_bin_35		34	120231	41.38	4878	3536.21	0.2042	11.09	0	k__Archaea (UID2)	zeta_proteobacterium_SCGC_AB_137_C09.fna	1	2.61e-05	0.014	2_1	member	c__Nitrososphaerales;o__Nitrososphaerales;f__Nitrososphaeraceae;g__Candidatus_Nitrososphaera;s__Candidatus_Nitrososphaera_gargensis	13	0	UID200	k__Archaea;p__Thaumarchaeota;c__Nitrosopumilales;o__Nitrosopumilales	41.3812	0.120231	130	0.899801	11	4	43.1401	10.244	2.03294	0.49309	2374.5	711.548	k__Archaea	(UID2)	11.09	0	0
PNNL_SM306_bin_4		1047	4419913	73.07	7019	4221.5	0.82543	22.81	1.75	k__Bacteria (UID203)	Dactylosporangium_aurantiacum.fna	5	1.65e-18	0.019	52_1	member	f__Kofleriaceae;g__Haliangium;s__Haliangium_ochraceum	2	0	UID3291	k__Bacteria;p__Proteobacteria;c__Deltaproteobacteria;o__Myxococcales	73.0666	4.41991	4440	0.920349	11	8	71.7531	2.85068	7.56509	2.48323	6206.12	1736.82	k__Bacteria	(UID203)	22.81	1.75	0
PNNL_SM306_bin_5		155	4264952	64.84	49968	27515.8	0.73399	79.62	5.98	k__Bacteria (UID3187)	Nocardia_brasiliensis_ATCC_700358.fna	2	2.23e-07	0.007	57_1	member	c__Acidobacteriia;o__Acidobacteriales;f__Acidobacteriaceae	20	0	UID3199	k__Bacteria;p__Acidobacteria	64.8396	4.26495	3798	0.949873	11	16	59.4849	3.00052	5.63761	1.51376	4810.81	1191.25	k__Bacteria	(UID3187)	79.62	5.98	0
PNNL_SM306_bin_6		980	3967063	67.6	3914	4048.02	2.0223	53.45	0	k__Bacteria (UID203)	Streptomyces_sp._351MFTsu5.1.fna	3	4.21e-11	0.015	70_1	member	unresolved	4	0	UID3199	k__Bacteria;p__Acidobacteria	67.6001	3.96706	4054	0.906425	11	16	59.4849	3.00052	5.63761	1.51376	4810.81	1191.25	k__Bacteria	(UID203)	53.45	0	0
PNNL_SM306_bin_8		668	3040107	65.62	4726	4551.06	0.55272	58.14	2.41	c__Betaproteobacteria (UID3959)	Xenophilus_azovorans_DSM_13620.fna	5	1.93e-19	0.014	44_2	member	o__Nitrosomonadales;f__Nitrosomonadaceae	32	0	UID3962	k__Bacteria;p__Proteobacteria;c__Betaproteobacteria	65.6227	3.04011	3238	0.912921	11	10	53.1126	7.69458	3.16253	0.333281	3037	366.434	c__Betaproteobacteria	(UID3959)	58.14	2.41	40
PNNL_SM317_bin_1		309	7473631	68.48	53192	24186.5	0.80357	84.8	1.32	o__Actinomycetales (UID1696)	Dactylosporangium_aurantiacum.fna	7	2.36e-25	0.009	117_1	member	unresolved	27	0	UID1752	k__Bacteria;p__Actinobacteria;c__Actinobacteria;o__Actinomycetales;f__Micromonosporaceae	68.4776	7.47363	6852	0.925	11	55	69.8974	0.868298	5.91643	1.05889	5471.56	956.077	o__Actinomycetales	(UID1696)	84.8	1.32	0
PNNL_SM317_bin_12		589	2343543	60.96	10656	3978.85	3.84406	55.16	1.1	k__Bacteria (UID2495)	Pseudomonas_stutzeri_NF13.fna	3	7.43e-12	0.014	21_1	member	p__Gemmatimonadetes;c__Gemmatimonadetes;o__Gemmatimonadales;f__Gemmatimonadaceae;g__Gemmatimonas;s__Gemmatimonas_aurantiaca	28	0	UID2567	k__Bacteria	60.959	2.34354	2706	0.939319	11	437	42.2586	6.7903	4.1457	1.51362	3610.01	1216.8	k__Bacteria	(UID2495)	55.16	1.1	0
PNNL_SM317_bin_14		76	1717279	65.3	11539	22595.8	0.19612	28.45	0	k__Bacteria (UID203)	Methylosinus_sp._LW4.fna	2	4.14e-08	0.007	56_1	member	unresolved	3	0	UID3199	k__Bacteria;p__Acidobacteria	65.2991	1.71728	1535	0.947746	11	16	59.4849	3.00052	5.63761	1.51376	4810.81	1191.25	k__Bacteria	(UID203)	28.45	0	0
PNNL_SM317_bin_16		332	1339903	33.78	4036	4035.85	2.38941	58.48	5.66	k__Archaea (UID2)	Clostridium_tetani_12124569.fna	1	0.00021	0.014	8_1	member	c__Nitrososphaerales;o__Nitrososphaerales;f__Nitrososphaeraceae;g__Candidatus_Nitrososphaera;s__Candidatus_Nitrososphaera_gargensis	18	3	UID200	k__Archaea;p__Thaumarchaeota;c__Nitrosopumilales;o__Nitrosopumilales	33.7824	1.3399	1724	0.779041	11	4	43.1401	10.244	2.03294	0.49309	2374.5	711.548	k__Archaea	(UID2)	58.48	5.66	57.14
PNNL_SM317_bin_17		351	1138087	69.97	2981	3242.41	0.13776	15.13	0	k__Bacteria (UID203)	Brevundimonas_diminuta_ATCC_11568.fna	7	1.97e-30	0.016	98_1	member	unresolved	5	0	UID3438	k__Bacteria;p__Proteobacteria;c__Alphaproteobacteria;o__Caulobacterales;f__Caulobacteraceae	69.9728	1.13809	1439	0.912714	11	9	64.4704	3.81789	3.78881	0.872915	3641.89	652.336	k__Bacteria	(UID203)	15.13	0	0
PNNL_SM317_bin_20		222	868800	69.43	4115	3913.51	0.17287	19.83	2.59	k__Bacteria (UID203)	Sphingobium_sp._YL23.fna	2	1.29e-08	0.015	102_1	member	f__Bradyrhizobiaceae	3	1	UID3686	k__Bacteria;p__Proteobacteria;c__Alphaproteobacteria;o__Rhizobiales	69.433	0.8688	1099	0.909412	11	60	64.0622	1.93037	7.22478	1.96305	6881.78	1925.43	k__Bacteria	(UID203)	19.83	2.59	0
PNNL_SM317_bin_21		194	860841	63.18	2892	4437.32	0.12349	28.1	1.14	o__Rhizobiales (UID3447)	Sinorhizobium_fredii_USDA_257.fna	2	1.49e-08	0.013	80_1	member	f__Hyphomicrobiaceae;g__Hyphomicrobium;s__Hyphomicrobium_denitrificans	21	7	UID3447	k__Bacteria;p__Proteobacteria;c__Alphaproteobacteria;o__Rhizobiales	63.1762	0.860841	1043	0.874051	11	356	58.9322	7.50883	5.18445	2.12217	4992.1	2080.68	o__Rhizobiales	(UID3447)	28.1	1.14	31.25
PNNL_SM317_bin_22		196	838640	33.23	4820	4278.78	0.48982	0	0	root (UID1)	Buchnera_aphidicola_str._APS_Acyrthosiphon_pisum_.fna	1	8.26e-05	0.013	12_2	member	unresolved	0	0	NA	NA	33.2268	0.83864	1066	0.653463	11	NA	NA	NA	NA	NA	NA	NA	root	(UID1)	0	0	0
PNNL_SM317_bin_23		206	660902	72.82	2945	3208.26	0.17561	26.34	0	k__Bacteria (UID2495)	Rubritepida_flocculans_DSM_14296.fna	2	8.21e-09	0.017	99_1	member	unresolved	10	0	UID2567	k__Bacteria	72.8234	0.660902	712	0.898803	11	437	42.2586	6.7903	4.1457	1.51362	3610.01	1216.8	k__Bacteria	(UID2495)	26.34	0	0
PNNL_SM317_bin_24		185	659423	71.13	5186	3564.45	0.03623	4.17	0	root (UID1)	Streptomyces_sp._WMMB_714.fna	46	#######	0.016	33_1	member	unresolved	0	0	NA	NA	71.1264	0.659423	696	0.879226	11	NA	NA	NA	NA	NA	NA	NA	root	(UID1)	4.17	0	0
PNNL_SM317_bin_25		158	657104	65.61	3634	4158.89	0.03814	24.76	0	k__Bacteria (UID203)	Paracoccus_sp._PAMC_22219.fna	5	2.88e-22	0.014	46_1	member	s__Paracoccus_zeaxanthinifaciens	4	0	UID3349	k__Bacteria;p__Proteobacteria;c__Alphaproteobacteria;o__Rhodobacterales;f__Rhodobacteraceae;g__Paracoccus	65.6146	0.657104	800	0.926115	11	8	65.789	2.16163	4.25299	0.631111	4177.25	583.605	k__Bacteria	(UID203)	24.76	0	0
PNNL_SM317_bin_27		185	602521	69.15	4830	3256.87	0.13112	0	0	root (UID1)	Methylobacterium_extorquens_CM4.fna	2	7.69e-09	0.016	128_1	member	unresolved	0	0	NA	NA	69.1528	0.602521	664	0.886401	11	NA	NA	NA	NA	NA	NA	NA	root	(UID1)	0	0	0
PNNL_SM317_bin_28		185	587352	70.01	3881	3174.88	0.12765	4.17	0	root (UID1)	Anaeromyxobacter_sp._K.fna	2	7.15e-09	0.016	71_1	member	unresolved	0	0	NA	NA	70.0062	0.587352	650	0.930297	11	NA	NA	NA	NA	NA	NA	NA	root	(UID1)	4.17	0	0
PNNL_SM317_bin_29		8	562407	58.25	49279	70300.9	0.00765	4.17	0	root (UID1)	Acetobacter_pasteurianus_386B.fna	1	3.29e-05	0.004	45_1	member	unresolved	0	0	NA	NA	58.2503	0.562407	560	0.906795	11	NA	NA	NA	NA	NA	NA	NA	root	(UID1)	4.17	0	0
PNNL_SM317_bin_3		1188	5910917	73.37	3007	4975.52	0.52009	39.63	7.02	k__Bacteria (UID203)	Frankia_sp._EAN1pec.fna	4	1.79e-14	0.017	52_1	member	f__Kofleriaceae;g__Haliangium;s__Haliangium_ochraceum	8	0	UID3291	k__Bacteria;p__Proteobacteria;c__Deltaproteobacteria;o__Myxococcales	73.3706	5.91092	5791	0.927749	11	8	71.7531	2.85068	7.56509	2.48323	6206.12	1736.82	k__Bacteria	(UID203)	39.63	7.02	75
PNNL_SM317_bin_30		101	485521	70.73	4099	4807.14	0.02494	12.16	0.34	k__Bacteria (UID203)	Micromonospora_carbonacea.fna	2	5.38e-09	0.014	112_1	member	o__Acidimicrobiales;f__Acidimicrobiaceae;g__Acidimicrobium;s__Acidimicrobium_ferrooxidans	5	0	UID1455	k__Bacteria;p__Actinobacteria;c__Actinobacteria	70.7339	0.485521	565	0.934003	11	701	64.9348	6.79361	4.49662	2.15301	4175.64	1972.3	k__Bacteria	(UID203)	12.16	0.34	0
PNNL_SM317_bin_31		13	477478	65.3	46051	36729.1	0.02999	8.77	0	k__Bacteria (UID203)	Ralstonia_solanacearum_Po82.fna	1	9.55e-05	0.005	51_1	member	g__Candidatus_Nitrospira;s__Candidatus_Nitrospira_defluvii	1	0	UID3195	k__Bacteria;p__Nitrospirae;c__Nitrospira;o__Nitrospirales;f__Nitrospiraceae	65.2985	0.477478	408	0.938179	11	4	40.4355	10.7342	2.56031	1.01637	2628.5	976.721	k__Bacteria	(UID203)	8.77	0	0
PNNL_SM317_bin_34		70	379632	59.16	5235	5423.31	0.13164	1.25	0	k__Bacteria (UID203)	Sinorhizobium_fredii_HH103.fna	2	1.38e-09	0.012	85_1	member	unresolved	8	0	UID2321	k__Bacteria;p__Chloroflexi;c__Thermomicrobia	59.156	0.379632	467	0.797854	11	2	66.197	1.91233	3.45725	0.53651	3243	342	k__Bacteria	(UID203)	1.25	0	0
PNNL_SM317_bin_35		38	347565	69.36	25109	9146.45	0.01862	5.86	1.72	k__Bacteria (UID203)	Azospirillum_brasilense_Sp245.fna	1	6.6e-05	0.013	109_1	member	o__Solirubrobacterales	2	0	UID2113	k__Bacteria;p__Actinobacteria;c__Actinobacteria	69.3594	0.347565	344	0.919865	11	8	71.7357	2.30445	5.60481	1.85734	5389	1723.35	k__Bacteria	(UID203)	5.86	1.72	0
PNNL_SM317_bin_36		93	337315	33.59	2802	3627.04	0.50891	19.9	0	k__Archaea (UID2)	Brachyspira_pilosicoli_P43_6_78.fna	1	6.78e-05	0.014	9_2	member	unresolved	3	0	UID200	k__Archaea;p__Thaumarchaeota;c__Nitrosopumilales;o__Nitrosopumilales	33.5876	0.337315	415	0.823705	11	4	43.1401	10.244	2.03294	0.49309	2374.5	711.548	k__Archaea	(UID2)	19.9	0	0
PNNL_SM317_bin_37		6	329091	68.85	54073	54848.5	0.00952	10.34	0	k__Bacteria (UID203)	Derxia_gummosa_DSM_723.fna	2	2.47e-09	0.007	108_1	member	unresolved	1	0	UID2113	k__Bacteria;p__Actinobacteria;c__Actinobacteria	68.8536	0.329091	345	0.917807	11	8	71.7357	2.30445	5.60481	1.85734	5389	1723.35	k__Bacteria	(UID203)	10.34	0	0
PNNL_SM317_bin_39		72	295685	64.8	3169	4106.74	0.07642	12.23	0	k__Bacteria (UID203)	Bordetella_pertussis_CS.fna	1	6.27e-05	0.014	58_1	member	c__Betaproteobacteria	3	0	UID3887	k__Bacteria;p__Proteobacteria	64.7963	0.295685	292	0.918075	11	1487	52.9169	10.6289	4.28019	1.57587	4025.23	1428.68	k__Bacteria	(UID203)	12.23	0	0
PNNL_SM317_bin_4		224	4807334	64.84	5530	21461.3	1.27857	92.28	5.13	k__Bacteria (UID3187)	Nocardia_brasiliensis_ATCC_700358.fna	2	2.62e-07	0.008	57_1	member	unresolved	21	0	UID3199	k__Bacteria;p__Acidobacteria	64.8445	4.80733	4305	0.948296	11	16	59.4849	3.00052	5.63761	1.51376	4810.81	1191.25	k__Bacteria	(UID3187)	92.28	5.13	0
PNNL_SM317_bin_40		86	283596	70.72	3237	3297.63	0.04516	0	0	root (UID1)	Patulibacter_americanus_DSM_16676.fna	2	1.84e-09	0.015	54_1	member	unresolved	0	0	NA	NA	70.7231	0.283596	351	0.946924	11	NA	NA	NA	NA	NA	NA	NA	root	(UID1)	0	0	0
PNNL_SM317_bin_42		58	239364	44.01	4324	4126.97	0.29277	28.19	0	k__Archaea (UID2)	Klebsiella_sp._KTE92.fna	1	5.21e-05	0.014	1_1	member	unresolved	21	0	UID200	k__Archaea;p__Thaumarchaeota;c__Nitrosopumilales;o__Nitrosopumilales	44.0083	0.239364	318	0.820646	11	4	43.1401	10.244	2.03294	0.49309	2374.5	711.548	k__Archaea	(UID2)	28.19	0	0
PNNL_SM317_bin_43		70	225163	68.98	3567	3216.61	0.01332	8.62	0	k__Bacteria (UID203)	Pseudomonas_resinovorans_NBRC_106553.fna	1	4.94e-05	0.015	15_1	member	unresolved	2	0	UID2113	k__Bacteria;p__Actinobacteria;c__Actinobacteria	68.9763	0.225163	279	0.907436	11	8	71.7357	2.30445	5.60481	1.85734	5389	1723.35	k__Bacteria	(UID203)	8.62	0	0
PNNL_SM317_bin_44		49	165865	65.43	2858	3385	0.01537	1.91	0	k__Bacteria (UID203)	Burkholderia_glumae_BGR1.fna	2	1.07e-11	0.015	82_1	member	f__Kofleriaceae;g__Haliangium;s__Haliangium_ochraceum	2	0	UID3291	k__Bacteria;p__Proteobacteria;c__Deltaproteobacteria;o__Myxococcales	65.4303	0.165865	172	0.910801	11	8	71.7531	2.85068	7.56509	2.48323	6206.12	1736.82	k__Bacteria	(UID203)	1.91	0	0
PNNL_SM317_bin_5		819	4295182	66.55	5435	5244.42	0.58547	75.72	2.67	o__Actinomycetales (UID1808)	Mycobacterium_smegmatis_JS623.fna	14	6e-57	0.013	43_1	member	unresolved	27	0	UID1873	k__Bacteria;p__Actinobacteria;c__Actinobacteria;o__Actinomycetales;f__Mycobacteriaceae;g__Mycobacterium	66.5482	4.29518	4922	0.935785	11	3	65.3358	0.146777	6.98131	0.401407	6940.33	427.094	o__Actinomycetales	(UID1808)	75.72	2.52	25
PNNL_SM317_bin_51		33	125038	36.28	6852	3789.03	0.04058	0	0	root (UID1)				0.012	6_1	member	unresolved	0	0	NA	NA	36.277	0.125038	201	0.695261	11	NA	NA	NA	NA	NA	NA	NA	root	(UID1)	0	0	0
PNNL_SM317_bin_54		31	108394	65.5	2642	3496.58	0.00637	4.17	0	root (UID1)	Oligotropha_carboxidovorans_OM4.fna	1	2.39e-05	0.012	127_1	member	unresolved	0	0	NA	NA	65.4981	0.108394	119	0.831642	11	NA	NA	NA	NA	NA	NA	NA	root	(UID1)	4.17	0	0
PNNL_SM317_bin_56		35	101833	73.44	2900	2909.51	0.00677	0	0	root (UID1)	Azospirillum_lipoferum_4B.fna	2	1.82e-10	0.017	120_1	member	unresolved	0	0	NA	NA	73.4428	0.101833	133	0.864327	11	NA	NA	NA	NA	NA	NA	NA	root	(UID1)	0	0	0
PNNL_SM317_bin_6		982	3964020	67.59	3914	4036.68	2.45987	48.28	0	k__Bacteria (UID203)	Streptomyces_sp._351MFTsu5.1.fna	3	4.2e-11	0.015	70_1	member	unresolved	4	0	UID3199	k__Bacteria;p__Acidobacteria	67.5945	3.96402	4044	0.90644	11	16	59.4849	3.00052	5.63761	1.51376	4810.81	1191.25	k__Bacteria	(UID203)	48.28	0	0
PNNL_SM317_bin_7		702	3869773	68.29	3527	5512.5	0.30364	82.43	2.99	o__Burkholderiales (UID4000)	Leptothrix_cholodnii_SP_6.fna	8	8.28e-32	0.014	48_1	member	f__;g__;s__	33	2	UID4115	k__Bacteria;p__Proteobacteria;c__Betaproteobacteria;o__Burkholderiales;f__Rubrivivax	68.2943	3.86977	4186	0.936277	11	4	70.7754	1.17227	4.73491	0.619353	4401.5	501.468	o__Burkholderiales	(UID4000)	82.43	2.99	17.65
PNNL_SM317_bin_8		697	3198489	65.39	4374	4588.94	1.04437	59.72	1.94	c__Betaproteobacteria (UID3959)	Xenophilus_azovorans_DSM_13620.fna	5	2.29e-19	0.014	44_2	member	o__Nitrosomonadales;f__Nitrosomonadaceae	34	0	UID3962	k__Bacteria;p__Proteobacteria;c__Betaproteobacteria	65.3932	3.19849	3435	0.905657	11	10	53.1126	7.69458	3.16253	0.333281	3037	366.434	c__Betaproteobacteria	(UID3959)	59.72	1.94	50
PNNL_SM324_bin_1		271	5180435	65.31	59513	19116	1.4276	87.23	5.04	k__Bacteria (UID3187)	Streptomyces_sp._W007.fna	4	1.3e-14	0.008	56_1	member	c__Acidobacteriia;o__Acidobacteriales;f__Acidobacteriaceae	24	1	UID3199	k__Bacteria;p__Acidobacteria	65.3052	5.18044	4659	0.941821	11	16	59.4849	3.00052	5.63761	1.51376	4810.81	1191.25	k__Bacteria	(UID3187)	87.23	5.04	25
PNNL_SM324_bin_11		717	3522869	65.63	2975	4913.35	0.5269	67.93	6.31	c__Betaproteobacteria (UID3959)	Xenophilus_azovorans_DSM_13620.fna	5	3.15e-19	0.013	44_1	member	o__Nitrosomonadales;f__Nitrosomonadaceae	25	0	UID3962	k__Bacteria;p__Proteobacteria;c__Betaproteobacteria	65.627	3.52287	3735	0.910639	11	10	53.1126	7.69458	3.16253	0.333281	3037	366.434	c__Betaproteobacteria	(UID3959)	67.93	6.31	40.91
PNNL_SM324_bin_12		168	3497265	68.24	19820	20817	0.37855	78.2	0.7	o__Burkholderiales (UID4000)	Leptothrix_cholodnii_SP_6.fna	7	9.04e-28	0.009	48_1	member	f__;g__;s__	35	0	UID4115	k__Bacteria;p__Proteobacteria;c__Betaproteobacteria;o__Burkholderiales;f__Rubrivivax	68.237	3.49727	3426	0.935866	11	4	70.7754	1.17227	4.73491	0.619353	4401.5	501.468	o__Burkholderiales	(UID4000)	78.2	0.7	33.33
PNNL_SM324_bin_13		236	3212535	64.12	3437	13612.4	0.97272	36.21	0	k__Bacteria (UID203)	Gordonia_sp._KTR9.fna	2	1.05e-07	0.009	61_1	member	c__Acidobacteriia;o__Acidobacteriales;f__Acidobacteriaceae	5	0	UID3199	k__Bacteria;p__Acidobacteria	64.1158	3.21253	2856	0.942405	11	16	59.4849	3.00052	5.63761	1.51376	4810.81	1191.25	k__Bacteria	(UID203)	36.21	0	0
PNNL_SM324_bin_17		189	2253266	66.25	16864	11922	1.29582	27.2	0	c__Alphaproteobacteria (UID3305)	Reyranella_massiliensis_521.fna	4	7.66e-16	0.01	94_1	member	c__Deltaproteobacteria;o__Bdellovibrionales;f__Bdellovibrionaceae;g__Micavibrio;s__Micavibrio_aeruginosavorus	20	0	UID3753	k__Bacteria;p__Proteobacteria;c__Alphaproteobacteria	66.2501	2.25327	2307	0.895248	11	64	60.2867	8.4714	4.14338	1.19325	3932.77	1131.27	c__Alphaproteobacteria	(UID3305)	27.08	0	0
PNNL_SM324_bin_19		536	2102836	62.87	5438	3923.2	0.7485	21.55	1.72	k__Bacteria (UID203)	Mesorhizobium_alhagi_CCNWXJ12_2.fna	16	4.65e-69	0.014	89_2	member	g__Hoeflea;s__	1	0	UID3458	k__Bacteria;p__Proteobacteria;c__Alphaproteobacteria;o__Rhizobiales;f__Phyllobacteriaceae	62.873	2.10284	2445	0.881216	11	20	62.6908	0.285089	6.85743	0.462624	6699.3	439.854	k__Bacteria	(UID203)	21.55	1.72	0
PNNL_SM324_bin_20		57	1810325	65.36	33979	31760.1	0.12602	0	0	root (UID1)	Streptomyces_sp._KhCrAH_340.fna	2	5.66e-08	0.006	51_1	member	unresolved	0	1	NA	NA	65.3564	1.81032	1547	0.930495	11	NA	NA	NA	NA	NA	NA	NA	root	(UID1)	0	0	0
PNNL_SM324_bin_21		39	1807640	69.34	207815	46349.7	0.07208	80.03	1.72	p__Actinobacteria (UID1454)	Serinicoccus_marinus_DSM_15273.fna	3	3.21e-12	0.006	108_1	member	o__Solirubrobacterales	31	0	UID2113	k__Bacteria;p__Actinobacteria;c__Actinobacteria	69.3384	1.80764	1832	0.930124	11	8	71.7357	2.30445	5.60481	1.85734	5389	1723.35	p__Actinobacteria	(UID1454)	80.03	1.72	0
PNNL_SM324_bin_23		341	1705100	62.45	11740	5000.29	0.36614	41.21	5.17	k__Bacteria (UID203)	Sorangium_cellulosum_So0157_2.fna	2	6.03e-08	0.012	24_1	member	p__Gemmatimonadetes;c__Gemmatimonadetes;o__Gemmatimonadales;f__Gemmatimonadaceae;g__Gemmatimonas;s__Gemmatimonas_aurantiaca	1	0	UID2567	k__Bacteria	62.4545	1.7051	1891	0.943102	11	437	42.2586	6.7903	4.1457	1.51362	3610.01	1216.8	k__Bacteria	(UID203)	41.21	5.17	100
PNNL_SM324_bin_24		414	1438826	69.91	2711	3475.43	0.18992	39.66	1.72	k__Bacteria (UID203)	Brevundimonas_subvibrioides_ATCC_15264.fna	8	1.94e-34	0.015	98_2	member	o__Caulobacterales;f__Caulobacteraceae	2	0	UID3429	k__Bacteria;p__Proteobacteria;c__Alphaproteobacteria	69.9118	1.43883	1818	0.912978	11	19	62.5362	7.36462	3.9655	0.895892	3773.79	724.959	k__Bacteria	(UID203)	39.66	1.72	0
PNNL_SM324_bin_25		332	1372220	67.29	3601	4133.19	0.08099	28.45	1.72	k__Bacteria (UID203)	Desulfovirgula_thermocuniculi_DSM_16036.fna	2	2.32e-08	0.014	133_1	member	p__Gemmatimonadetes;c__Gemmatimonadetes;o__Gemmatimonadales;f__Gemmatimonadaceae;g__Gemmatimonas;s__Gemmatimonas_aurantiaca	4	0	UID2567	k__Bacteria	67.2899	1.37222	1478	0.922678	11	437	42.2586	6.7903	4.1457	1.51362	3610.01	1216.8	k__Bacteria	(UID203)	28.45	1.72	100
PNNL_SM324_bin_26		290	1313058	33.47	4130	4527.79	1.78427	55.34	6.8	k__Archaea (UID2)	Clostridium_tetani_12124569.fna	1	0.0002	0.014	8_2	member	c__Nitrososphaerales;o__Nitrososphaerales;f__Nitrososphaeraceae;g__Candidatus_Nitrososphaera;s__Candidatus_Nitrososphaera_gargensis	16	1	UID200	k__Archaea;p__Thaumarchaeota;c__Nitrosopumilales;o__Nitrosopumilales	33.4745	1.31306	1650	0.774382	11	4	43.1401	10.244	2.03294	0.49309	2374.5	711.548	k__Archaea	(UID2)	55.34	6.8	85.71
PNNL_SM324_bin_27		267	1209696	69.41	3688	4530.7	0.21291	8.33	0	root (UID1)	Sphingomonas_sanxanigenens_DSM_19645_NX02.fna	4	1.16e-16	0.014	102_2	member	unresolved	0	0	NA	NA	69.4065	1.2097	1481	0.92423	11	NA	NA	NA	NA	NA	NA	NA	root	(UID1)	8.33	0	0
PNNL_SM324_bin_28		42	1196574	65.45	31238	28489.9	0.08142	29.31	0	k__Bacteria (UID203)	Marinimicrobium_agarilyticum_DSM_16975.fna	2	2.31e-08	0.007	41_1	member	o__Chromatiales;f__Ectothiorhodospiraceae	1	0	UID4303	k__Bacteria;p__Proteobacteria;c__Gammaproteobacteria	65.4525	1.19657	1095	0.944772	11	83	64.9378	4.71688	3.01827	0.429363	2907.41	402.917	k__Bacteria	(UID203)	29.31	0	0
PNNL_SM324_bin_3		683	4295769	61.21	6508	6289.56	0.32318	75.46	7.73	c__Gammaproteobacteria (UID4202)	Sinorhizobium_meliloti_Rm41.fna	2	1.01e-07	0.012	34_1	member	f__Xanthomonadaceae	26	3	UID4209	k__Bacteria;p__Proteobacteria;c__Gammaproteobacteria;o__Xanthomonadales	61.2075	4.29577	4241	0.893905	11	60	64.1575	5.85228	4.06032	0.945581	3698.52	783.061	c__Gammaproteobacteria	(UID4202)	75.46	7.73	21.95
PNNL_SM324_bin_32		39	771226	64.92	21726	19775	0.12372	13.17	0	k__Bacteria (UID203)	Rhodanobacter_spathiphylli_B39.fna	2	1.07e-08	0.01	40_1	member	f__Sinobacteraceae	9	0	UID4209	k__Bacteria;p__Proteobacteria;c__Gammaproteobacteria;o__Xanthomonadales	64.9195	0.771226	690	0.938318	11	60	64.1575	5.85228	4.06032	0.945581	3698.52	783.061	k__Bacteria	(UID203)	13.17	0	0
PNNL_SM324_bin_33		139	750633	61.74	4413	5400.24	0.11951	0	0	root (UID1)	Methylobacterium_extorquens_AM1.fna	1	0.00015	0.012	93_2	member	unresolved	0	0	NA	NA	61.7371	0.750633	993	0.758768	11	NA	NA	NA	NA	NA	NA	NA	root	(UID1)	0	0	0
PNNL_SM324_bin_36		103	590061	60.04	3679	5728.75	0.27305	0	0	root (UID1)	Mesorhizobium_alhagi_CCNWXJ12_2.fna	3	3.14e-13	0.012	85_1	member	unresolved	0	0	NA	NA	60.0426	0.590061	700	0.796952	11	NA	NA	NA	NA	NA	NA	NA	root	(UID1)	0	0	0
PNNL_SM324_bin_4		791	4102130	66.63	8399	5186.01	0.51959	72.25	2.49	o__Actinomycetales (UID1808)	Mycobacterium_rhodesiae_NBB3.fna	12	2.25e-48	0.013	43_1	member	unresolved	29	1	UID1873	k__Bacteria;p__Actinobacteria;c__Actinobacteria;o__Actinomycetales;f__Mycobacteriaceae;g__Mycobacterium	66.6331	4.10213	4658	0.938744	11	3	65.3358	0.146777	6.98131	0.401407	6940.33	427.094	o__Actinomycetales	(UID1808)	72.18	2.34	28.57
PNNL_SM324_bin_41		96	334283	65.44	4491	3482.11	0.03381	0	0	root (UID1)	Azospirillum_brasilense_Sp245.fna	2	2.34e-09	0.013	125_1	member	unresolved	0	0	NA	NA	65.4434	0.334283	353	0.842059	11	NA	NA	NA	NA	NA	NA	NA	root	(UID1)	0	0	0
PNNL_SM324_bin_42		74	289591	33.46	8584	3913.39	0.24875	15.05	0	k__Archaea (UID2)	Colobus_guereza.fna	1	3.58e-06	0.014	9_1	member	unresolved	3	0	UID200	k__Archaea;p__Thaumarchaeota;c__Nitrosopumilales;o__Nitrosopumilales	33.4582	0.289591	345	0.787583	11	4	43.1401	10.244	2.03294	0.49309	2374.5	711.548	k__Archaea	(UID2)	15.05	0	0
PNNL_SM324_bin_43		35	287191	39.83	4938	8205.46	0.01387	10.34	0	k__Bacteria (UID203)	Buchnera_aphidicola_str._APS_Acyrthosiphon_pisum_.fna	1	4.51e-05	0.01	14_1	member	f__Waddliaceae;g__Waddlia;s__Waddlia_chondrophila	3	0	UID3044	k__Bacteria;p__Chlamydiae;c__Chlamydiia;o__Chlamydiales	39.831	0.287191	273	0.865748	11	4	39.1122	3.19039	2.6475	0.389066	2441.25	403.247	k__Bacteria	(UID203)	10.34	0	0
PNNL_SM324_bin_5		237	3942031	61.19	29516	16633	0.9789	90.13	5.49	k__Bacteria (UID2495)	Streptosporangium_roseum_DSM_43021.fna	2	2.1e-07	0.009	18_1	member	unresolved	38	1	UID2567	k__Bacteria	61.1854	3.94203	3900	0.930571	11	437	42.2586	6.7903	4.1457	1.51362	3610.01	1216.8	k__Bacteria	(UID2495)	90.13	5.49	20
PNNL_SM324_bin_51		2	117286	66.47	80206	58643	0.0021	0	0	root (UID1)	Novosphingobium_aromaticivorans_DSM_12444.fna	1	2.58e-05	0.003	55_1	member	unresolved	0	0	NA	NA	66.4726	0.117286	104	0.934945	11	NA	NA	NA	NA	NA	NA	NA	root	(UID1)	0	0	0
PNNL_SM324_bin_6		462	3848144	64.49	16872	8329.32	0.54581	50.07	2.14	k__Bacteria (UID3187)	Sandarakinorhabdus_limnophila_DSM_17366.fna	2	6.25e-08	0.011	62_1	member	c__Acidobacteriia;o__Acidobacteriales;f__Acidobacteriaceae	19	0	UID3199	k__Bacteria;p__Acidobacteria	64.4899	3.84814	3579	0.948199	11	16	59.4849	3.00052	5.63761	1.51376	4810.81	1191.25	k__Bacteria	(UID3187)	50.07	2.14	0
PNNL_SM324_bin_7		612	3666961	65.85	4550	5991.77	0.24579	53.62	0	k__Bacteria (UID203)	Alicycliphilus_denitrificans_K601.fna	2	1.15e-07	0.013	22_1	member	unresolved	7	0	UID4209	k__Bacteria;p__Proteobacteria;c__Gammaproteobacteria;o__Xanthomonadales	65.8455	3.66696	3855	0.931585	11	60	64.1575	5.85228	4.06032	0.945581	3698.52	783.061	k__Bacteria	(UID203)	53.62	0	0
PNNL_SM324_bin_9		195	3632353	66.65	13375	18627.5	0.67395	71.15	2.57	c__Gammaproteobacteria (UID4202)	Xanthomonas_campestris_pv._campestris_str._ATCC_33913.fna	3	1.85e-11	0.008	39_1	member	f__Xanthomonadaceae	20	0	UID4209	k__Bacteria;p__Proteobacteria;c__Gammaproteobacteria;o__Xanthomonadales	66.6505	3.63235	3400	0.944303	11	60	64.1575	5.85228	4.06032	0.945581	3698.52	783.061	c__Gammaproteobacteria	(UID4202)	71.15	2.57	11.11
PNNL_SM330_bin_1		289	5269464	65.31	59513	18233.4	1.70648	90.93	4.18	k__Bacteria (UID3187)	Streptomyces_sp._W007.fna	4	1.36e-14	0.009	56_1	member	c__Acidobacteriia;o__Acidobacteriales;f__Acidobacteriaceae	28	1	UID3199	k__Bacteria;p__Acidobacteria	65.313	5.26946	4738	0.941924	11	16	59.4849	3.00052	5.63761	1.51376	4810.81	1191.25	k__Bacteria	(UID3187)	90.93	4.18	28.57
PNNL_SM330_bin_11		396	3670980	60.92	9437	9270.15	7.55157	89.21	7.14	k__Bacteria (UID2495)	Pseudomonas_stutzeri_NF13.fna	3	1.7e-11	0.011	21_1	member	unresolved	37	0	UID2567	k__Bacteria	60.9187	3.67098	3758	0.938866	11	437	42.2586	6.7903	4.1457	1.51362	3610.01	1216.8	k__Bacteria	(UID2495)	89.21	7.14	40
PNNL_SM330_bin_12		146	3192987	66.65	29224	21869.8	0.38589	38.28	0	k__Bacteria (UID203)	Xanthomonas_campestris_pv._campestris_str._ATCC_33913.fna	3	1.47e-11	0.008	39_1	member	c__Gammaproteobacteria	3	0	UID3887	k__Bacteria;p__Proteobacteria	66.6541	3.19299	2960	0.944037	11	1487	52.9169	10.6289	4.28019	1.57587	4025.23	1428.68	k__Bacteria	(UID203)	38.28	0	0
PNNL_SM330_bin_14		392	2796310	62.05	27070	7133.44	0.23283	70.17	0	k__Bacteria (UID203)	Synechococcus_sp._CC9605.fna	1	0.0003	0.011	25_1	member	p__Gemmatimonadetes;c__Gemmatimonadetes;o__Gemmatimonadales;f__Gemmatimonadaceae;g__Gemmatimonas;s__Gemmatimonas_aurantiaca	6	0	UID2567	k__Bacteria	62.0491	2.79631	2945	0.939657	11	437	42.2586	6.7903	4.1457	1.51362	3610.01	1216.8	k__Bacteria	(UID203)	70.17	0	0
PNNL_SM330_bin_15		534	2577487	63.65	5053	4826.75	0.43294	55.83	4.7	k__Bacteria (UID1453)	Spongiibacter_tropicus_DSM_19543.fna	2	6.28e-08	0.013	29_1	member	unresolved	13	1	UID1456	k__Bacteria;p__Actinobacteria;c__Actinobacteria	63.6467	2.57749	2720	0.940245	11	700	64.93	6.79727	4.49996	2.15273	4178.62	1972.13	k__Bacteria	(UID1453)	55.83	4.7	10
PNNL_SM330_bin_16		221	2571378	66.17	6791	11635.2	1.61776	27.68	0	c__Alphaproteobacteria (UID3305)	Reyranella_massiliensis_521.fna	3	1.1e-11	0.011	94_1	member	g__Dongia;s__	20	0	UID3804	k__Bacteria;p__Proteobacteria;c__Alphaproteobacteria;o__Rhodospirillales;f__Rhodospirillaceae	66.1658	2.57138	2666	0.891437	11	6	67.5339	3.17603	6.10919	0.992544	5695.17	996.563	c__Alphaproteobacteria	(UID3305)	27.68	0	0
PNNL_SM330_bin_17		56	2170220	58.14	30742	38753.9	0.09313	39.66	0	k__Bacteria (UID203)	Azospirillum_brasilense_Sp245.fna	1	0.00029	0.005	31_1	member	f__Xanthomonadaceae	9	0	UID4209	k__Bacteria;p__Proteobacteria;c__Gammaproteobacteria;o__Xanthomonadales	58.1431	2.17022	1960	0.882816	11	60	64.1575	5.85228	4.06032	0.945581	3698.52	783.061	k__Bacteria	(UID203)	39.66	0	0
PNNL_SM330_bin_19		464	1959187	65.28	9656	4222.39	0.29139	36.21	5.17	k__Bacteria (UID203)	Roseivivax_halodurans_JCM_10272.fna	3	4.96e-12	0.014	81_1	member	f__Hyphomicrobiaceae	7	2	UID3448	k__Bacteria;p__Proteobacteria;c__Alphaproteobacteria;o__Rhizobiales	65.2762	1.95919	2321	0.904159	11	348	58.8833	7.58262	5.2089	2.13936	5014.39	2098.07	k__Bacteria	(UID203)	36.21	5.17	0
PNNL_SM330_bin_22		55	1807780	65.42	70539	32868.7	0.11675	4.17	0	root (UID1)	Streptomyces_sp._KhCrAH_340.fna	2	5.65e-08	0.005	51_1	member	unresolved	0	1	NA	NA	65.4225	1.80778	1601	0.930823	11	NA	NA	NA	NA	NA	NA	NA	root	(UID1)	4.17	0	0
PNNL_SM330_bin_25		59	1748838	70.03	34585	29641.3	0.14552	59.22	1.29	p__Actinobacteria (UID1454)	Burkholderia_pseudomallei_ABCPW_111.fna	3	5.21e-12	0.008	109_1	member	o__Solirubrobacterales	14	0	UID2113	k__Bacteria;p__Actinobacteria;c__Actinobacteria	70.029	1.74884	1767	0.926059	11	8	71.7357	2.30445	5.60481	1.85734	5389	1723.35	p__Actinobacteria	(UID1454)	59.22	1.29	0
PNNL_SM330_bin_26		84	1521125	64.37	8201	18108.6	0.23787	4.17	0	root (UID1)	Bacillus_megaterium_WSH_002.fna	1	1.62e-05	0.008	62_1	member	unresolved	0	0	NA	NA	64.3722	1.52113	1324	0.95077	11	NA	NA	NA	NA	NA	NA	NA	root	(UID1)	4.17	0	0
PNNL_SM330_bin_28		409	1407119	70.02	6483	3440.39	0.1	32.05	3.45	k__Bacteria (UID203)	Brevundimonas_subvibrioides_ATCC_15264.fna	6	1.88e-25	0.015	98_2	member	o__Caulobacterales;f__Caulobacteraceae	3	0	UID3429	k__Bacteria;p__Proteobacteria;c__Alphaproteobacteria	70.0152	1.40712	1761	0.913373	11	19	62.5362	7.36462	3.9655	0.895892	3773.79	724.959	k__Bacteria	(UID203)	32.05	3.45	0
PNNL_SM330_bin_3		264	5162719	64.8	61441	19555.8	6.43293	95.5	9.08	k__Bacteria (UID3187)	Nocardia_brasiliensis_ATCC_700358.fna	2	2.87e-07	0.01	57_1	member	unresolved	26	1	UID3199	k__Bacteria;p__Acidobacteria	64.7957	5.16272	4620	0.947122	11	16	59.4849	3.00052	5.63761	1.51376	4810.81	1191.25	k__Bacteria	(UID3187)	95.5	9.08	30.77
PNNL_SM330_bin_30		305	1367317	33.43	3080	4483.01	1.92622	54.37	3.88	k__Archaea (UID2)	Clostridium_tetani_12124569.fna	1	0.00021	0.014	8_2	member	c__Nitrososphaerales;o__Nitrososphaerales;f__Nitrososphaeraceae;g__Candidatus_Nitrososphaera;s__Candidatus_Nitrososphaera_gargensis	14	1	UID200	k__Archaea;p__Thaumarchaeota;c__Nitrosopumilales;o__Nitrosopumilales	33.4291	1.36732	1719	0.770561	11	4	43.1401	10.244	2.03294	0.49309	2374.5	711.548	k__Archaea	(UID2)	54.37	3.88	100
PNNL_SM330_bin_31		23	1292727	68.55	61869	56205.5	0.01976	8.33	0	root (UID1)	Micromonospora_lupini_str._Lupac_08.fna	2	3.12e-08	0.006	117_1	member	unresolved	0	0	NA	NA	68.5513	1.29273	1189	0.932144	11	NA	NA	NA	NA	NA	NA	NA	root	(UID1)	8.33	0	0
PNNL_SM330_bin_32		274	1233526	69.38	2961	4501.92	0.21578	12.5	0	root (UID1)	Sphingomonas_sanxanigenens_DSM_19645_NX02.fna	4	1.24e-16	0.014	102_2	member	unresolved	0	0	NA	NA	69.3796	1.23353	1505	0.925355	11	NA	NA	NA	NA	NA	NA	NA	root	(UID1)	12.5	0	0
PNNL_SM330_bin_34		43	1184564	65.46	31871	27548	0.07625	31.66	0	k__Bacteria (UID203)	Chromobacterium_vaccinii.fna	2	2.36e-08	0.007	41_1	member	f__Sinobacteraceae	4	0	UID4209	k__Bacteria;p__Proteobacteria;c__Gammaproteobacteria;o__Xanthomonadales	65.4626	1.18456	1097	0.944335	11	60	64.1575	5.85228	4.06032	0.945581	3698.52	783.061	k__Bacteria	(UID203)	31.66	0	0
PNNL_SM330_bin_36		254	1149246	63.6	8176	4524.59	0.20231	42.85	2.72	o__Rhizobiales (UID3447)	Oligotropha_carboxidovorans_OM4.fna	2	1.94e-08	0.013	80_2	member	g__Hyphomicrobium;s__Hyphomicrobium_denitrificans	31	4	UID3746	k__Bacteria;p__Proteobacteria;c__Alphaproteobacteria;o__Rhizobiales;f__Hyphomicrobiaceae	63.5995	1.14925	1428	0.876362	11	8	61.0604	1.81794	4.1209	0.401831	4022.5	453.397	o__Rhizobiales	(UID3447)	42.85	2.72	35
PNNL_SM330_bin_38		230	1069103	33.57	6196	4648.27	0.41157	0	0	root (UID1)	Carludovica_palmata.fna	1	3.14e-05	0.013	12_1	member	unresolved	0	0	NA	NA	33.5733	1.0691	1412	0.674836	11	NA	NA	NA	NA	NA	NA	NA	root	(UID1)	0	0	0
PNNL_SM330_bin_39		143	856549	60.66	13301	5989.85	0.26278	0	0	root (UID1)	Bosea_sp._UNC402CLCol.fna	2	1.43e-08	0.012	85_1	member	unresolved	0	0	NA	NA	60.6618	0.856549	1028	0.790558	11	NA	NA	NA	NA	NA	NA	NA	root	(UID1)	0	0	0
PNNL_SM330_bin_4		553	5014463	64	15607	9067.75	1.55787	60.37	1.72	k__Bacteria (UID203)	Streptomyces_sp._PAMC26508.fna	2	2.34e-07	0.011	61_1	member	c__Acidobacteriia;o__Acidobacteriales;f__Acidobacteriaceae	8	2	UID3199	k__Bacteria;p__Acidobacteria	64.0007	5.01446	4603	0.936371	11	16	59.4849	3.00052	5.63761	1.51376	4810.81	1191.25	k__Bacteria	(UID203)	60.37	1.72	100
PNNL_SM330_bin_40		225	794134	67.83	3069	3529.48	0.08672	18.97	3.45	k__Bacteria (UID203)	Lysobacter_dokdonensis_DS_58.fna	4	1.85e-17	0.015	38_1	member	unresolved	1	0	UID4264	k__Bacteria;p__Proteobacteria;c__Gammaproteobacteria;o__Xanthomonadales;f__Xanthomonadaceae;g__Luteimonas	67.8253	0.794134	879	0.914618	11	2	70.1901	1.73062	3.40881	0.007199	3103.5	8.5	k__Bacteria	(UID203)	18.97	3.45	0
PNNL_SM330_bin_41		195	687174	63.88	5167	3523.97	0.59064	12.93	1.72	k__Bacteria (UID203)	Pseudaminobacter_salicylatoxidans_KCT001.fna	3	4.18e-13	0.014	88_1	member	unresolved	1	0	UID3457	k__Bacteria;p__Proteobacteria;c__Alphaproteobacteria;o__Rhizobiales;f__Phyllobacteriaceae	63.8796	0.687174	812	0.89683	11	24	62.6072	0.848463	6.50564	0.897447	6357.67	868.619	k__Bacteria	(UID203)	12.93	1.72	100
PNNL_SM330_bin_42		158	672556	62.71	5663	4256.68	0.03273	16.54	0	k__Bacteria (UID203)	Perlucidibaca_piscinae_DSM_21586.fna	2	7.16e-09	0.013	28_2	member	c__Acidobacteriia;o__Acidobacteriales;f__Acidobacteriaceae	6	0	UID3199	k__Bacteria;p__Acidobacteria	62.7072	0.672556	752	0.946095	11	16	59.4849	3.00052	5.63761	1.51376	4810.81	1191.25	k__Bacteria	(UID203)	16.54	0	0
PNNL_SM330_bin_43		163	577300	65.18	2684	3541.72	0.08377	8.62	0	k__Bacteria (UID203)	Lysobacter_dokdonensis_DS_58.fna	4	6.42e-18	0.015	37_1	member	unresolved	1	0	UID4264	k__Bacteria;p__Proteobacteria;c__Gammaproteobacteria;o__Xanthomonadales;f__Xanthomonadaceae;g__Luteimonas	65.1751	0.5773	674	0.903203	11	2	70.1901	1.73062	3.40881	0.007199	3103.5	8.5	k__Bacteria	(UID203)	8.62	0	0
PNNL_SM330_bin_44		97	544711	62.23	3043	5615.58	0.53816	8.33	4.17	root (UID1)	Kaistia_adipata_DSM_17808.fna	3	2.29e-13	0.014	87_1	member	unresolved	0	0	NA	NA	62.2297	0.544711	591	0.872986	11	NA	NA	NA	NA	NA	NA	NA	root	(UID1)	8.33	4.17	100
PNNL_SM330_bin_45		74	543772	63.92	4232	7348.27	0.02476	14.66	0	k__Bacteria (UID203)	Hyphomonas_jannaschiana_VP2.fna	2	5.78e-09	0.011	42_1	member	o__Caulobacterales;f__Caulobacteraceae	3	0	UID3429	k__Bacteria;p__Proteobacteria;c__Alphaproteobacteria	63.9189	0.543772	584	0.917403	11	19	62.5362	7.36462	3.9655	0.895892	3773.79	724.959	k__Bacteria	(UID203)	14.66	0	0
PNNL_SM330_bin_46		25	538333	65.05	21726	21533.3	0.06452	3.45	0	k__Bacteria (UID203)	Stenotrophomonas_maltophilia.fna	2	5.84e-09	0.009	40_1	member	o__Thiotrichales;f__Thiotrichaceae;g__Beggiatoa;s__Beggiatoa_alba	2	0	UID4268	k__Bacteria;p__Proteobacteria;c__Gammaproteobacteria	65.0469	0.538333	485	0.937531	11	7	46.9107	3.74066	3.3878	0.587458	3233	439.914	k__Bacteria	(UID203)	3.45	0	0
PNNL_SM330_bin_47		143	452031	72.09	3379	3161.06	0.0667	9.66	0	k__Bacteria (UID203)	Clavibacter_michiganensis_subsp._nebraskensis_NCPPB_2581.fna	2	4.01e-09	0.016	135_1	member	unresolved	1	0	UID1455	k__Bacteria;p__Actinobacteria;c__Actinobacteria	72.0862	0.452031	594	0.950143	11	701	64.9348	6.79361	4.49662	2.15301	4175.64	1972.3	k__Bacteria	(UID203)	9.66	0	0
PNNL_SM330_bin_48		93	302749	68.1	4234	3255.37	0.02018	0	0	root (UID1)	Pseudoxanthomonas_spadix_BD_a59.fna	1	6.33e-05	0.015	129_1	member	unresolved	0	0	NA	NA	68.101	0.302749	345	0.883273	11	NA	NA	NA	NA	NA	NA	NA	root	(UID1)	0	0	0
PNNL_SM330_bin_49		93	302535	69.15	3070	3253.06	0.0278	0	0	root (UID1)	Mesorhizobium_ciceri_biovar_biserrulae_WSM1271.fna	2	8.07e-10	0.015	101_1	member	unresolved	0	0	NA	NA	69.1543	0.302535	374	0.912327	11	NA	NA	NA	NA	NA	NA	NA	root	(UID1)	0	0	0
PNNL_SM330_bin_5		735	4568380	61.15	3535	6215.48	0.39917	78.2	7.61	c__Gammaproteobacteria (UID4202)	Halothiobacillus_neapolitanus_c2.fna	2	7.03e-08	0.012	34_1	member	f__Xanthomonadaceae	27	0	UID4209	k__Bacteria;p__Proteobacteria;c__Gammaproteobacteria;o__Xanthomonadales	61.1529	4.56838	4503	0.892723	11	60	64.1575	5.85228	4.06032	0.945581	3698.52	783.061	c__Gammaproteobacteria	(UID4202)	78.2	7.61	25
PNNL_SM330_bin_51		4	223878	66.92	67483	55969.5	0.00441	0	0	root (UID1)	Komagataeibacter_medellinensis_NBRC_3288.fna	1	4.75e-05	0.004	104_1	member	unresolved	0	0	NA	NA	66.9244	0.223878	197	0.908477	11	NA	NA	NA	NA	NA	NA	NA	root	(UID1)	0	0	0
PNNL_SM330_bin_52		42	185059	43.45	8140	4406.17	0.18642	9.22	0	k__Archaea (UID2)	Klebsiella_sp._KTE92.fna	1	4.07e-05	0.014	1_1	member	c__Nitrososphaerales;o__Nitrososphaerales;f__Nitrososphaeraceae;g__Candidatus_Nitrososphaera;s__Candidatus_Nitrososphaera_gargensis	11	0	UID200	k__Archaea;p__Thaumarchaeota;c__Nitrosopumilales;o__Nitrosopumilales	43.4478	0.185059	244	0.783037	11	4	43.1401	10.244	2.03294	0.49309	2374.5	711.548	k__Archaea	(UID2)	9.22	0	0
PNNL_SM330_bin_54		6	159370	71.12	16459	26561.7	0.02496	0	0	root (UID1)	Cupriavidus_necator_N_1.fna	2	6.25e-10	0.007	66_1	member	unresolved	0	0	NA	NA	71.1219	0.15937	131	0.937322	11	NA	NA	NA	NA	NA	NA	NA	root	(UID1)	0	0	0
PNNL_SM330_bin_55		24	155202	59.33	4661	6466.75	0.07425	0	0	root (UID1)	Cryptobacterium_curtum_DSM_15641.fna	1	3.22e-05	0.012	84_1	member	unresolved	0	0	NA	NA	59.3259	0.155202	152	0.842586	11	NA	NA	NA	NA	NA	NA	NA	root	(UID1)	0	0	0
PNNL_SM330_bin_58		4	137374	64.35	47208	34343.5	0.00822	0	0	root (UID1)	Rhizobium_tropici_CIAT_899.fna	2	4.29e-10	0.012	74_1	member	unresolved	0	0	NA	NA	64.355	0.137374	115	0.896443	11	NA	NA	NA	NA	NA	NA	NA	root	(UID1)	0	0	0
PNNL_SM330_bin_59		40	122469	69.97	2557	3061.72	0.00729	0	0	root (UID1)	Streptomyces_cattleya_NRRL_8057_DSM_46488.fna	1	2.61e-05	0.015	130_1	member	unresolved	0	0	NA	NA	69.9663	0.122469	123	0.908516	11	NA	NA	NA	NA	NA	NA	NA	root	(UID1)	0	0	0
PNNL_SM330_bin_8		764	3956336	66.69	2572	5178.45	0.35922	71.08	2.79	o__Actinomycetales (UID1808)	Mycobacterium_rhodesiae_NBB3.fna	12	1.72e-48	0.013	43_1	member	unresolved	29	1	UID1873	k__Bacteria;p__Actinobacteria;c__Actinobacteria;o__Actinomycetales;f__Mycobacteriaceae;g__Mycobacterium	66.693	3.95634	4491	0.939674	11	3	65.3358	0.146777	6.98131	0.401407	6940.33	427.094	o__Actinomycetales	(UID1808)	71.01	2.79	20
PNNL_SM335_bin_12		397	3675913	60.92	8914	9259.23	5.40901	89.21	7.14	k__Bacteria (UID2495)	Pseudomonas_stutzeri_NF13.fna	3	1.7e-11	0.011	21_1	member	unresolved	37	0	UID2567	k__Bacteria	60.9208	3.67591	3765	0.938861	11	437	42.2586	6.7903	4.1457	1.51362	3610.01	1216.8	k__Bacteria	(UID2495)	89.21	7.14	40
PNNL_SM335_bin_14		315	3264700	66.3	12519	10364.1	2.0847	42.59	0.6	c__Alphaproteobacteria (UID3305)	Reyranella_massiliensis_521.fna	7	1.06e-27	0.011	94_1	member	g__Dongia;s__	30	4	UID3804	k__Bacteria;p__Proteobacteria;c__Alphaproteobacteria;o__Rhodospirillales;f__Rhodospirillaceae	66.2998	3.2647	3427	0.897448	11	6	67.5339	3.17603	6.10919	0.992544	5695.17	996.563	c__Alphaproteobacteria	(UID3305)	42.59	0.6	14.29
PNNL_SM335_bin_15		84	2776986	58.21	36340	33059.4	0.12247	41.38	0	k__Bacteria (UID203)	Burkholderia_bannensis_NBRC_103871.fna	2	1.14e-07	0.006	31_1	member	f__Xanthomonadaceae	8	0	UID4209	k__Bacteria;p__Proteobacteria;c__Gammaproteobacteria;o__Xanthomonadales	58.2058	2.77699	2449	0.883899	11	60	64.1575	5.85228	4.06032	0.945581	3698.52	783.061	k__Bacteria	(UID203)	41.38	0	0
PNNL_SM335_bin_16		546	2437320	65.28	7594	4463.96	0.36799	25.06	0	k__Bacteria (UID203)	Lysobacter_antibioticus.fna	3	9.45e-12	0.013	63_1	member	c__Acidobacteriia;o__Acidobacteriales;f__Acidobacteriaceae	9	0	UID3199	k__Bacteria;p__Acidobacteria	65.2836	2.43732	2498	0.952836	11	16	59.4849	3.00052	5.63761	1.51376	4810.81	1191.25	k__Bacteria	(UID203)	25.06	0	0
PNNL_SM335_bin_17		530	2321290	64.52	5122	4379.79	0.71512	43.1	9.48	k__Bacteria (UID203)	Streptomyces_sp._JS01.fna	2	8.26e-08	0.014	59_2	member	c__Acidobacteriia;o__Acidobacteriales;f__Acidobacteriaceae	7	0	UID3199	k__Bacteria;p__Acidobacteria	64.5222	2.32129	2383	0.941869	11	16	59.4849	3.00052	5.63761	1.51376	4810.81	1191.25	k__Bacteria	(UID203)	43.1	9.48	44.44
PNNL_SM335_bin_18		576	2192965	62.93	5411	3807.23	0.52598	27.59	7.76	k__Bacteria (UID203)	Mesorhizobium_alhagi_CCNWXJ12_2.fna	15	3.33e-64	0.014	89_2	member	g__Mesorhizobium	4	0	UID3457	k__Bacteria;p__Proteobacteria;c__Alphaproteobacteria;o__Rhizobiales;f__Phyllobacteriaceae	62.9277	2.19297	2615	0.886212	11	24	62.6072	0.848463	6.50564	0.897447	6357.67	868.619	k__Bacteria	(UID203)	27.59	7.76	0
PNNL_SM335_bin_21		40	1847228	69.31	40557	46180.7	0.08413	77.44	0.86	p__Actinobacteria (UID1454)	Conexibacter_woesei_DSM_14684.fna	3	5.73e-12	0.006	108_1	member	o__Solirubrobacterales	30	0	UID2113	k__Bacteria;p__Actinobacteria;c__Actinobacteria	69.3117	1.84723	1864	0.930683	11	8	71.7357	2.30445	5.60481	1.85734	5389	1723.35	p__Actinobacteria	(UID1454)	77.44	0.86	0
PNNL_SM335_bin_23		149	1753074	61.97	10066	11765.6	0.37893	31.35	0	k__Bacteria (UID203)	Synechococcus_sp._CC9605.fna	1	0.00023	0.009	25_1	member	p__Gemmatimonadetes;c__Gemmatimonadetes;o__Gemmatimonadales;f__Gemmatimonadaceae;g__Gemmatimonas;s__Gemmatimonas_aurantiaca	6	0	UID2567	k__Bacteria	61.9735	1.75307	1750	0.93953	11	437	42.2586	6.7903	4.1457	1.51362	3610.01	1216.8	k__Bacteria	(UID203)	31.35	0	0
PNNL_SM335_bin_25		418	1697624	67.38	4073	4061.3	0.123	47.41	1.72	k__Bacteria (UID203)	Sphingomonas_sp._Ant20.fna	2	3.92e-08	0.014	133_1	member	unresolved	7	0	UID2567	k__Bacteria	67.3799	1.69762	1830	0.923956	11	437	42.2586	6.7903	4.1457	1.51362	3610.01	1216.8	k__Bacteria	(UID203)	47.41	1.72	100
PNNL_SM335_bin_26		51	1589735	69.96	36140	31171.3	0.10272	48.74	0.43	p__Actinobacteria (UID1454)	Cupriavidus_necator_A5_1.fna	3	4.99e-12	0.008	109_1	member	o__Solirubrobacterales	11	0	UID2113	k__Bacteria;p__Actinobacteria;c__Actinobacteria	69.9603	1.58973	1597	0.924248	11	8	71.7357	2.30445	5.60481	1.85734	5389	1723.35	p__Actinobacteria	(UID1454)	48.74	0.43	0
PNNL_SM335_bin_28		313	1415153	63.42	6422	4521.26	0.16599	41.89	4.84	o__Rhizobiales (UID3447)	Methylobacterium_populi_BJ001.fna	3	2.88e-12	0.013	80_2	member	f__Hyphomicrobiaceae;g__Hyphomicrobium;s__Hyphomicrobium_denitrificans	27	5	UID3447	k__Bacteria;p__Proteobacteria;c__Alphaproteobacteria;o__Rhizobiales	63.4236	1.41515	1724	0.883141	11	356	58.9322	7.50883	5.18445	2.12217	4992.1	2080.68	o__Rhizobiales	(UID3447)	41.89	4.84	25.81
PNNL_SM335_bin_3		266	5166471	64.8	61441	19422.8	6.6223	95.5	9.08	k__Bacteria (UID3187)	Nocardia_brasiliensis_ATCC_700358.fna	2	2.88e-07	0.01	57_1	member	unresolved	26	1	UID3199	k__Bacteria;p__Acidobacteria	64.7951	5.16647	4626	0.947225	11	16	59.4849	3.00052	5.63761	1.51376	4810.81	1191.25	k__Bacteria	(UID3187)	95.5	9.08	30.77
PNNL_SM335_bin_30		387	1324340	70.04	3234	3422.07	0.10064	32.76	1.72	k__Bacteria (UID203)	Brevundimonas_subvibrioides_ATCC_15264.fna	7	4.47e-30	0.015	98_2	member	g__Brevundimonas	1	0	UID3438	k__Bacteria;p__Proteobacteria;c__Alphaproteobacteria;o__Caulobacterales;f__Caulobacteraceae	70.0401	1.32434	1680	0.915383	11	9	64.4704	3.81789	3.78881	0.872915	3641.89	652.336	k__Bacteria	(UID203)	32.76	1.72	0
PNNL_SM335_bin_32		288	1293961	69.3	3258	4492.92	0.22393	12.5	0	root (UID1)	Sphingomonas_sanxanigenens_DSM_19645_NX02.fna	4	1.45e-16	0.014	102_2	member	unresolved	0	0	NA	NA	69.3009	1.29396	1588	0.921823	11	NA	NA	NA	NA	NA	NA	NA	root	(UID1)	12.5	0	0
PNNL_SM335_bin_33		372	1274772	71.09	2582	3426.81	0.19425	12.5	0	root (UID1)	Nocardioidaceae_bacterium_Broad_1.fna	6	2.52e-25	0.015	134_1	member	unresolved	0	0	NA	NA	71.0871	1.27477	1560	0.932815	11	NA	NA	NA	NA	NA	NA	NA	root	(UID1)	12.5	0	0
PNNL_SM335_bin_34		272	1267797	33.5	3343	4661.02	1.17286	47.57	4.37	k__Archaea (UID2)	Heteropteryx_dilatata.fna	1	3.73e-06	0.013	8_2	member	c__Nitrososphaerales;o__Nitrososphaerales;f__Nitrososphaeraceae;g__Candidatus_Nitrososphaera;s__Candidatus_Nitrososphaera_gargensis	11	0	UID200	k__Archaea;p__Thaumarchaeota;c__Nitrosopumilales;o__Nitrosopumilales	33.4998	1.2678	1552	0.752994	11	4	43.1401	10.244	2.03294	0.49309	2374.5	711.548	k__Archaea	(UID2)	47.57	4.37	80
PNNL_SM335_bin_38		278	1026709	68.27	5390	3693.2	0.11797	23.35	2.3	k__Bacteria (UID203)	Burkholderia_pseudomallei_ABCPW_111.fna	5	2.8e-21	0.016	47_1	member	g__Rubrivivax	9	1	UID4111	k__Bacteria;p__Proteobacteria;c__Betaproteobacteria;o__Burkholderiales;f__Rubrivivax	68.2686	1.02671	1150	0.929835	11	8	69.8546	1.27316	5.24556	1.41083	4879.75	1250.37	k__Bacteria	(UID203)	23.35	2.3	100
PNNL_SM335_bin_39		220	1008571	33.43	4983	4584.41	0.245	0	0	root (UID1)	Carludovica_palmata.fna	1	3.12e-05	0.013	12_1	member	unresolved	0	0	NA	NA	33.4321	1.00857	1335	0.675292	11	NA	NA	NA	NA	NA	NA	NA	root	(UID1)	0	0	0
PNNL_SM335_bin_40		256	916987	67.55	3141	3581.98	0.09623	26.72	0	k__Bacteria (UID203)	Lysobacter_dokdonensis_DS_58.fna	5	9.46e-22	0.015	38_1	member	unresolved	1	0	UID4264	k__Bacteria;p__Proteobacteria;c__Gammaproteobacteria;o__Xanthomonadales;f__Xanthomonadaceae;g__Luteimonas	67.5458	0.916987	1017	0.90874	11	2	70.1901	1.73062	3.40881	0.007199	3103.5	8.5	k__Bacteria	(UID203)	26.72	0	0
PNNL_SM335_bin_41		11	746375	68.35	76803	67852.3	0.00897	0	0	root (UID1)	Streptomyces_cattleya_NRRL_8057_DSM_46488.fna	1	0.00012	0.006	117_1	member	unresolved	0	0	NA	NA	68.3524	0.746375	643	0.931879	11	NA	NA	NA	NA	NA	NA	NA	root	(UID1)	0	0	0
PNNL_SM335_bin_42		165	583855	65.24	3566	3538.52	0.10277	12.07	0	k__Bacteria (UID203)	Lysobacter_dokdonensis_DS_58.fna	3	2.38e-13	0.015	37_1	member	unresolved	1	0	UID4264	k__Bacteria;p__Proteobacteria;c__Gammaproteobacteria;o__Xanthomonadales;f__Xanthomonadaceae;g__Luteimonas	65.2409	0.583855	682	0.906324	11	2	70.1901	1.73062	3.40881	0.007199	3103.5	8.5	k__Bacteria	(UID203)	12.07	0	0
PNNL_SM335_bin_43		149	572115	66.2	10679	3839.7	0.0248	0	0	root (UID1)	Mycobacterium_intracellulare_MOTT_02.fna	1	0.00012	0.014	122_2	member	unresolved	0	0	NA	NA	66.1998	0.572115	638	0.871528	11	NA	NA	NA	NA	NA	NA	NA	root	(UID1)	0	0	0
PNNL_SM335_bin_44		102	566536	62.39	5827	5554.27	0.45303	8.33	4.17	root (UID1)	Kaistia_adipata_DSM_17808.fna	2	6.64e-09	0.015	87_1	member	unresolved	0	0	NA	NA	62.3934	0.566536	596	0.878366	11	NA	NA	NA	NA	NA	NA	NA	root	(UID1)	8.33	4.17	100
PNNL_SM335_bin_45		96	565895	59.29	18804	5894.74	0.0356	0	0	root (UID1)	Salmonella_enterica_subsp._enterica_serovar_Choleraesuis.fna	2	2.79e-10	0.011	73_1	member	unresolved	0	0	NA	NA	59.294	0.565895	683	0.810018	11	NA	NA	NA	NA	NA	NA	NA	root	(UID1)	0	0	0
PNNL_SM335_bin_46		91	540281	62.87	2765	5937.15	0.09093	0.86	0	k__Bacteria (UID203)	Methylobacterium_populi_BJ001.fna	2	6.31e-09	0.012	93_2	member	f__Acidobacteriaceae;g__;s__	1	0	UID3213	k__Bacteria;p__Acidobacteria;c__Acidobacteriia;o__Acidobacteriales	62.8743	0.540281	643	0.803169	11	2	57.5273	0.422381	6.22008	0.472083	5494.5	368.5	k__Bacteria	(UID203)	0.86	0	0
PNNL_SM335_bin_47		146	460235	72.12	2980	3152.29	0.07583	11.38	0	k__Bacteria (UID203)	Leucobacter_chironomi_DSM_19883.fna	3	1.23e-13	0.016	135_1	member	unresolved	1	0	UID1455	k__Bacteria;p__Actinobacteria;c__Actinobacteria	72.1173	0.460235	605	0.953767	11	701	64.9348	6.79361	4.49662	2.15301	4175.64	1972.3	k__Bacteria	(UID203)	11.38	0	0
PNNL_SM335_bin_49		77	411908	62.06	6998	5349.45	0.12678	0	0	root (UID1)	Rhizobium_leguminosarum_bv._viciae_3841.fna	1	8.76e-05	0.012	91_1	member	unresolved	0	0	NA	NA	62.0563	0.411908	530	0.77134	11	NA	NA	NA	NA	NA	NA	NA	root	(UID1)	0	0	0
PNNL_SM335_bin_50		71	408975	58.81	38668	5760.21	0.02199	0	0	root (UID1)	Sulfobacillus_acidophilus_TPY.fna	1	8.34e-05	0.012	83_1	member	unresolved	0	0	NA	NA	58.8068	0.408975	572	0.781933	11	NA	NA	NA	NA	NA	NA	NA	root	(UID1)	0	0	0
PNNL_SM335_bin_52		44	366779	40.21	13706	8335.89	0.01381	17.24	0	k__Bacteria (UID203)	Advenella_kashmirensis_WT001.fna	1	7.69e-05	0.01	14_1	member	f__Waddliaceae;g__Waddlia;s__Waddlia_chondrophila	3	0	UID3044	k__Bacteria;p__Chlamydiae;c__Chlamydiia;o__Chlamydiales	40.2092	0.366779	341	0.8715	11	4	39.1122	3.19039	2.6475	0.389066	2441.25	403.247	k__Bacteria	(UID203)	17.24	0	0
PNNL_SM335_bin_53		63	325072	60.41	10416	5159.87	0.01713	0	0	root (UID1)	Microvirga_lupini.fna	4	1.08e-18	0.012	72_1	member	unresolved	0	0	NA	NA	60.4094	0.325072	433	0.75526	11	NA	NA	NA	NA	NA	NA	NA	root	(UID1)	0	0	0
PNNL_SM335_bin_54		90	288680	68.21	3893	3207.56	0.02031	0	0	root (UID1)	Pseudoxanthomonas_spadix_BD_a59.fna	1	6.06e-05	0.015	129_1	member	unresolved	0	0	NA	NA	68.2087	0.28868	336	0.882503	11	NA	NA	NA	NA	NA	NA	NA	root	(UID1)	0	0	0
PNNL_SM335_bin_56		21	234350	62.43	10015	11159.5	0.04984	0	0	root (UID1)	Rhizobium_etli_bv._mimosae_str._Mim1.fna	1	5.05e-05	0.009	24_1	member	unresolved	0	0	NA	NA	62.4276	0.23435	227	0.937734	11	NA	NA	NA	NA	NA	NA	NA	root	(UID1)	0	0	0
PNNL_SM335_bin_57		22	232879	60.41	7482	10585.4	0.07399	0	0	root (UID1)	Methylobacterium_extorquens_CM4.fna	1	3.28e-05	0.012	85_1	member	unresolved	0	0	NA	NA	60.406	0.232879	224	0.83062	11	NA	NA	NA	NA	NA	NA	NA	root	(UID1)	0	0	0
PNNL_SM335_bin_6		266	4350411	68.21	10651	16354.9	0.67887	89.47	1.87	o__Burkholderiales (UID4000)	Leptothrix_cholodnii_SP_6.fna	10	4.14e-40	0.01	48_1	member	f__;g__;s__	33	0	UID4115	k__Bacteria;p__Proteobacteria;c__Betaproteobacteria;o__Burkholderiales;f__Rubrivivax	68.21	4.35041	4294	0.934605	11	4	70.7754	1.17227	4.73491	0.619353	4401.5	501.468	o__Burkholderiales	(UID4000)	89.47	1.87	50
PNNL_SM335_bin_60		63	213584	65.95	6958	3390.22	0.0113	0	0	root (UID1)	Vaucheria_litorea.fna	1	1.7e-05	0.013	124_1	member	unresolved	0	0	NA	NA	65.9474	0.213584	214	0.858697	11	NA	NA	NA	NA	NA	NA	NA	root	(UID1)	0	0	0
PNNL_SM335_bin_63		46	185394	32.44	3743	4030.3	0.02265	0	0	root (UID1)	Methanococcus_vannielii_SB.fna	1	3.81e-05	0.013	11_1	member	unresolved	0	0	NA	NA	32.4417	0.185394	234	0.649034	11	NA	NA	NA	NA	NA	NA	NA	root	(UID1)	0	0	0
PNNL_SM335_bin_65		8	177323	62.61	56765	22165.4	0.01588	0	0	root (UID1)	Oligotropha_carboxidovorans_OM4.fna	1	3.84e-05	0.013	74_1	member	unresolved	0	0	NA	NA	62.6134	0.177323	150	0.873666	11	NA	NA	NA	NA	NA	NA	NA	root	(UID1)	0	0	0
PNNL_SM335_bin_68		39	138133	64.69	2838	3541.87	0.00738	0	0	root (UID1)	Paracoccus_aminophilus_JCM_7686.fna	1	2.14e-05	0.013	126_1	member	unresolved	0	0	NA	NA	64.6942	0.138133	153	0.847878	11	NA	NA	NA	NA	NA	NA	NA	root	(UID1)	0	0	0
PNNL_SM335_bin_69		45	137775	69.95	2707	3061.67	0.00908	0	0	root (UID1)	Streptomyces_cattleya_NRRL_8057_DSM_46488.fna	1	2.91e-05	0.015	130_1	member	unresolved	0	0	NA	NA	69.9481	0.137775	139	0.929516	11	NA	NA	NA	NA	NA	NA	NA	root	(UID1)	0	0	0
PNNL_SM335_bin_7		708	4081293	65.83	4550	5764.54	0.41771	53.62	0	k__Bacteria (UID203)	Alicycliphilus_denitrificans_K601.fna	2	1.3e-07	0.013	22_1	member	unresolved	7	0	UID4209	k__Bacteria;p__Proteobacteria;c__Gammaproteobacteria;o__Xanthomonadales	65.8323	4.08129	4301	0.930207	11	60	64.1575	5.85228	4.06032	0.945581	3698.52	783.061	k__Bacteria	(UID203)	53.62	0	0
PNNL_SM335_bin_72		23	117089	61.37	6008	5090.83	0.01255	0	0	root (UID1)	Maribius_sp._MOLA_401.fna	1	2.58e-05	0.01	92_1	member	unresolved	0	0	NA	NA	61.3678	0.117089	175	0.719273	11	NA	NA	NA	NA	NA	NA	NA	root	(UID1)	0	0	0
PNNL_SM335_bin_74		14	106549	59.29	10018	7610.64	0.03449	0	0	root (UID1)	Rhizobium_phage_vB_RleM_PPF1.fna	1	8.2e-06	0.01	84_1	member	unresolved	0	0	NA	NA	59.2854	0.106549	114	0.845386	11	NA	NA	NA	NA	NA	NA	NA	root	(UID1)	0	0	0
PNNL_SM335_bin_8		791	4079061	66.61	3484	5156.84	0.43938	72.25	2.56	o__Actinomycetales (UID1808)	Mycobacterium_rhodesiae_NBB3.fna	12	2.16e-48	0.013	43_1	member	unresolved	29	1	UID1873	k__Bacteria;p__Actinobacteria;c__Actinobacteria;o__Actinomycetales;f__Mycobacteriaceae;g__Mycobacterium	66.611	4.07906	4643	0.938316	11	3	65.3358	0.146777	6.98131	0.401407	6940.33	427.094	o__Actinomycetales	(UID1808)	72.18	2.56	25
PNNL_SM335_bin_9		240	3969539	61.2	29516	16539.8	0.91787	92.33	5.49	k__Bacteria (UID2495)	Streptosporangium_roseum_DSM_43021.fna	2	2.12e-07	0.009	18_1	member	unresolved	38	1	UID2567	k__Bacteria	61.1959	3.96954	3920	0.931591	11	437	42.2586	6.7903	4.1457	1.51362	3610.01	1216.8	k__Bacteria	(UID2495)	92.33	5.49	20
[truncated: 8 more columns]
