# Supplementary material for: Hi-C metagenome sequencing reveals soil phage–host interactions
Source: Nat Commun. 2023 Nov 23;14:7666. doi: 10.1038/s41467-023-42967-z (PMC10667309; doi:10.1038/s41467-023-42967-z)
Supplement: Supplementary file 10 — Supplementary Data 7 [file 41467_2023_42967_MOESM10_ESM.xlsx]

## Sheet: Sheet1
Spacer_number	SpacerID	Bin	ViralContig	Viral_cluster	Phage_host_pair_number	pident	length	mismatch	gapopen	qstart	qend	sstart	send	evalue	bitscore	Note
spacer_1	297PNNLbin_1_k127_12126525SFAspacer1	297PNNLbin_1	PNNL_D0_k127_19736037	V44	phage_host_pair_1	100	15	0	0	2	16	504	490	0.31	30.2	Not detected in Hi-C data
spacer_2	297PNNLbin_1_k127_12255477SFAspacer1	297PNNLbin_1	PNNL_D0_k127_9040050	V174	phage_host_pair_2	100	14	0	0	8	21	12285	12272	1.8	28.2	Not detected in Hi-C data
spacer_3	297PNNLbin_1_k127_15018015SFAspacer1	297PNNLbin_1	PNNL_T0_k141_8330890	V475	phage_host_pair_3	100	15	0	0	5	19	3657	3671	0.92	30.2	Not detected in Hi-C data
spacer_4	297PNNLbin_1_k127_18023385SFAspacer1	297PNNLbin_1	PNNL_T0_k141_27525018	V458	phage_host_pair_4	100	14	0	0	15	28	7	20	1.3	28.2	Not detected in Hi-C data
spacer_5	297PNNLbin_1_k127_19482348SFAspacer1	297PNNLbin_1	PNNL_D0_k127_26876051	V145	phage_host_pair_5	100	14	0	0	1	14	5818	5805	0.34	28.2	Not detected in Hi-C data
spacer_6	297PNNLbin_49_k127_6759802SFAspacer1	297PNNLbin_49	PNNL_T0_k141_27525550	V376	phage_host_pair_6	100	12	0	0	1	12	20222	20233	2.1	24.3	Not detected in Hi-C data
spacer_6	297PNNLbin_49_k127_6759802SFAspacer1	297PNNLbin_49	PNNL_T0_k141_27525550	V376	phage_host_pair_6	100	12	0	0	3	14	11521	11510	2.1	24.3	Not detected in Hi-C data
spacer_6	297PNNLbin_49_k127_6759802SFAspacer1	297PNNLbin_49	PNNL_T0_k141_27525550	V376	phage_host_pair_6	100	12	0	0	3	14	73592	73581	2.1	24.3	Not detected in Hi-C data
spacer_6	297PNNLbin_49_k127_6759802SFAspacer1	297PNNLbin_49	PNNL_T0_k141_27525550	V376	phage_host_pair_6	100	12	0	0	1	12	142766	142755	2.1	24.3	Not detected in Hi-C data
spacer_6	297PNNLbin_49_k127_6759802SFAspacer1	297PNNLbin_49	PNNL_T0_k141_27525550	V376	phage_host_pair_6	100	11	0	0	4	14	615	625	8.3	22.3	Not detected in Hi-C data
spacer_6	297PNNLbin_49_k127_6759802SFAspacer1	297PNNLbin_49	PNNL_T0_k141_27525550	V376	phage_host_pair_6	100	11	0	0	2	12	5106	5116	8.3	22.3	Not detected in Hi-C data
spacer_6	297PNNLbin_49_k127_6759802SFAspacer1	297PNNLbin_49	PNNL_T0_k141_27525550	V376	phage_host_pair_6	100	11	0	0	5	15	8332	8342	8.3	22.3	Not detected in Hi-C data
spacer_7	297PNNLbin_49_k127_6759802SFAspacer2	297PNNLbin_49	PNNL_D0_k127_17197505	V114	phage_host_pair_7	100	16	0	0	12	27	30315	30300	0.056	32.2	Not detected in Hi-C data
spacer_8	297PNNLbin_49_k127_6759802SFAspacer3	297PNNLbin_49	PNNL_T0_k141_27525550	V376	phage_host_pair_7	100	12	0	0	2	13	40813	40802	7.4	24.3	Not detected in Hi-C data
spacer_9	297PNNLbin_8_k127_18312691SFAspacer2	297PNNLbin_8	PNNL_D0_k127_29030829	V10	phage_host_pair_8	100	15	0	0	5	19	12596	12582	0.1	30.2	Not detected in Hi-C data
spacer_10	297PNNLbin_8_k127_18312691SFAspacer3	297PNNLbin_8	PNNL_D0_k127_913172	V97	phage_host_pair_9	100	16	0	0	1	16	6677	6662	0.026	32.2	Not detected in Hi-C data
spacer_11	297PNNLbin_8_k127_18312691SFAspacer4	297PNNLbin_8	PNNL_T0_k141_23304538	V446	phage_host_pair_10	100	15	0	0	1	15	1456	1442	0.1	30.2	Not detected in Hi-C data
spacer_12	297PNNLbin_8_k127_18312691SFAspacer5	297PNNLbin_8	PNNL_T0_k141_20970853	V431	phage_host_pair_11	100	16	0	0	6	21	48399	48414	0.035	32.2	Not detected in Hi-C data
spacer_13	297PNNLbin_8_k127_18312691SFAspacer6	297PNNLbin_8	PNNL_T0_k141_15871154	V255	phage_host_pair_12	100	16	0	0	4	19	4491	4476	0.026	32.2	Not detected in Hi-C data
spacer_13	297PNNLbin_8_k127_18312691SFAspacer6	297PNNLbin_8	PNNL_T0_k141_15871154	V255	phage_host_pair_12	100	12	0	0	5	16	547	558	6.3	24.3	Not detected in Hi-C data
spacer_14	297PNNLbin_8_k127_31835078SFAspacer1	297PNNLbin_8	PNNL_D0_k127_32417460	V156	phage_host_pair_13	100	16	0	0	5	20	838	823	0.16	32.2	Not detected in Hi-C data
spacer_15	297PNNLbin_8_k127_4479486SFAspacer1	297PNNLbin_8	PNNL_D0_k127_18967101	V41	phage_host_pair_14	100	16	0	0	4	19	5065	5080	0.14	32.2	Not detected in Hi-C data
spacer_16	297PNNLbin_9_k127_3953860SFAspacer1	297PNNLbin_9	PNNL_T0_k141_20970853	V431	phage_host_pair_15	100	13	0	0	25	37	47227	47215	6.4	26.3	Not detected in Hi-C data
spacer_17	306PNNLbin_10_k127_15900863SFAspacer1	306PNNLbin_10	PNNL_D0_k127_23992890	V136	phage_host_pair_16	100	15	0	0	16	30	1539	1525	0.6	30.2	Not detected in Hi-C data
spacer_18	306PNNLbin_10_k127_15900863SFAspacer2	306PNNLbin_10	PNNL_D0_k127_9017785	V95	phage_host_pair_17	100	15	0	0	6	20	28879	28865	0.6	30.2	Not detected in Hi-C data
spacer_19	306PNNLbin_10_k127_15900863SFAspacer3	306PNNLbin_10	PNNL_T0_k141_10998953	V314	phage_host_pair_18	100	14	0	0	15	28	537	550	2.4	28.2	Not detected in Hi-C data
spacer_20	306PNNLbin_10_k127_15900863SFAspacer4	306PNNLbin_10	PNNL_D0_k127_17044352	V35	phage_host_pair_19	100	16	0	0	29	44	3268	3283	0.15	32.2	Not detected in Hi-C data
spacer_21	306PNNLbin_10_k127_15900863SFAspacer5	306PNNLbin_10	PNNL_D0_k127_18497436	V118	phage_host_pair_20	100	14	0	0	32	45	66	79	2.4	28.2	Not detected in Hi-C data
spacer_22	306PNNLbin_10_k127_20094138SFAspacer1	306PNNLbin_10	PNNL_T0_k141_21140896	V432	phage_host_pair_21	100	15	0	0	1	15	8416	8430	0.37	30.2	Not detected in Hi-C data
spacer_23	306PNNLbin_10_k127_20094138SFAspacer2	306PNNLbin_10	PNNL_T0_k141_27525049	V459	phage_host_pair_22	94.444	18	1	0	9	26	36358	36375	0.88	28.2	Not detected in Hi-C data
spacer_24	306PNNLbin_10_k127_24647294SFAspacer1	306PNNLbin_10	PNNL_T0_k141_4058668	V290	phage_host_pair_23	94.737	19	1	0	10	28	55382	55400	0.27	30.2	Not detected in Hi-C data
spacer_25	306PNNLbin_10_k127_24647294SFAspacer2	306PNNLbin_10	PNNL_D0_k127_18624403	V39	phage_host_pair_24	100	15	0	0	25	39	6103	6089	0.41	30.2	Not detected in Hi-C data
spacer_25	306PNNLbin_10_k127_24647294SFAspacer2	306PNNLbin_10	PNNL_D0_k127_18624403	V39	phage_host_pair_24	100	13	0	0	26	38	8113	8101	6.4	26.3	Not detected in Hi-C data
spacer_26	306PNNLbin_13_k127_31560706SFAspacer1	306PNNLbin_13	PNNL_T0_k141_4243497	V292	phage_host_pair_25	100	14	0	0	9	22	325	312	1.1	28.2	Not detected in Hi-C data
spacer_27	306PNNLbin_13_k127_31560706SFAspacer2	306PNNLbin_13	PNNL_T0_k141_4323410	V465	phage_host_pair_26	100	14	0	0	14	27	5734	5721	1.1	28.2	Not detected in Hi-C data
spacer_28	306PNNLbin_13_k127_31560706SFAspacer3	306PNNLbin_13	PNNL_T0_k141_13264664	V247	phage_host_pair_27	100	14	0	0	33	46	2703	2690	2.1	28.2	Not detected in Hi-C data
spacer_29	306PNNLbin_13_k127_31560706SFAspacer4	306PNNLbin_13	PNNL_T0_k141_11283483	V317	phage_host_pair_28	100	13	0	0	4	16	3018	3006	4.5	26.3	Not detected in Hi-C data
spacer_30	306PNNLbin_13_k127_31560706SFAspacer6	306PNNLbin_13	PNNL_D0_k127_789870	V171	phage_host_pair_29	100	14	0	0	2	15	34297	34284	1.1	28.2	Not detected in Hi-C data
spacer_31	306PNNLbin_13_k127_31560706SFAspacer7	306PNNLbin_13	PNNL_D0_k127_26876051	V145	phage_host_pair_30	100	13	0	0	11	23	23417	23405	4.5	26.3	Not detected in Hi-C data
spacer_32	306PNNLbin_5_k127_21645378SFAspacer1	306PNNLbin_5	PNNL_T0_k141_15370012	V251	phage_host_pair_31	100	15	0	0	45	59	5283	5297	0.77	30.2	Not detected in Hi-C data
spacer_33	306PNNLbin_8_k127_22178404SFAspacer1	306PNNLbin_8	PNNL_T0_k141_16258006	V332	phage_host_pair_32	100	16	0	0	6	21	2968	2983	0.19	32.2	Not detected in Hi-C data
spacer_34	306PNNLbin_8_k127_26992589SFAspacer1	306PNNLbin_8	PNNL_D0_k127_9574174	V176	phage_host_pair_33	100	16	0	0	5	20	8528	8543	0.082	32.2	Not detected in Hi-C data
spacer_35	306PNNLbin_8_k127_29395804SFAspacer1	306PNNLbin_8	PNNL_D0_k127_8623838	V93	phage_host_pair_34	100	14	0	0	1	14	5798	5785	1.3	28.2	Not detected in Hi-C data
spacer_36	306PNNLbin_8_k127_32748931SFAspacer1	306PNNLbin_8	PNNL_T0_k141_14468552	V323	phage_host_pair_35	100	13	0	0	25	37	72	60	6.7	26.3	Not detected in Hi-C data
spacer_37	317PNNLbin_1_k127_18023385SFAspacer1	317PNNLbin_1	PNNL_T0_k141_27525018	V458	phage_host_pair_36	100	14	0	0	15	28	7	20	1.3	28.2	Not detected in Hi-C data
spacer_38	317PNNLbin_1_k127_20137726SFAspacer2	317PNNLbin_1	PNNL_D0_k127_10708510	V102	phage_host_pair_37	100	15	0	0	2	16	5162	5176	0.1	30.2	Not detected in Hi-C data
spacer_39	317PNNLbin_1_k127_20137726SFAspacer3	317PNNLbin_1	PNNL_T0_k141_19650385	V345	phage_host_pair_38	100	15	0	0	1	15	8755	8769	0.1	30.2	Not detected in Hi-C data
spacer_40	317PNNLbin_1_k127_20137726SFAspacer4	317PNNLbin_1	PNNL_T0_k141_7995775	V303	phage_host_pair_39	100	14	0	0	1	14	11921	11908	0.4	28.2	Not detected in Hi-C data
spacer_41	317PNNLbin_1_k127_20137726SFAspacer5	317PNNLbin_1	PNNL_D0_k127_939598	V99	phage_host_pair_40	100	14	0	0	1	14	8367	8380	0.4	28.2	Not detected in Hi-C data
spacer_42	317PNNLbin_1_k127_20137726SFAspacer6	317PNNLbin_1	PNNL_D0_k127_10086835	V14	phage_host_pair_41	100	14	0	0	5	18	4328	4315	0.4	28.2	Not detected in Hi-C data
spacer_42	317PNNLbin_1_k127_20137726SFAspacer6	317PNNLbin_1	PNNL_D0_k127_10086835	V14	phage_host_pair_41	100	12	0	0	8	19	6483	6494	6.3	24.3	Not detected in Hi-C data
spacer_42	317PNNLbin_1_k127_20137726SFAspacer6	317PNNLbin_1	PNNL_D0_k127_10086835	V14	phage_host_pair_41	100	12	0	0	8	19	7710	7721	6.3	24.3	Not detected in Hi-C data
spacer_43	317PNNLbin_1_k127_20137726SFAspacer7	317PNNLbin_1	PNNL_D0_k127_19869000	V202	phage_host_pair_42	95	20	1	0	10	29	2752	2733	0.065	32.2	Not detected in Hi-C data
spacer_44	317PNNLbin_1_k127_23235664SFAspacer1	317PNNLbin_1	PNNL_T0_k141_8330890	V475	phage_host_pair_43	94.118	17	1	0	11	27	15875	15891	8.8	26.3	Not detected in Hi-C data
spacer_44	317PNNLbin_1_k127_23235664SFAspacer1	317PNNLbin_1	PNNL_T0_k141_8330890	V475	phage_host_pair_43	100	17	0	0	31	47	1565	1581	0.036	34.2	Not detected in Hi-C data
spacer_44	317PNNLbin_1_k127_23235664SFAspacer1	317PNNLbin_1	PNNL_T0_k141_8330890	V475	phage_host_pair_43	100	13	0	0	35	47	19604	19616	8.8	26.3	Not detected in Hi-C data
spacer_45	317PNNLbin_1_k127_30882752SFAspacer1	317PNNLbin_1	PNNL_D0_k127_25233945	V138	phage_host_pair_44	100	13	0	0	21	33	5348	5360	5.1	26.3	Not detected in Hi-C data
spacer_46	317PNNLbin_1_k127_30882752SFAspacer2	317PNNLbin_1	PNNL_D0_k127_10185044	V15	phage_host_pair_45	100	13	0	0	1	13	7140	7128	1.1	26.3	Not detected in Hi-C data
spacer_47	317PNNLbin_1_k127_30882752SFAspacer3	317PNNLbin_1	PNNL_D0_k127_11977353	V21	phage_host_pair_46	100	16	0	0	6	21	9314	9299	0.091	32.2	Not detected in Hi-C data
spacer_48	317PNNLbin_1_k127_31815836SFAspacer1	317PNNLbin_1	PNNL_D0_k127_11977353	V21	phage_host_pair_46	100	15	0	0	29	43	7533	7547	0.66	30.2	Not detected in Hi-C data
spacer_49	317PNNLbin_1_k127_9547660SFAspacer1	317PNNLbin_1	PNNL_D0_k127_26876051	V145	phage_host_pair_47	95.238	21	1	0	20	40	19810	19790	0.031	34.2	Not detected in Hi-C data
spacer_50	317PNNLbin_17_k127_9477253SFAspacer1	317PNNLbin_17	PNNL_D0_k127_2680416	V144	phage_host_pair_48	100	13	0	0	11	23	2155	2167	3.2	26.3	Not detected in Hi-C data
spacer_51	317PNNLbin_21_k127_17719449SFAspacer1	317PNNLbin_21	PNNL_T0_k141_7667360	V474	phage_host_pair_49	100	13	0	0	5	17	1699	1687	3.7	26.3	Not detected in Hi-C data
spacer_52	317PNNLbin_21_k127_30282713SFAspacer1	317PNNLbin_21	PNNL_T0_k141_4132267	V291	phage_host_pair_50	100	14	0	0	6	19	1157	1170	1.4	28.2	Not detected in Hi-C data
spacer_53	317PNNLbin_21_k127_30282713SFAspacer2	317PNNLbin_21	PNNL_T0_k141_8663102	V476	phage_host_pair_51	100	15	0	0	12	26	8825	8839	0.26	30.2	Not detected in Hi-C data
spacer_54	317PNNLbin_21_k127_30282713SFAspacer3	317PNNLbin_21	PNNL_D0_k127_18624403	V39	phage_host_pair_52	100	13	0	0	5	17	35	23	4	26.3	Not detected in Hi-C data
spacer_55	317PNNLbin_25_k127_30326125SFAspacer1	317PNNLbin_25	PNNL_T0_k141_27525244	V460	phage_host_pair_53	100	13	0	0	12	24	50503	50491	2.9	26.3	Not detected in Hi-C data
spacer_56	317PNNLbin_4_k127_21645378SFAspacer1	317PNNLbin_4	PNNL_T0_k141_15370012	V251	phage_host_pair_54	100	15	0	0	45	59	5283	5297	0.77	30.2	Not detected in Hi-C data
spacer_57	317PNNLbin_5_k127_9838485SFAspacer1	317PNNLbin_5	PNNL_D0_k127_31671375	V76	phage_host_pair_55	100	17	0	0	31	47	9694	9710	0.037	34.2	Not detected in Hi-C data
spacer_58	317PNNLbin_6_k127_14887385SFAspacer1	317PNNLbin_6	PNNL_D0_k127_25757905	V215	phage_host_pair_56	94.737	19	1	0	26	44	1421	1439	0.49	30.2	Not detected in Hi-C data
spacer_59	317PNNLbin_6_k127_14887385SFAspacer2	317PNNLbin_6	PNNL_D0_k127_26876051	V145	phage_host_pair_57	94.444	18	1	0	1	18	24201	24218	0.4	28.2	Not detected in Hi-C data
spacer_60	317PNNLbin_6_k127_14887385SFAspacer3	317PNNLbin_6	PNNL_D0_k127_9040050	V174	phage_host_pair_58	100	15	0	0	17	31	59831	59817	0.55	30.2	Not detected in Hi-C data
spacer_60	317PNNLbin_6_k127_14887385SFAspacer3	317PNNLbin_6	PNNL_D0_k127_9040050	V174	phage_host_pair_58	100	13	0	0	17	29	30708	30696	8.5	26.3	Not detected in Hi-C data
spacer_61	317PNNLbin_6_k127_14887385SFAspacer4	317PNNLbin_6	PNNL_T0_k141_6918445	V472	phage_host_pair_59	94.444	18	1	0	9	26	1700	1683	1	28.2	Not detected in Hi-C data
spacer_62	317PNNLbin_9_k127_937331SFAspacer1	317PNNLbin_9	PNNL_D0_k127_20364132	V46	phage_host_pair_60	100	14	0	0	9	22	10027	10014	1	28.2	Not detected in Hi-C data
spacer_63	317PNNLbin_9_k127_9534286SFAspacer1	317PNNLbin_9	PNNL_D0_k127_7292940	V90	phage_host_pair_61	100	15	0	0	37	51	4673	4687	0.61	30.2	Not detected in Hi-C data
spacer_64	324PNNLbin_11_k141_11212806SFAspacer1	324PNNLbin_11	PNNL_T0_k141_10470418	V403	phage_host_pair_62	100	14	0	0	26	39	4061	4074	2.4	28.2	Not detected in Hi-C data
spacer_65	324PNNLbin_11_k141_694164SFAspacer1	324PNNLbin_11	PNNL_D0_k127_8623838	V93	phage_host_pair_63	100	14	0	0	1	14	5798	5785	1.3	28.2	Not detected in Hi-C data
spacer_66	324PNNLbin_27_k141_26931894SFAspacer3	324PNNLbin_27	PNNL_T0_k141_12916376	V245	phage_host_pair_64	100	14	0	0	15	28	2725	2712	1.3	28.2	Not detected in Hi-C data
spacer_67	324PNNLbin_27_k141_26931894SFAspacer4	324PNNLbin_27	PNNL_D0_k127_15386933	V194	phage_host_pair_65	100	16	0	0	2	17	4623	4638	0.095	32.2	Not detected in Hi-C data
spacer_68	324PNNLbin_27_k141_26931894SFAspacer5	324PNNLbin_27	PNNL_D0_k127_18497436	V118	phage_host_pair_66	100	17	0	0	5	21	950	934	0.019	34.2	Not detected in Hi-C data
spacer_69	324PNNLbin_29_k141_4379380SFAspacer1	324PNNLbin_29	PNNL_T0_k141_27525550	V376	phage_host_pair_67	100	14	0	0	1	14	97400	97413	0.81	28.2	Not detected in Hi-C data
spacer_70	324PNNLbin_30_k141_1308160SFAspacer1	324PNNLbin_30	PNNL_T0_k141_9591846	V400	phage_host_pair_68	100	14	0	0	10	23	18572	18559	1	28.2	Not detected in Hi-C data
spacer_71	324PNNLbin_31_k141_25936529SFAspacer2	324PNNLbin_31	PNNL_T0_k141_27525049	V459	phage_host_pair_69	100	16	0	0	9	24	23212	23227	0.052	32.2	Not detected in Hi-C data
spacer_72	324PNNLbin_31_k141_2959958SFAspacer1	324PNNLbin_31	PNNL_T0_k141_17200274	V336	phage_host_pair_70	100	16	0	0	11	26	2768	2753	0.086	32.2	Not detected in Hi-C data
spacer_73	324PNNLbin_34_k141_21304139SFAspacer1	324PNNLbin_34	PNNL_D0_k127_4341016	V84	phage_host_pair_71	95	20	1	0	37	56	11636	11617	0.19	32.2	Not detected in Hi-C data
spacer_74	324PNNLbin_35_k141_22626422SFAspacer1	324PNNLbin_35	PNNL_T0_k141_6230257	V389	phage_host_pair_72	100	13	0	0	1	13	4023	4011	5.3	26.3	Not detected in Hi-C data
spacer_75	324PNNLbin_5_k141_16073622SFAspacer1	324PNNLbin_5	PNNL_T0_k141_10705766	V406	phage_host_pair_73	100	14	0	0	4	17	4724	4737	2.5	28.2	Not detected in Hi-C data
spacer_76	330PNNLbin_1_k141_23615376SFAspacer1	330PNNLbin_1	PNNL_D0_k127_28192786	V62	phage_host_pair_74	100	14	0	0	6	19	6944	6957	1.5	28.2	Not detected in Hi-C data
spacer_77	330PNNLbin_1_k141_23615376SFAspacer2	330PNNLbin_1	PNNL_D0_k127_22754223	V132	phage_host_pair_75	94.444	18	1	0	21	38	18492	18509	1.7	28.2	Not detected in Hi-C data
spacer_78	330PNNLbin_1_k141_23615376SFAspacer3	330PNNLbin_1	PNNL_T0_k141_18275724	V338	phage_host_pair_76	100	16	0	0	4	19	401	386	0.026	32.2	Not detected in Hi-C data
spacer_79	330PNNLbin_1_k141_23615376SFAspacer4	330PNNLbin_1	PNNL_D0_k127_10185044	V15	phage_host_pair_77	100	15	0	0	23	37	10269	10283	0.37	30.2	Not detected in Hi-C data
spacer_80	330PNNLbin_1_k141_23615376SFAspacer5	330PNNLbin_1	PNNL_T0_k141_7995775	V303	phage_host_pair_78	100	14	0	0	19	32	6723	6736	1.5	28.2	Not detected in Hi-C data
spacer_81	330PNNLbin_1_k141_23615376SFAspacer6	330PNNLbin_1	PNNL_T0_k141_15388879	V328	phage_host_pair_79	100	13	0	0	16	28	2791	2779	3.7	26.3	Not detected in Hi-C data
spacer_82	330PNNLbin_1_k141_23615376SFAspacer7	330PNNLbin_1	PNNL_D0_k127_29793862	V67	phage_host_pair_80	100	14	0	0	2	15	1692	1679	0.4	28.2	Not detected in Hi-C data
spacer_83	330PNNLbin_1_k141_23615376SFAspacer8	330PNNLbin_1	PNNL_T0_k141_6918445	V472	phage_host_pair_81	100	14	0	0	2	15	45901	45888	0.2	28.2	Not detected in Hi-C data
spacer_83	330PNNLbin_1_k141_23615376SFAspacer8	330PNNLbin_1	PNNL_T0_k141_6918445	V472	phage_host_pair_81	100	12	0	0	3	14	27774	27763	3.2	24.3	Not detected in Hi-C data
spacer_84	330PNNLbin_1_k141_23615376SFAspacer9	330PNNLbin_1	PNNL_T0_k141_9081860	V2	phage_host_pair_82	100	16	0	0	6	21	5873	5858	0.13	32.2	Not detected in Hi-C data
spacer_85	330PNNLbin_27_k141_26356434SFAspacer1	330PNNLbin_27	PNNL_T0_k141_20091233	V351	phage_host_pair_83	100	14	0	0	5	18	7993	8006	0.4	28.2	Not detected in Hi-C data
spacer_86	330PNNLbin_27_k141_26356434SFAspacer2	330PNNLbin_27	PNNL_D0_k127_26876051	V145	phage_host_pair_84	100	15	0	0	1	15	8338	8324	0.29	30.2	Not detected in Hi-C data
spacer_87	330PNNLbin_27_k141_26464730SFAspacer1	330PNNLbin_27	PNNL_D0_k127_20212210	V124	phage_host_pair_85	100	16	0	0	24	39	31110	31125	0.1	32.2	Not detected in Hi-C data
spacer_87	330PNNLbin_27_k141_26464730SFAspacer1	330PNNLbin_27	PNNL_D0_k127_20212210	V124	phage_host_pair_85	100	15	0	0	19	33	24953	24967	0.41	30.2	Not detected in Hi-C data
spacer_88	330PNNLbin_27_k141_26464730SFAspacer2	330PNNLbin_27	PNNL_D0_k127_25233945	V138	phage_host_pair_86	100	13	0	0	12	24	5635	5623	2.9	26.3	Not detected in Hi-C data
spacer_89	330PNNLbin_27_k141_26464730SFAspacer3	330PNNLbin_27	PNNL_T0_k141_27525049	V459	phage_host_pair_87	100	13	0	0	4	16	5425	5413	2.9	26.3	Not detected in Hi-C data
spacer_90	330PNNLbin_34_k141_20224446SFAspacer1	330PNNLbin_34	PNNL_D0_k127_29455330	V221	phage_host_pair_88	100	16	0	0	12	27	500	515	0.2	32.2	Not detected in Hi-C data
spacer_91	330PNNLbin_4_k141_13325441SFAspacer1	330PNNLbin_4	PNNL_T0_k141_27525550	V376	phage_host_pair_89	100	13	0	0	2	14	9718	9706	6.4	26.3	Not detected in Hi-C data
spacer_92	330PNNLbin_4_k141_24471806SFAspacer1	330PNNLbin_4	PNNL_T0_k141_8330890	V475	phage_host_pair_90	100	14	0	0	7	20	23170	23157	2.6	28.2	Not detected in Hi-C data
spacer_93	330PNNLbin_43_k141_22626422SFAspacer1	330PNNLbin_43	PNNL_T0_k141_6230257	V389	phage_host_pair_91	100	13	0	0	1	13	4023	4011	5.3	26.3	Not detected in Hi-C data
spacer_94	330PNNLbin_5_k141_19503016SFAspacer2	330PNNLbin_5	PNNL_D0_k127_29437674	V150	phage_host_pair_92	100	14	0	0	8	21	442	455	1.8	28.2	Not detected in Hi-C data
spacer_95	330PNNLbin_5_k141_19503016SFAspacer3	330PNNLbin_5	PNNL_T0_k141_10910450	V238	phage_host_pair_93	100	15	0	0	5	19	3025	3039	0.43	30.2	Not detected in Hi-C data
spacer_95	330PNNLbin_5_k141_19503016SFAspacer3	330PNNLbin_5	PNNL_T0_k141_10910450	V238	phage_host_pair_93	100	14	0	0	16	29	949	936	1.7	28.2	Not detected in Hi-C data
spacer_96	330PNNLbin_7_k141_16073622SFAspacer1	330PNNLbin_7	PNNL_T0_k141_10705766	V406	phage_host_pair_94	100	14	0	0	4	17	4724	4737	2.5	28.2	Not detected in Hi-C data
spacer_97	330PNNLbin_9_k141_694164SFAspacer1	330PNNLbin_9	PNNL_D0_k127_8623838	V93	phage_host_pair_95	100	14	0	0	1	14	5798	5785	1.3	28.2	Not detected in Hi-C data
spacer_98	330PNNLbin_9_k141_9100108SFAspacer1	330PNNLbin_9	PNNL_T0_k141_9532382	V478	phage_host_pair_96	100	15	0	0	38	52	5859	5873	0.85	30.2	Not detected in Hi-C data
spacer_99	330PNNLbin_9_k141_9100108SFAspacer2	330PNNLbin_9	PNNL_D0_k127_19253229	V120	phage_host_pair_97	100	13	0	0	2	14	5767	5779	4	26.3	Not detected in Hi-C data
spacer_100	335PNNLbin_16_k141_16466912SFAspacer1	335PNNLbin_16	PNNL_T0_k141_27525550	V376	phage_host_pair_98	100	13	0	0	1	13	73537	73549	9	26.3	Not detected in Hi-C data
spacer_101	335PNNLbin_17_k141_16932163SFAspacer1	335PNNLbin_17	PNNL_T0_k141_16672590	V422	phage_host_pair_99	100	14	0	0	1	14	45978	45991	2	28.2	Not detected in Hi-C data
spacer_102	335PNNLbin_17_k141_23282025SFAspacer1	335PNNLbin_17	PNNL_D0_k127_9017785	V95	phage_host_pair_100	100	14	0	0	40	53	22739	22752	2.8	28.2	Not detected in Hi-C data
spacer_103	335PNNLbin_17_k141_24664846SFAspacer1	335PNNLbin_17	PNNL_T0_k141_21113435	V271	phage_host_pair_101	94.737	19	1	0	10	28	14419	14437	0.26	30.2	Not detected in Hi-C data
spacer_104	335PNNLbin_17_k141_5826368SFAspacer2	335PNNLbin_17	PNNL_T0_k141_21113435	V271	phage_host_pair_101	95	20	1	0	11	30	29208	29227	0.073	32.2	Not detected in Hi-C data
spacer_105	335PNNLbin_18_k141_17727088SFAspacer1	335PNNLbin_18	PNNL_D0_k127_22465456	V131	phage_host_pair_102	100	15	0	0	20	34	13949	13935	0.77	30.2	Not detected in Hi-C data
spacer_106	335PNNLbin_20_k141_14272131SFAspacer2	335PNNLbin_20	PNNL_D0_k127_23423202	V53	phage_host_pair_103	100	15	0	0	14	28	7471	7485	0.24	30.2	Not detected in Hi-C data
spacer_107	335PNNLbin_20_k141_14272131SFAspacer3	335PNNLbin_20	PNNL_T0_k141_16258006	V332	phage_host_pair_104	100	14	0	0	12	25	8294	8307	0.74	28.2	Not detected in Hi-C data
spacer_108	335PNNLbin_20_k141_14272131SFAspacer4	335PNNLbin_20	PNNL_T0_k141_11264958	V408	phage_host_pair_105	100	14	0	0	2	15	8111	8098	0.2	28.2	Not detected in Hi-C data
spacer_108	335PNNLbin_20_k141_14272131SFAspacer4	335PNNLbin_20	PNNL_T0_k141_11264958	V408	phage_host_pair_105	100	12	0	0	1	12	5213	5202	3.2	24.3	Not detected in Hi-C data
spacer_109	335PNNLbin_20_k141_14272131SFAspacer5	335PNNLbin_20	PNNL_T0_k141_322409	V462	phage_host_pair_106	100	20	0	0	8	27	4653	4672	0.000301	40.1	Not detected in Hi-C data
spacer_109	335PNNLbin_20_k141_14272131SFAspacer5	335PNNLbin_20	PNNL_T0_k141_322409	V462	phage_host_pair_106	100	19	0	0	8	26	4536	4554	0.001	38.2	Not detected in Hi-C data
spacer_110	335PNNLbin_20_k141_14272131SFAspacer6	335PNNLbin_20	PNNL_T0_k141_27525244	V460	phage_host_pair_107	100	17	0	0	4	20	31245	31229	0.022	34.2	Not detected in Hi-C data
spacer_111	335PNNLbin_20_k141_14272131SFAspacer7	335PNNLbin_20	PNNL_D0_k127_27728369	V6	phage_host_pair_108	100	15	0	0	4	18	7719	7705	0.37	30.2	Not detected in Hi-C data
spacer_112	335PNNLbin_20_k141_24107980SFAspacer1	335PNNLbin_20	PNNL_D0_k127_25233945	V138	phage_host_pair_109	100	15	0	0	12	26	3945	3931	0.27	30.2	Not detected in Hi-C data
spacer_113	335PNNLbin_20_k141_24107980SFAspacer2	335PNNLbin_20	PNNL_T0_k141_23642621	V280	phage_host_pair_110	100	16	0	0	15	30	26963	26948	0.069	32.2	Not detected in Hi-C data
spacer_114	335PNNLbin_31_k141_23349082SFAspacer1	335PNNLbin_31	PNNL_T0_k141_946766	V309	phage_host_pair_111	100	14	0	0	1	14	3686	3673	1.5	28.2	Not detected in Hi-C data
spacer_115	335PNNLbin_32_k141_18697992SFAspacer1	335PNNLbin_32	PNNL_T0_k141_13710817	V249	phage_host_pair_112	100	17	0	0	4	20	17973	17957	0.046	34.2	Not detected in Hi-C data
spacer_116	335PNNLbin_32_k141_26931894SFAspacer3	335PNNLbin_32	PNNL_T0_k141_12916376	V245	phage_host_pair_113	100	14	0	0	15	28	2725	2712	1.3	28.2	Not detected in Hi-C data
spacer_117	335PNNLbin_32_k141_26931894SFAspacer4	335PNNLbin_32	PNNL_D0_k127_15386933	V194	phage_host_pair_114	100	16	0	0	2	17	4623	4638	0.095	32.2	Not detected in Hi-C data
spacer_118	335PNNLbin_32_k141_26931894SFAspacer5	335PNNLbin_32	PNNL_D0_k127_18497436	V118	phage_host_pair_115	100	17	0	0	5	21	950	934	0.019	34.2	Not detected in Hi-C data
spacer_119	335PNNLbin_42_k141_22626422SFAspacer1	335PNNLbin_42	PNNL_T0_k141_6230257	V389	phage_host_pair_116	100	13	0	0	1	13	4023	4011	5.3	26.3	Not detected in Hi-C data
spacer_120	335PNNLbin_45_k141_11133612SFAspacer1	335PNNLbin_45	PNNL_D0_k127_22930742	V209	phage_host_pair_117	94.737	19	1	0	4	22	7607	7589	0.19	30.2	Not detected in Hi-C data
spacer_121	335PNNLbin_45_k141_11133612SFAspacer2	335PNNLbin_45	PNNL_T0_k141_15388879	V328	phage_host_pair_118	100	15	0	0	5	19	152	166	0.1	30.2	Not detected in Hi-C data
spacer_122	335PNNLbin_45_k141_11133612SFAspacer3	335PNNLbin_45	PNNL_D0_k127_14939455	V111	phage_host_pair_119	100	16	0	0	3	18	4535	4550	0.095	32.2	Not detected in Hi-C data
spacer_123	335PNNLbin_49_k141_918773SFAspacer1	335PNNLbin_49	PNNL_T0_k141_20088471	V427	phage_host_pair_120	100	13	0	0	25	37	857	869	5.9	26.3	Not detected in Hi-C data
spacer_124	335PNNLbin_5_k141_20992614SFAspacer1	335PNNLbin_5	PNNL_T0_k141_22134743	V441	phage_host_pair_121	100	16	0	0	45	60	718	733	0.2	32.2	Not detected in Hi-C data
