# Supplementary material for: Hi-C metagenome sequencing reveals soil phage–host interactions
Source: Nat Commun. 2023 Nov 23;14:7666. doi: 10.1038/s41467-023-42967-z (PMC10667309; doi:10.1038/s41467-023-42967-z)
Supplement: Supplementary file 11 — Supplementary Data 8 [file 41467_2023_42967_MOESM11_ESM.xlsx]

## Sheet: Sheet1
	GENIE3 Network
Node name	drep name	Average shortest path length	Betweenness centrality	Closeness centrality	Clustering coefficient	Degree	Neighborhood connectivity	Radiality	Stress	Topological coefficient
B75	drep_75	2.12698	0.0937135	0.470149	0.128205	13	5.69231	0.913309	1010	0.136961
B117	drep_117	2.22222	0.0520195	0.45	0.111111	10	6.4	0.905983	698	0.171429
B43	drep_43	2.14286	0.0483024	0.466667	0.133333	10	7.5	0.912088	658	0.172093
B117	drep_117	2.33333	0.0615195	0.428571	0.0833333	9	5.55556	0.897436	714	0.176245
B63	drep_63	2.31746	0.0461784	0.431507	0.138889	9	6.11111	0.898657	564	0.175084
B97	drep_97	2.28571	0.0433635	0.4375	0.111111	9	6.33333	0.901099	460	0.166667
B56	drep_56	2.22222	0.0372137	0.45	0.166667	9	6.88889	0.905983	428	0.175439
B94	drep_94	2.33333	0.0333833	0.428571	0.138889	9	6.77778	0.897436	432	0.195286
B38	drep_38	2.2381	0.0496973	0.446809	0.0714286	8	6.625	0.904762	570	0.171429
B14	drep_14	2.25397	0.0464691	0.443662	0.107143	8	6.25	0.903541	516	0.163194
B68	drep_68	2.28571	0.0353049	0.4375	0.0714286	8	6.625	0.901099	444	0.1875
B80	drep_80	2.25397	0.0337088	0.443662	0.142857	8	7.375	0.903541	468	0.194444
B89	drep_89	2.2381	0.0323043	0.446809	0.107143	8	8.25	0.904762	460	0.201923
B42	drep_42	2.31746	0.0318478	0.431507	0.142857	8	7.25	0.898657	422	0.194444
B31	drep_31	2.25397	0.028146	0.443662	0.178571	8	7.625	0.903541	372	0.197368
B79	drep_79	2.33333	0.0261142	0.428571	0.178571	8	6.875	0.897436	352	0.198529
B25	drep_25	2.34921	0.0347976	0.425676	0.142857	7	7.14286	0.896215	444	0.203463
B22	drep_22	2.26984	0.0329722	0.440559	0.190476	7	7.71429	0.90232	368	0.199248
B2	drep_2	2.4127	0.0319651	0.414474	0.142857	7	6.42857	0.891331	360	0.198157
B15	drep_15	2.31746	0.0319651	0.431507	0.0952381	7	7	0.898657	376	0.200893
B90	drep_90	2.46032	0.0298211	0.406452	0.0952381	7	6.28571	0.887668	360	0.209184
B131	drep_131	2.47619	0.0277231	0.403846	0.190476	7	5.85714	0.886447	300	0.209184
B9	drep_9	2.31746	0.0247221	0.431507	0.238095	7	7.71429	0.898657	374	0.218487
B88	drep_88	2.25397	0.0232621	0.443662	0.047619	7	7.42857	0.903541	332	0.191837
B109	drep_109	2.28571	0.023246	0.4375	0.0952381	7	7.71429	0.901099	316	0.210084
B41	drep_41	2.33333	0.0220496	0.428571	0.142857	7	7.14286	0.897436	276	0.207792
B18	drep_18	2.36508	0.0307587	0.422819	0	6	6.66667	0.894994	408	0.195402
B70	drep_70	2.34921	0.0271457	0.425676	0.133333	6	7	0.896215	312	0.203125
B115	drep_115	2.42857	0.0252498	0.411765	0	6	6.33333	0.89011	296	0.213333
B102	drep_102	2.34921	0.0247831	0.425676	0.2	6	7.66667	0.896215	286	0.214286
B34	drep_34	2.38095	0.0213231	0.42	0.133333	6	7.33333	0.893773	268	0.22043
B106	drep_106	2.55556	0.0212834	0.391304	0.133333	6	6.5	0.880342	292	0.25
B21	drep_21	2.5873	0.0203416	0.386503	0.133333	6	5.5	0.8779	224	0.234848
B7	drep_7	2.5873	0.0200492	0.386503	0.266667	6	6	0.8779	230	0.243056
B89	drep_89	2.33333	0.0198236	0.428571	0.0666667	6	7.5	0.897436	306	0.213542
B48	drep_48	2.4127	0.0193755	0.414474	0.2	6	7.66667	0.891331	242	0.229167
B105	drep_105	2.44444	0.0190862	0.409091	0.133333	6	6.83333	0.888889	228	0.216667
B98	drep_98	2.46032	0.0165216	0.406452	0.133333	6	6.83333	0.887668	202	0.234568
B5	drep_5	2.55556	0.0134748	0.391304	0.333333	6	6.83333	0.880342	154	0.244048
B33	drep_33	2.42857	0.013429	0.411765	0.133333	6	7.66667	0.89011	220	0.244444
B81	drep_81	2.44444	0.0114799	0.409091	0.266667	6	7.66667	0.888889	150	0.255556
B28	drep_28	2.60317	0.0187589	0.384146	0.2	5	6.2	0.876679	188	0.252174
B29	drep_29	2.65079	0.0186443	0.377246	0.2	5	6	0.873016	186	0.252174
B8	drep_8	2.60317	0.0173297	0.384146	0.1	5	6.4	0.876679	216	0.263636
B112	drep_112	2.5873	0.016417	0.386503	0.1	5	5.8	0.8779	186	0.247619
B63	drep_63	2.5873	0.0158443	0.386503	0.1	5	5.2	0.8779	164	0.23
B59	drep_59	2.50794	0.0145453	0.398734	0.2	5	7.6	0.884005	162	0.255172
B56	drep_56	2.61905	0.0132703	0.381818	0.2	5	6.4	0.875458	160	0.269565
B80	drep_80	2.44444	0.00946446	0.409091	0.4	5	9	0.888889	132	0.283871
B51	drep_51	2.73016	0.0090692	0.366279	0.3	5	5.8	0.866911	106	0.28
B36	drep_36	2.61905	0.0121707	0.381818	0	4	7	0.875458	148	0.285714
B3	drep_3	2.69841	0.0115698	0.370588	0.166667	4	6	0.869353	134	0.289474
B44	drep_44	2.68254	0.0114643	0.372781	0	4	5.75	0.870574	114	0.263889
B57	drep_57	2.57143	0.00821063	0.388889	0	4	8	0.879121	126	0.304348
B52	drep_52	2.55556	0.00812072	0.391304	0.166667	4	7.75	0.880342	96	0.278846
B24	drep_24	2.79365	0.00764553	0.357955	0.166667	4	5.75	0.862027	94	0.308824
B39	drep_39	2.50794	0.00732898	0.398734	0.166667	4	8.5	0.884005	94	0.296296
B50	drep_50	2.71429	0.00730727	0.368421	0.166667	4	6.5	0.868132	94	0.315789
B8	drep_8	2.95238	0.00545992	0.33871	0.333333	4	5.25	0.849817	60	0.357143
B108	drep_108	2.69841	0.00527394	0.370588	0.333333	4	8	0.869353	76	0.352273
B61	drep_61	2.65079	0.00403078	0.377246	0.5	4	8.25	0.873016	50	0.333333
B40	drep_40	2.73016	0.00365892	0.366279	0.333333	3	8.66667	0.866911	66	0.416667
B27	drep_27	3	0	0.333333	1	2	8.5	0.846154	0	0.607143
B46	drep_46	2.88889	0	0.346154	1	2	11	0.854701	0	0.578947
	CLR Network
Node name	drep name	Average shortest path length	Betweenness centrality	Closeness centrality	Clustering coefficient	Degree	Neighborhood connectivity	Radiality	Stress	Topological coefficient
B8	drep_8	1.73016	0.0936922	0.577982	0.177866	23	9.56522	0.968254	1780	0.170031
B7	drep_7	1.74603	0.0633745	0.572727	0.210526	20	10.05	0.967564	1318	0.170339
B79	drep_79	1.7619	0.0584771	0.567568	0.251462	19	11.6316	0.966874	1168	0.197145
B102	drep_102	1.79365	0.0647315	0.557522	0.235294	18	10.8333	0.965493	1178	0.186782
B43	drep_43	1.8254	0.0434102	0.547826	0.25	17	11.2941	0.964113	848	0.198142
B98	drep_98	1.8254	0.0312309	0.547826	0.316176	17	13	0.964113	762	0.22807
B5	drep_5	1.88889	0.0395473	0.529412	0.275	16	11.9375	0.961353	882	0.221065
B117	drep_117	1.87302	0.0289227	0.533898	0.375	16	11.8125	0.962043	630	0.214773
B109	drep_109	1.8254	0.0272888	0.547826	0.333333	16	12.125	0.964113	648	0.209052
B115	drep_115	1.90476	0.0378126	0.525	0.257143	15	10.6	0.960663	760	0.196296
B89	drep_89	1.95238	0.0299351	0.512195	0.32967	14	11.7857	0.958592	622	0.226648
B51	drep_51	1.92063	0.0288675	0.520661	0.333333	13	12.3077	0.959972	616	0.223776
B75	drep_75	1.96825	0.0224958	0.508065	0.384615	13	12.3077	0.957902	478	0.236686
B88	drep_88	1.88889	0.0257466	0.529412	0.242424	12	12.5	0.961353	648	0.215517
B112	drep_112	1.98413	0.0178782	0.504	0.363636	12	12.75	0.957212	418	0.248366
B48	drep_48	2.04762	0.0135629	0.488372	0.378788	12	11.9167	0.954451	336	0.251773
B31	drep_31	2.03175	0.0295396	0.492188	0.2	11	9.63636	0.955141	490	0.194805
B68	drep_68	2	0.0176481	0.5	0.327273	11	12.1818	0.956522	388	0.234266
B33	drep_33	2	0.016196	0.5	0.327273	11	14.0909	0.956522	386	0.270979
B94	drep_94	2.01587	0.0132062	0.496063	0.381818	11	12.2727	0.955832	316	0.240642
B97	drep_97	2.03175	0.00794729	0.492188	0.490909	11	12.8182	0.955141	220	0.256364
B2	drep_2	2.04762	0.0181055	0.488372	0.288889	10	10.7	0.954451	338	0.214
B34	drep_34	2.11111	0.0179558	0.473684	0.355556	10	11.2	0.951691	312	0.25
B117	drep_117	2.07937	0.0290411	0.480916	0.0833333	9	8	0.953071	464	0.166667
B80	drep_80	2.15873	0.0208392	0.463235	0.222222	9	8.22222	0.94962	344	0.186869
B63	drep_63	2.04762	0.0184731	0.488372	0.277778	9	13.4444	0.954451	370	0.263617
B14	drep_14	2.19048	0.0182297	0.456522	0.25	9	9	0.94824	318	0.219444
B38	drep_38	1.98413	0.0178721	0.504	0.305556	9	14.3333	0.957212	412	0.260606
B89	drep_89	2.2381	0.0136891	0.446809	0.25	9	9.11111	0.94617	224	0.233618
B46	drep_46	2.2381	0.00796946	0.446809	0.444444	9	11.4444	0.94617	206	0.298246
B3	drep_3	2.06349	0.0152955	0.484615	0.214286	8	11.625	0.953761	308	0.232143
B80	drep_80	2.15873	0.015233	0.463235	0.214286	8	9.375	0.94962	264	0.212209
B36	drep_36	2.15873	0.0134918	0.463235	0.285714	8	12.125	0.94962	286	0.272727
B131	drep_131	2.19048	0.0128949	0.456522	0.285714	8	10	0.94824	238	0.232558
B108	drep_108	2.09524	0.0128347	0.477273	0.321429	8	13.25	0.952381	222	0.270408
B18	drep_18	2.15873	0.0127053	0.463235	0.285714	8	9.25	0.94962	246	0.205556
B56	drep_56	2.09524	0.0094517	0.477273	0.285714	8	11.875	0.952381	210	0.242347
B57	drep_57	2.11111	0.00876003	0.473684	0.321429	8	12	0.951691	202	0.25
B81	drep_81	2.04762	0.00732356	0.488372	0.357143	8	14.25	0.954451	186	0.274038
B70	drep_70	2.19048	0.00731404	0.456522	0.392857	8	12.375	0.94824	168	0.287791
B22	drep_22	2.11111	0.0060107	0.473684	0.321429	8	14.875	0.951691	204	0.31383
B44	drep_44	2.14286	0.0057677	0.466667	0.357143	8	11.875	0.950311	132	0.258152
B41	drep_41	2.14286	0.00501123	0.466667	0.464286	8	15.25	0.950311	156	0.331522
B24	drep_24	2.34921	0.0164103	0.425676	0.142857	7	7.14286	0.941339	250	0.214286
B21	drep_21	2.28571	0.013173	0.4375	0.285714	7	8.42857	0.944099	204	0.223938
B105	drep_105	2.1746	0.0115273	0.459854	0.142857	7	10.2857	0.94893	246	0.232558
B90	drep_90	2.20635	0.0105674	0.453237	0.333333	7	12.5714	0.94755	218	0.295918
B63	drep_63	2.22222	0.00880311	0.45	0.333333	7	10.2857	0.94686	182	0.244898
B39	drep_39	2.19048	0.00687252	0.456522	0.285714	7	12.1429	0.94824	160	0.27907
B42	drep_42	2.26984	0.00608478	0.440559	0.47619	7	12.1429	0.94479	132	0.303571
B52	drep_52	2.15873	0.005333	0.463235	0.47619	7	15.1429	0.94962	148	0.329193
B50	drep_50	2.12698	0.00364568	0.470149	0.47619	7	15.7143	0.951001	120	0.327381
B28	drep_28	2.19048	0.00231095	0.456522	0.619048	7	13.5714	0.94824	74	0.308442
B29	drep_29	2.2381	0.0112998	0.446809	0.4	6	12.5	0.94617	184	0.300813
B59	drep_59	2.44444	0.0073582	0.409091	0.2	6	8.16667	0.937198	126	0.275862
B9	drep_9	2.34921	0.00472887	0.425676	0.333333	6	10.1667	0.941339	96	0.290476
B8	drep_8	2.28571	0.00250937	0.4375	0.533333	6	14	0.944099	60	0.35
B61	drep_61	2.33333	0.00714751	0.428571	0.1	5	10	0.942029	146	0.268571
B25	drep_25	2.38095	0.00647597	0.42	0.2	5	10	0.939959	118	0.3
B15	drep_15	2.47619	0.00634639	0.403846	0.1	5	7.8	0.935818	106	0.276923
B40	drep_40	2.33333	0.0030042	0.428571	0.5	5	13.6	0.942029	72	0.372222
B27	drep_27	2.53968	0.0021418	0.39375	0.4	5	8.6	0.933057	34	0.344
B106	drep_106	2.42857	0.00571254	0.411765	0.166667	4	10	0.937888	114	0.306452
B56	drep_56	2.57143	0.00330487	0.388889	0.166667	4	8.5	0.931677	58	0.333333
	Pearson Network
Node name	drep name	Average shortest path length	Betweenness centrality	Closeness centrality	Clustering coefficient	Degree	Neighborhood connectivity	Radiality	Stress	Topological coefficient
B63	drep_63	1.4375	0.0861866	0.695652	0.633333	21	14.9048	0.979167	390	0.496825
B108	drep_108	1.40625	0.0754976	0.711111	0.684211	20	15.6	0.980655	354	0.503226
B109	drep_109	1.40625	0.0541635	0.711111	0.694737	20	15.75	0.980655	352	0.508065
B80	drep_80	1.5	0.0459709	0.666667	0.684211	20	15.35	0.97619	254	0.52931
B68	drep_68	1.4375	0.0414401	0.695652	0.705263	20	15.7	0.979167	280	0.523333
B38	drep_38	1.5625	0.0379254	0.64	0.707602	19	15.4211	0.973214	194	0.550752
B44	drep_44	1.4375	0.0336953	0.695652	0.754386	19	16.3684	0.979167	252	0.528014
B89	drep_89	1.53125	0.091238	0.653061	0.566176	17	14.3529	0.974702	452	0.478431
B88	drep_88	1.625	0.00924034	0.615385	0.830882	17	16.7059	0.970238	82	0.596639
B41	drep_41	1.625	0.0069874	0.615385	0.845588	17	16.8824	0.970238	78	0.602941
B39	drep_39	1.65625	0.0661922	0.603774	0.783333	16	16.4375	0.96875	256	0.606481
B51	drep_51	1.65625	0.0146801	0.603774	0.833333	16	16.875	0.96875	106	0.602679
B52	drep_52	1.625	0.0110723	0.615385	0.833333	16	17	0.970238	98	0.586207
B102	drep_102	1.5625	0.101726	0.64	0.552381	15	14.2667	0.973214	440	0.460215
B29	drep_29	1.75	0.0191376	0.571429	0.857143	15	16.8667	0.964286	70	0.648718
B70	drep_70	1.71875	0.0136764	0.581818	0.809524	15	16.7333	0.965774	104	0.619753
B56	drep_56	1.75	0.00334421	0.571429	0.904762	15	17.3333	0.964286	34	0.666667
B57	drep_57	1.84375	0.00360343	0.542373	0.878788	12	17.5	0.959821	26	0.673077
B43	drep_43	1.71875	0.0886964	0.581818	0.527273	11	13.5455	0.965774	352	0.46395
B98	drep_98	1.8125	0.127173	0.551724	0.611111	9	14.1111	0.96131	486	0.5
B36	drep_36	1.9375	0.00328066	0.516129	0.833333	9	17.3333	0.955357	28	0.666667
B89	drep_89	2.0625	0.000437	0.484848	0.933333	6	17.5	0.949405	6	0.7
B28	drep_28	2.1875	0.00616729	0.457143	0.7	5	13.6	0.943452	44	0.618182
B79	drep_79	2.1875	0	0.457143	1	3	13.6667	0.943452	0	0.594203
B48	drep_48	2.71875	0.0625	0.367816	0	2	5	0.918155	224	0.5
B131	drep_131	2.5	0	0.4	1	2	10	0.928571	0	0.666667
B27	drep_27	2.34375	0	0.426667	1	2	20	0.936012	0	0.909091
B40	drep_40	2.34375	0	0.426667	1	2	17.5	0.936012	0	0.875
B56	drep_56	2.34375	0	0.426667	1	2	20.5	0.936012	0	0.931818
B97	drep_97	2.4375	0	0.410256	1	2	14	0.931548	0	0.777778
B117	drep_117	3.6875	0	0.271186	0	1	2	0.872024	0	0
B22	drep_22	2.625	0	0.380952	0	1	16	0.922619	0	0
B94	drep_94	2.6875	0	0.372093	0	1	11	0.919643	0	0
