# Supplementary material for: Hi-C metagenome sequencing reveals soil phage–host interactions
Source: Nat Commun. 2023 Nov 23;14:7666. doi: 10.1038/s41467-023-42967-z (PMC10667309; doi:10.1038/s41467-023-42967-z)
Supplement: Supplementary file 12 — Supplementary Data 9 [file 41467_2023_42967_MOESM12_ESM.xlsx]

## Sheet: Sheet1
Gene (Node name_contig name_gene index, CDS coordinates)	SM288	SM290	SM292	SM293	SM294	SM295	SM298	SM299	SM300	SM301	SM302	SM303	SM304	SM305	SM308	SM311	SM312	SM313	SM314	SM315	SM319	SM321	SM329	SM331	SM332	SM333	SM334	SM337	SM289	SM307
B50_1_k127_1022821_3 CDS=1-1677	9.9e-09	0	3.93e-08	2.23e-08	2.88e-08	1.8e-07	1.98e-08	1.81e-07	2.28e-07	7.43e-08	4.08e-08	5.28e-08	1.72e-07	8.94e-08	3.44e-08	1.77e-08	1.39e-07	6.62e-08	1.42e-07	1.11e-08	8.39e-08	2.09e-07	0	1.24e-07	0	0	5.54e-08	2.42e-08	1.94e-08	2.33e-08
B105_1_k127_11635081_1 CDS=1-1884	0	0	0	2.23e-08	0	0	9.9e-09	9.04e-08	0	0	0	8.81e-09	0	0	6.89e-08	2.65e-08	0	2.65e-08	7.12e-08	0	0	0	0	0	0	0	0	0	0	1.17e-07
B131_1_k127_13903469_1 CDS=1-1842	3.96e-08	4.55e-07	4.32e-07	1.78e-07	3.1e-07	1.26e-07	4.75e-07	7.91e-08	1.92e-07	2.34e-07	3.36e-07	2.29e-07	1.06e-06	3.04e-07	5.4e-07	1.24e-07	1.39e-07	4.7e-07	4.63e-07	1.56e-07	4.2e-07	8.55e-08	3.75e-07	2.21e-07	7.59e-07	9.42e-08	6.1e-07	4.36e-07	3.23e-07	3.5e-07
B70_1_k127_14885203_3 CDS=1-1854	0	1.95e-07	1.57e-07	1.78e-07	1.44e-08	0	1.09e-07	0	0	2.12e-08	1.12e-07	7.92e-08	8.86e-07	7.15e-08	9.19e-08	5.31e-08	9.93e-09	6.62e-08	3.56e-08	0	4.2e-08	1.9e-08	0	6.91e-08	6.33e-08	0	2.49e-07	3.94e-07	6.47e-09	1.52e-07
B109_1_k127_15178735_8 CDS=1-1647	2.28e-07	3.25e-07	2.55e-07	4.68e-07	1.01e-07	1.89e-07	3.07e-07	3.05e-07	2.14e-08	4.25e-08	1.43e-07	1.5e-07	1.63e-06	3.04e-07	1.84e-07	1.42e-07	1.89e-07	1.26e-07	3.65e-07	1.23e-07	1.68e-07	8.55e-08	2.25e-07	1.24e-07	4.22e-07	4.71e-08	8.04e-07	2.97e-07	2.85e-07	1.75e-07
B117_1_k127_1521769_4 CDS=1-1644	6.14e-07	5.53e-07	1.22e-06	1.23e-06	7.2e-08	2.16e-07	9.01e-07	9.83e-07	1.33e-06	2.02e-07	8.16e-08	6.78e-07	1.57e-06	1.21e-06	8.73e-07	5.75e-07	1.69e-07	8.21e-07	1.64e-06	2e-07	5.25e-07	1.14e-07	5.25e-07	3.46e-08	9.07e-07	4.48e-07	1.32e-06	1.24e-06	1.09e-06	7.11e-07
B112_1_k127_16862278_1 CDS=1-762	0	0	5.9e-08	1.34e-07	2.88e-08	3.61e-08	1.19e-07	2.03e-07	4.42e-07	1.06e-08	0	7.04e-08	3e-07	0	8.04e-08	0	3.97e-08	9.27e-08	5.34e-08	0	0	0	0	2.76e-08	2.11e-08	0	6.47e-08	0	0	9.33e-08
B56_2_k127_19785856_11 CDS=1-2010	0	0	1.97e-08	0	0	0	0	0	0	0	0	0	4.29e-08	0	0	0	0	2.65e-08	0	0	0	0	0	0	0	0	0	0	0	0
B2_1_k127_20868985_5 CDS=1-2058	6.04e-07	1.3e-07	3.73e-07	2.45e-07	5.26e-07	4.06e-07	8.91e-08	6.33e-07	0	3.29e-07	6.12e-07	5.55e-07	0	5.09e-07	2.07e-07	4.78e-07	8.84e-07	3.11e-07	1.16e-07	5.35e-07	1.68e-07	5.13e-07	5.63e-07	5.53e-07	1.05e-07	1.25e-06	3.6e-07	1.21e-08	2.07e-07	1.75e-07
B22_1_k127_20913875_1 CDS=1-1359	0	9.76e-08	1.97e-08	4.46e-08	0	0	8.91e-08	2.26e-08	1.35e-07	0	2.04e-08	0	3.72e-07	1.43e-07	1.03e-07	3.54e-08	0	3.31e-08	5.34e-08	0	0	0	1.5e-07	6.91e-09	2.11e-08	0	1.85e-07	2.42e-08	1.55e-07	0
B15_1_k127_21826957_2 CDS=1-1638	3.27e-07	3.58e-07	5.9e-08	2.45e-07	1.94e-07	4.33e-07	6.93e-07	2.83e-07	1.71e-07	6.27e-07	3.06e-07	5.55e-07	5.58e-07	5.18e-07	7e-07	4.96e-07	4.47e-07	1.79e-07	3.65e-07	4.68e-07	4.62e-07	4.94e-07	7.5e-08	4.08e-07	4.43e-07	9.42e-08	4.16e-07	6.3e-07	4.66e-07	4.08e-07
B79_0_k127_21999925_1 CDS=1-1629	3.07e-07	3.25e-07	1.24e-06	7.8e-07	3.31e-07	8.11e-08	1.02e-06	1.27e-06	1.71e-07	6.37e-08	1.43e-07	2.91e-07	1.97e-06	9.29e-07	9.19e-07	3.89e-07	6.95e-08	6.62e-07	1.24e-06	1.78e-07	9.65e-07	0	7.5e-08	1.38e-07	8.64e-07	1.65e-07	1.31e-06	7.27e-07	3.56e-07	7.35e-07
B46_1_k127_22080561_2 CDS=1-1746	4.55e-07	5.21e-07	3.14e-07	2.67e-07	2.88e-08	0	3.27e-07	3.5e-07	1.28e-07	5.31e-08	4.08e-08	4.23e-07	1.72e-07	4.2e-07	2.76e-07	3.36e-07	1.99e-08	4.3e-07	4.18e-07	0	1.47e-07	5.7e-08	3e-07	0	1.27e-07	3.3e-07	5.45e-07	6.66e-08	2.14e-07	2.1e-07
B33_1_k127_24428692_1 CDS=1-1299	3.96e-08	3.25e-08	2.16e-07	8.92e-08	5.04e-08	1.17e-07	1.98e-07	1.81e-07	3.06e-07	8.5e-08	2.04e-08	8.81e-08	0	1.43e-07	1.15e-07	2.92e-07	3.97e-08	1.79e-07	2.22e-07	5.57e-08	8.39e-08	9.5e-09	0	1.04e-07	2.11e-07	4.71e-08	1.76e-07	9.69e-08	2.07e-07	2.1e-07
B52_1_k127_25888351_4 CDS=1-1371	9.9e-09	0	0	0	1.44e-08	0	0	0	7.12e-09	0	0	0	4e-07	1.79e-08	3.44e-08	3.54e-08	0	6.62e-09	1.33e-07	0	6.3e-08	0	0	0	0	0	1.85e-08	0	2.59e-08	0
B57_1_k127_26089709_9 CDS=1-2004	1.58e-07	1.3e-07	5.9e-08	2.23e-07	0	0	1.98e-08	6.78e-08	9.97e-08	3.19e-08	0	0	5.29e-07	5.36e-08	2.3e-08	2.65e-08	0	7.95e-08	8.9e-08	0	8.39e-08	0	0	0	2.53e-07	0	1.39e-07	1.15e-07	5.18e-08	1.05e-07
B58_1_k127_26089709_9 CDS=1-2004	0	0	0	0	0	0	0	0	0	0	0	0	0	0	0	0	0	0	0	0	0	0	0	0	0	0	0	0	0	0
B80_1_k127_27007038_2 CDS=1-1758	0	1.63e-07	3.93e-08	3.12e-07	2.88e-08	3.61e-08	2.38e-07	2.15e-07	7.12e-09	3.19e-08	1.12e-07	8.81e-08	2.86e-08	1.25e-07	6.89e-08	8.85e-08	0	2.12e-07	4.45e-08	0	2.73e-07	8.55e-08	0	3.46e-08	8.43e-08	1.65e-07	1.29e-07	1.03e-07	1.29e-07	1.17e-07
B5_0_k127_28488570_1 CDS=1-1560	6.83e-07	5.86e-07	4.72e-07	6.46e-07	7.78e-07	8.92e-07	1.88e-07	2.49e-07	0	6.59e-07	1.18e-06	5.02e-07	1.43e-07	2.14e-07	5.74e-07	7.17e-07	1.21e-06	2.78e-07	3.2e-07	8.8e-07	4.83e-07	5.89e-07	9.75e-07	7.33e-07	3.37e-07	1.53e-06	6.28e-07	8.48e-08	1.29e-07	3.73e-07
B8_1_k127_2929793_2 CDS=1-2001	1.58e-07	5.86e-07	3.73e-07	4.46e-08	1.73e-07	1.8e-07	2.77e-07	1.81e-07	1.02e-06	4.25e-08	1.84e-07	6.16e-08	0	5.36e-08	2.99e-07	1.06e-07	7.94e-08	1.19e-07	2.14e-07	7.8e-08	2.52e-07	1.14e-07	4.13e-07	5.53e-08	2.95e-07	2.36e-07	2.59e-07	4.18e-07	4.59e-07	1.63e-07
B89_1_k127_30546153_1 CDS=1-1728	1.19e-07	3.58e-07	1.38e-07	4.46e-07	5.76e-08	0	2.38e-07	0	7.83e-08	1.06e-08	0	3.52e-08	8.29e-07	1.88e-07	2.53e-07	8.85e-09	9.93e-09	2.25e-07	2.31e-07	3.34e-08	1.26e-07	0	1.13e-07	0	3.16e-07	0	6.47e-08	3.03e-08	1.55e-07	3.03e-07
B115_1_k127_31545642_3 CDS=1-1719	1.98e-08	6.51e-08	0	6.69e-08	0	0	4.95e-08	0	0	0	2.04e-08	8.81e-09	1.43e-07	1.79e-08	0	7.08e-08	0	0	1.78e-08	0	0	0	0	1.38e-08	2.11e-08	0	1.66e-07	7.27e-08	3.88e-08	2.33e-08
B48_1_k127_3708609_3 CDS=1-1710	1.19e-07	6.51e-08	1.57e-07	3.57e-07	2.16e-08	0	2.47e-07	3.5e-07	4.56e-07	2.12e-08	0	1.41e-07	6.72e-07	2.86e-07	2.53e-07	2.21e-07	0	3.05e-07	2.76e-07	4.45e-08	1.47e-07	7.6e-08	1.5e-07	2.07e-08	2.32e-07	4.71e-08	3.6e-07	2.12e-07	1.04e-07	1.05e-07
B90_0_k127_4540772_2 CDS=1-1758	9.9e-09	9.76e-08	1.18e-07	3.34e-07	7.2e-08	0	3.07e-07	7.91e-08	2.71e-07	2.12e-08	0	9.69e-08	5.72e-08	1.61e-07	1.38e-07	2.65e-08	0	1.52e-07	1.78e-07	0	6.3e-08	0	0	2.76e-08	6.33e-08	0	1.39e-07	1.21e-07	5.82e-08	1.75e-07
B75_0_k127_5813883_9 CDS=1-1761	3.07e-07	8.78e-07	6.09e-07	7.58e-07	1.44e-08	5.41e-08	9.9e-07	1.04e-06	3.7e-07	4.25e-08	1.02e-08	4.84e-07	8.15e-07	9.29e-07	6.77e-07	7.96e-07	0	1e-06	8.27e-07	0	6.72e-07	0	6.38e-07	4.84e-08	5.27e-07	4e-07	1.67e-06	4.06e-07	7.18e-07	7.7e-07
B7_1_k127_6048958_1 CDS=1-1908	4.75e-07	6.51e-07	1e-06	1.05e-06	6.7e-07	4.15e-07	5.84e-07	2.15e-07	6.36e-06	1.49e-07	3.06e-07	2.47e-07	0	1.79e-07	5.51e-07	4.42e-07	5.16e-07	4.57e-07	3.11e-07	2.9e-07	6.3e-07	3.99e-07	1.5e-06	5.81e-07	8.22e-07	2.36e-07	3.88e-07	2.85e-06	2.19e-06	5.6e-07
B9_2_k127_6048958_1 CDS=1-1908	0	0	0	0	0	0	0	0	0	0	0	0	0	0	0	0	0	6.62e-09	0	0	2.1e-08	0	0	0	0	0	3.7e-08	0	0	0
B117_1_k127_674148_1 CDS=1-1710	0	6.51e-08	3.93e-08	2.23e-08	1.44e-08	0	4.95e-08	0	0	0	0	1.76e-08	0	0	0	1.77e-08	0	3.97e-08	3.56e-08	0	2.31e-07	0	3.75e-08	0	2.11e-08	0	1.85e-08	0	3.23e-08	5.83e-08
B97_1_k127_6862874_1 CDS=1-1080	2.57e-07	1.95e-07	1.57e-07	2.23e-07	1.44e-08	0	3.46e-07	1.13e-07	6.41e-08	0	0	3.08e-07	7.43e-07	3.13e-07	2.3e-07	3.98e-07	0	2.05e-07	4.8e-07	0	2.31e-07	0	1.5e-07	0	1.27e-07	4.71e-08	2.13e-07	6.05e-08	7.76e-08	2.8e-07
B108_1_k127_8418779_28 CDS=1-1647	5.94e-08	2.28e-07	7.86e-08	2.67e-07	4.32e-08	0	5.94e-08	1.13e-07	2.85e-08	6.37e-08	4.08e-08	0	1.46e-06	1.25e-07	6.89e-08	7.96e-08	8.94e-08	1.59e-07	2.49e-07	2.23e-08	3.15e-07	1.9e-08	7.5e-08	4.84e-08	6.33e-08	4.71e-08	3.79e-07	4.24e-08	7.76e-08	9.33e-08
B102_1_k127_9171355_3 CDS=1-1731	2.38e-07	7.81e-07	9.63e-07	4.9e-07	1.37e-07	1.8e-08	7.82e-07	9.5e-07	2.92e-07	1.27e-07	4.08e-07	4.93e-07	2.97e-06	6.79e-07	8.96e-07	3.36e-07	1.99e-08	7.28e-07	9.97e-07	1.11e-08	5.46e-07	9.5e-09	3.38e-07	2.76e-07	7.8e-07	7.07e-08	1.96e-06	3.94e-07	2.14e-07	8.98e-07
B21_1_k127_9329447_2 CDS=1-1692	0	1.3e-07	9.83e-08	4.46e-08	0	0	5.94e-08	4.52e-08	0	0	0	0	1.57e-07	0	2.3e-08	0	0	5.3e-08	1.78e-08	0	0	0	0	5.53e-08	4.22e-08	0	1.85e-08	0	0	5.83e-08
B25_1_k141_10640022_4 CDS=1-873	0	0	1.18e-07	4.46e-08	0	0	0	1.81e-07	0	5.31e-08	0	0	0	3.57e-08	4.59e-08	0	0	5.3e-08	8.9e-09	0	1.26e-07	0	0	2.76e-08	1.69e-07	2.36e-08	5.54e-08	1.82e-08	0	0
B98_2_k141_11754112_4 CDS=1-1575	2.48e-07	1.3e-07	5.11e-07	6.24e-07	4.32e-08	1.8e-08	2.97e-07	3.73e-07	3.13e-07	0	8.16e-08	1.76e-07	1.2e-06	2.06e-07	1.72e-07	2.92e-07	9.93e-09	1.79e-07	5.87e-07	0	4.62e-07	3.8e-08	7.5e-08	0	2.11e-07	4.71e-08	6.93e-07	8.48e-08	9.06e-08	3.85e-07
B94_1_k141_12702699_3 CDS=1-1743	6.93e-08	0	2.55e-07	1.34e-07	0	0	7.92e-08	2.49e-07	1.35e-07	1.27e-07	0	1.41e-07	5.58e-07	2.23e-07	1.03e-07	2.12e-07	0	1.39e-07	4.27e-07	4.45e-08	8.39e-08	2.85e-08	0	1.66e-07	3.16e-07	2.36e-08	1.85e-07	2.36e-07	2.85e-07	1.05e-07
B81_1_k141_13286270_2 CDS=1-1746	1.49e-07	0	1.18e-07	1.11e-07	4.32e-08	1.8e-08	3.27e-07	2.71e-07	0	3.19e-08	2.04e-08	2.64e-07	4.43e-07	2.68e-07	1.26e-07	8.85e-08	5.96e-08	7.95e-08	1.33e-07	4.45e-08	2.52e-07	2.85e-08	3.75e-08	4.15e-08	3.8e-07	0	2.49e-07	1.88e-07	6.47e-08	2.68e-07
B106_0_k141_13666076_3 CDS=1-1656	6.93e-07	4.23e-07	3.14e-07	6.24e-07	6.77e-07	6.58e-07	4.95e-07	4.75e-07	3.56e-07	7.86e-07	8.97e-07	8.81e-07	1.32e-06	5.54e-07	1.95e-07	7.17e-07	8.94e-07	2.25e-07	4e-07	4.9e-07	3.15e-07	7.6e-07	1.13e-07	6.91e-07	2.74e-07	3.3e-07	8.69e-07	5.87e-07	7.25e-07	3.85e-07
B41_1_k141_14357488_22 CDS=1-1758	0	0	0	0	0	0	0	0	0	0	0	0	8.15e-07	1.79e-08	0	0	0	0	5.34e-08	0	0	0	0	0	4.22e-08	0	1.11e-07	0	3.88e-08	0
B63_1_k141_15926283_2 CDS=1-2016	0	0	0	0	1.44e-08	0	1.98e-08	0	0	0	0	0	1.72e-07	2.68e-08	1.15e-08	7.08e-08	0	2.65e-08	1.78e-08	0	4.2e-08	0	0	0	0	1.88e-07	7.39e-08	2.06e-07	5.82e-08	4.66e-08
B44_1_k141_16842720_3 CDS=1-1776	0	0	7.86e-08	2.01e-07	2.88e-08	0	3.96e-08	0	0	2.12e-08	0	3.52e-08	4.43e-07	7.15e-08	1.15e-08	0	0	2.65e-08	9.79e-08	2.23e-08	4.2e-08	0	0	4.15e-08	8.43e-08	0	1.66e-07	0	0	5.83e-08
B18_1_k141_16865651_5 CDS=1-1692	0	1.3e-07	1.57e-07	1.56e-07	0	0	2.18e-07	0	0	2.12e-08	0	0	5.72e-08	0	6.89e-08	0	0	4.64e-08	1.07e-07	0	4.2e-08	0	0	0	1.27e-07	0	8.32e-08	0	0	2.22e-07
B27_0_k141_20326503_7 CDS=1-1623	0	1.3e-07	5.9e-08	4.46e-08	0	3.61e-08	9.9e-09	0	0	0	0	0	2.43e-07	4.47e-08	3.44e-08	1.77e-08	0	0	8.9e-09	8.91e-08	8.39e-08	1.9e-08	0	0	8.43e-08	0	1.85e-08	3.63e-08	0	1.17e-08
B89_2_k141_20544177_2 CDS=1-1758	1.49e-07	1.63e-07	3.73e-07	3.34e-07	0	1.8e-08	3.27e-07	1.24e-07	9.97e-08	0	0	3.52e-08	1.3e-06	4.2e-07	3.67e-07	1.15e-07	0	2.32e-07	7.12e-07	0	2.52e-07	0	3.75e-08	6.91e-09	1.48e-07	4.71e-08	2.59e-07	1.82e-07	3.56e-07	2.57e-07
B40_1_k141_21666490_9 CDS=1-1758	0	1.3e-07	0	6.69e-08	2.88e-08	0	5.94e-08	1.13e-07	0	6.37e-08	0	1.76e-08	3.72e-07	3.57e-08	2.3e-08	2.65e-08	0	5.96e-08	3.56e-08	0	8.39e-08	0	2.25e-07	0	0	2.36e-08	3.7e-08	0	7.76e-08	4.66e-08
B31_1_k141_2202472_14 CDS=1-1713	0	0	0	8.92e-08	0	3.61e-08	2.97e-08	4.52e-08	0	2.12e-08	0	1.76e-08	0	8.04e-08	6.89e-08	1.33e-07	0	6.62e-08	1.78e-08	0	8.39e-08	9.5e-09	0	0	4.22e-08	0	5.54e-08	1.21e-08	6.47e-08	1.52e-07
B68_0_k141_22407309_4 CDS=1-2061	0	9.76e-08	7.86e-08	2.45e-07	0	0	7.92e-08	1.58e-07	2.14e-08	0	0	4.4e-08	1.2e-06	1.79e-08	1.38e-07	0	0	4.64e-08	1.51e-07	0	1.68e-07	0	0	2.76e-08	2.11e-07	4.71e-08	2.13e-07	7.87e-08	1.36e-07	4.66e-08
B56_1_k141_2263620_14 CDS=1-2010	0	0	0	0	0	0	3.96e-08	5.65e-08	0	0	0	0	7.43e-07	4.47e-08	3.44e-08	8.85e-09	0	0	2.67e-08	0	0	0	7.5e-08	1.38e-08	4.22e-08	0	8.32e-08	1.7e-07	2.59e-08	0
B80_2_k141_22818749_3 CDS=1-1758	0	6.51e-08	1.18e-07	2.23e-08	0	3.61e-08	4.95e-08	0	7.12e-09	1.06e-08	0	0	6.43e-07	4.47e-08	2.3e-08	0	0	1.52e-07	5.34e-08	0	6.3e-08	0	0	0	6.33e-08	2.36e-08	5.54e-08	3.63e-08	4.53e-08	1.75e-07
B14_1_k141_2432819_17 CDS=1-1752	0	0	0	0	0	0	0	0	0	0	0	0	0	0	0	0	0	0	0	0	0	0	0	0	0	0	0	1.45e-07	0	0
B39_1_k141_25150491_5 CDS=1-1755	6.93e-08	6.51e-08	3.93e-08	8.92e-08	0	0	1.29e-07	1.36e-07	9.97e-08	1.06e-08	0	0	6.86e-07	6.26e-08	1.26e-07	1.42e-07	9.93e-09	1.06e-07	3.56e-08	2.23e-08	0	0	0	1.38e-08	8.43e-08	2.36e-08	2.86e-07	0	1.42e-07	1.63e-07
B59_1_k141_25158539_9 CDS=1-2022	0	0	0	1.34e-07	0	0	0	2.26e-08	0	0	0	0	1.43e-08	1.79e-08	2.3e-08	3.54e-08	0	5.3e-08	8.9e-09	0	0	0	0	0	0	4.71e-08	1.85e-08	6.05e-08	0	2.33e-08
B62_1_k141_25158539_9 CDS=1-2022	0	0	0	0	0	0	0	0	0	0	0	0	0	0	0	0	0	0	0	0	0	0	0	0	0	0	0	0	0	0
B29_1_k141_25458551_4 CDS=1-2016	0	6.51e-08	3.93e-08	0	0	0	3.96e-08	0	0	0	0	8.81e-09	6.01e-07	0	0	1.77e-08	0	3.97e-08	5.34e-08	0	0	0	1.13e-07	8.29e-08	0	0	9.24e-09	0	0	2.33e-08
B42_1_k141_26516873_1 CDS=1-1374	0	0	5.9e-08	0	0	0	0	1.13e-07	0	0	0	0	0	0	0	3.54e-08	0	0	0	0	0	0	0	2.07e-08	0	0	1.29e-07	1.21e-08	0	0
B63_1_k141_26825948_1 CDS=1-1869	9.9e-09	6.51e-08	1.38e-07	8.92e-08	0	0	0	0	0	0	0	0	6.01e-07	8.04e-08	4.59e-08	1.77e-08	0	5.3e-08	1.78e-08	0	2.1e-08	0	0	1.38e-08	6.33e-08	0	1.39e-07	6.05e-08	3.88e-08	2.33e-08
B34_1_k141_2830712_11 CDS=1-1191	9.9e-08	0	2.55e-07	1.56e-07	1.44e-08	1.8e-08	1.98e-07	1.13e-07	0	0	2.04e-08	2.03e-07	4.86e-07	1.61e-07	1.84e-07	2.21e-07	9.93e-09	2.25e-07	4.18e-07	1.45e-07	3.15e-07	9.5e-09	0	2.76e-08	3.37e-07	7.07e-08	1.02e-07	1.09e-07	1.81e-07	1.63e-07
B43_1_k141_2841295_2 CDS=1-1650	2.48e-07	2.28e-07	5.7e-07	3.57e-07	2.88e-08	2.61e-07	2.67e-07	9.04e-08	3.35e-07	4.25e-08	4.08e-08	2.55e-07	1.36e-06	6.43e-07	2.99e-07	3.45e-07	3.97e-08	2.65e-07	7.83e-07	1.67e-07	3.99e-07	4.75e-08	1.5e-07	9.68e-08	3.16e-07	9.42e-08	6.01e-07	3.63e-07	4.21e-07	3.27e-07
B24_1_k141_3660846_5 CDS=1-915	0	0	7.86e-08	0	0	0	5.94e-08	0	0	4.25e-08	0	8.81e-09	0	8.94e-09	2.3e-08	0	1.99e-08	6.62e-08	1.07e-07	0	2.1e-08	0	7.5e-08	5.53e-08	2.11e-08	0	1.85e-08	0	0	0
B8_2_k141_4347302_2 CDS=1-2001	0	1.3e-07	1.97e-07	2.01e-07	1.58e-07	5.41e-08	2.18e-07	1.58e-07	5.06e-07	0	1.02e-07	5.28e-08	0	8.94e-08	1.15e-07	6.19e-08	7.94e-08	7.28e-08	7.12e-08	3.34e-08	1.05e-07	7.6e-08	2.25e-07	1.45e-07	4.22e-08	4.71e-08	2.03e-07	5.33e-07	5.5e-07	8.16e-08
B28_2_k141_4407180_2 CDS=1-2046	0	6.51e-08	9.83e-08	0	0	0	6.93e-08	0	0	0	0	0	3.57e-07	8.94e-09	1.38e-07	8.85e-08	1.99e-08	5.3e-08	1.69e-07	2.23e-08	4.2e-08	2.85e-08	7.5e-08	7.6e-08	1.05e-07	2.36e-08	1.85e-07	1.27e-07	2.59e-08	8.16e-08
B38_1_k141_4955714_1 CDS=1-1737	0	6.51e-08	5.9e-08	2.01e-07	0	0	1.09e-07	0	0	0	0	1.76e-08	7.86e-07	5.36e-08	2.3e-08	1.5e-07	0	5.3e-08	2.67e-08	6.68e-08	8.39e-08	4.75e-08	0	0	1.48e-07	0	1.39e-07	6.05e-08	8.41e-08	9.33e-08
B51_1_k141_6575298_14 CDS=1-2046	0	1.3e-07	9.83e-08	6.69e-08	1.44e-08	4.51e-08	1.09e-07	4.52e-08	0	0	0	1.06e-07	1.06e-06	8.94e-09	9.19e-08	8.85e-08	2.98e-08	8.61e-08	8.9e-08	0	8.39e-08	0	1.13e-07	1.8e-07	1.9e-07	4.71e-08	4.34e-07	8.48e-08	4.53e-08	8.16e-08
B88_1_k141_7450190_3 CDS=1-1089	0	6.51e-08	0	1.56e-07	1.44e-08	0	5.94e-08	1.47e-07	0	0	0	1.76e-08	7.15e-07	3.57e-08	1.49e-07	1.06e-07	0	3.97e-08	1.6e-07	0	4.2e-08	0	0	6.91e-09	2.11e-07	0	6.47e-08	1.15e-07	1.68e-07	1.17e-07
B61_1_k141_7847592_3 CDS=1-2019	0	0	0	0	0	0	0	5.65e-08	0	2.12e-08	0	0	0	0	0	0	0	1.99e-08	1.42e-07	0	0	0	0	0	0	0	1.85e-08	7.27e-08	2.59e-08	0
B3_0_k141_8603200_4 CDS=1-2058	4.95e-07	6.51e-08	2.95e-07	4.24e-07	5.83e-07	3.61e-07	2.28e-07	4.75e-07	1.85e-07	3.08e-07	3.98e-07	2.91e-07	2.57e-07	4.47e-07	1.38e-07	3.89e-07	7.75e-07	4.04e-07	1.51e-07	7.8e-07	1.89e-07	2.85e-07	5.63e-07	3.25e-07	2.74e-07	6.6e-07	3.7e-07	1.94e-07	5.18e-08	3.15e-07
B36_0_k141_933944_5 CDS=1-1776	1.09e-07	0	1.77e-07	1.56e-07	0	1.8e-08	8.91e-08	0	3.56e-07	0	0	1.06e-07	7.86e-07	1.25e-07	8.04e-08	7.96e-08	0	1.19e-07	1.87e-07	0	4.2e-08	3.8e-08	0	0	2.11e-08	1.18e-07	1.02e-07	2.24e-07	2.07e-07	5.83e-08
