# Supplementary material for: Hi-C metagenome sequencing reveals soil phage–host interactions
Source: Nat Commun. 2023 Nov 23;14:7666. doi: 10.1038/s41467-023-42967-z (PMC10667309; doi:10.1038/s41467-023-42967-z)
Supplement: Supplementary file 14 — Source Data [file 41467_2023_42967_MOESM14_ESM.xlsx]

## Sheet: Fig2
Date 1: tree file in newick format is deposited on the Github (Wu, R. et al. Hi-C Metagenome Sequencing Reveals Soil Phage-Host Interactions. SFA_HiCv1.0, doi:10.5281/zenodo.8187973 (2023).)
Date2: tree leave annotation
id	Pre-desiccation_SM324	Pre-desiccation_SM330	Pre-desiccation_SM335	D15_297	Post-desiccation_SM306	Post-desiccation_SM317
306PNNLk127_17212241	Not Detected	Not Detected	Not Detected	Multiple Hosts	Multiple Hosts	Multiple Hosts
306PNNLk127_29030829	Not Detected	Not Detected	Not Detected	Multiple Hosts	Multiple Hosts	Multiple Hosts
297PNNLk127_22059907	Not Detected	Not Detected	Not Detected	Multiple Hosts	One Host	One Host
297PNNLk127_8931386	Not Detected	Not Detected	Not Detected	Multiple Hosts	One Host	One Host
317PNNLk127_12386774	Not Detected	Not Detected	Not Detected	Multiple Hosts	No Host Detected	No Host Detected
317PNNLk127_20280552	Not Detected	Not Detected	Not Detected	Multiple Hosts	No Host Detected	No Host Detected
297PNNLk127_21950498	Not Detected	Not Detected	Not Detected	Not Detected	Multiple Hosts	One Host
297PNNLk127_27523483	Not Detected	Not Detected	Not Detected	One Host	One Host	One Host
297PNNLk127_27728369	Not Detected	Not Detected	Not Detected	One Host	No Host Detected	Multiple Hosts
306PNNLk127_6240701	Not Detected	Not Detected	Not Detected	No Host Detected	No Host Detected	One Host
297PNNLk127_100389	Not Detected	Not Detected	Not Detected	No Host Detected	No Host Detected	No Host Detected
297PNNLk127_10086835	Not Detected	Not Detected	Not Detected	Not Detected	Not Detected	No Host Detected
297PNNLk127_10185044	Not Detected	Not Detected	Not Detected	No Host Detected	No Host Detected	No Host Detected
297PNNLk127_10239870	Not Detected	Not Detected	Not Detected	No Host Detected	No Host Detected	No Host Detected
297PNNLk127_11232727	Not Detected	Not Detected	Not Detected	No Host Detected	No Host Detected	No Host Detected
297PNNLk127_11347631	Not Detected	Not Detected	Not Detected	No Host Detected	No Host Detected	No Host Detected
297PNNLk127_11705327	Not Detected	Not Detected	Not Detected	No Host Detected	No Host Detected	No Host Detected
297PNNLk127_1173062	Not Detected	Not Detected	Not Detected	No Host Detected	No Host Detected	No Host Detected
297PNNLk127_11977353	Not Detected	Not Detected	Not Detected	No Host Detected	No Host Detected	No Host Detected
297PNNLk127_12459664	Not Detected	Not Detected	Not Detected	No Host Detected	No Host Detected	No Host Detected
297PNNLk127_13415058	Not Detected	Not Detected	Not Detected	No Host Detected	No Host Detected	No Host Detected
297PNNLk127_13790819	Not Detected	Not Detected	Not Detected	No Host Detected	No Host Detected	No Host Detected
297PNNLk127_1401770	Not Detected	Not Detected	Not Detected	No Host Detected	No Host Detected	No Host Detected
297PNNLk127_14510276	Not Detected	Not Detected	Not Detected	No Host Detected	No Host Detected	No Host Detected
297PNNLk127_1518318	Not Detected	Not Detected	Not Detected	No Host Detected	No Host Detected	No Host Detected
297PNNLk127_1566576	Not Detected	Not Detected	Not Detected	No Host Detected	No Host Detected	No Host Detected
297PNNLk127_16016859	Not Detected	Not Detected	Not Detected	No Host Detected	No Host Detected	No Host Detected
297PNNLk127_16932172	Not Detected	Not Detected	Not Detected	No Host Detected	No Host Detected	No Host Detected
297PNNLk127_17044352	Not Detected	Not Detected	Not Detected	No Host Detected	No Host Detected	No Host Detected
297PNNLk127_17195051	Not Detected	Not Detected	Not Detected	Not Detected	No Host Detected	Not Detected
297PNNLk127_18218464	Not Detected	Not Detected	Not Detected	No Host Detected	No Host Detected	No Host Detected
297PNNLk127_18885631	Not Detected	Not Detected	Not Detected	No Host Detected	No Host Detected	No Host Detected
297PNNLk127_18967101	Not Detected	Not Detected	Not Detected	No Host Detected	Not Detected	Not Detected
297PNNLk127_19384139	Not Detected	Not Detected	Not Detected	No Host Detected	No Host Detected	No Host Detected
297PNNLk127_1957710	Not Detected	Not Detected	Not Detected	No Host Detected	No Host Detected	No Host Detected
297PNNLk127_19736037	Not Detected	Not Detected	Not Detected	No Host Detected	No Host Detected	No Host Detected
297PNNLk127_19886925	Not Detected	Not Detected	Not Detected	No Host Detected	No Host Detected	No Host Detected
297PNNLk127_20702780	Not Detected	Not Detected	Not Detected	No Host Detected	No Host Detected	No Host Detected
297PNNLk127_21859399	Not Detected	Not Detected	Not Detected	No Host Detected	No Host Detected	No Host Detected
297PNNLk127_21872633	Not Detected	Not Detected	Not Detected	No Host Detected	No Host Detected	No Host Detected
297PNNLk127_22243580	Not Detected	Not Detected	Not Detected	No Host Detected	No Host Detected	No Host Detected
297PNNLk127_22256484	Not Detected	Not Detected	Not Detected	No Host Detected	No Host Detected	No Host Detected
297PNNLk127_23423202	Not Detected	Not Detected	Not Detected	No Host Detected	No Host Detected	No Host Detected
297PNNLk127_2372174	Not Detected	Not Detected	Not Detected	No Host Detected	No Host Detected	No Host Detected
297PNNLk127_24013034	Not Detected	Not Detected	Not Detected	No Host Detected	No Host Detected	No Host Detected
297PNNLk127_24999348	Not Detected	Not Detected	Not Detected	Not Detected	No Host Detected	Not Detected
297PNNLk127_25352306	Not Detected	Not Detected	Not Detected	No Host Detected	No Host Detected	No Host Detected
297PNNLk127_25648814	Not Detected	Not Detected	Not Detected	No Host Detected	No Host Detected	No Host Detected
297PNNLk127_2718213	Not Detected	Not Detected	Not Detected	No Host Detected	No Host Detected	No Host Detected
297PNNLk127_27700792	Not Detected	Not Detected	Not Detected	Not Detected	No Host Detected	Not Detected
297PNNLk127_28192786	Not Detected	Not Detected	Not Detected	No Host Detected	No Host Detected	No Host Detected
297PNNLk127_29188967	Not Detected	Not Detected	Not Detected	No Host Detected	No Host Detected	No Host Detected
297PNNLk127_29223082	Not Detected	Not Detected	Not Detected	No Host Detected	No Host Detected	No Host Detected
297PNNLk127_29328276	Not Detected	Not Detected	Not Detected	No Host Detected	No Host Detected	No Host Detected
297PNNLk127_29793862	Not Detected	Not Detected	Not Detected	No Host Detected	No Host Detected	No Host Detected
297PNNLk127_30179859	Not Detected	Not Detected	Not Detected	No Host Detected	No Host Detected	No Host Detected
297PNNLk127_30919418	Not Detected	Not Detected	Not Detected	No Host Detected	No Host Detected	No Host Detected
297PNNLk127_30933829	Not Detected	Not Detected	Not Detected	No Host Detected	No Host Detected	No Host Detected
297PNNLk127_31012963	Not Detected	Not Detected	Not Detected	Not Detected	No Host Detected	Not Detected
297PNNLk127_31299033	Not Detected	Not Detected	Not Detected	Not Detected	No Host Detected	Not Detected
297PNNLk127_3139623	Not Detected	Not Detected	Not Detected	No Host Detected	No Host Detected	No Host Detected
297PNNLk127_31609011	Not Detected	Not Detected	Not Detected	Not Detected	No Host Detected	No Host Detected
297PNNLk127_31684188	Not Detected	Not Detected	Not Detected	Not Detected	No Host Detected	No Host Detected
297PNNLk127_32098652	Not Detected	Not Detected	Not Detected	No Host Detected	Not Detected	Not Detected
297PNNLk127_32378992	Not Detected	Not Detected	Not Detected	No Host Detected	Not Detected	Not Detected
297PNNLk127_3539367	Not Detected	Not Detected	Not Detected	No Host Detected	No Host Detected	No Host Detected
297PNNLk127_3921839	Not Detected	Not Detected	Not Detected	No Host Detected	No Host Detected	No Host Detected
297PNNLk127_3997225	Not Detected	Not Detected	Not Detected	No Host Detected	No Host Detected	No Host Detected
297PNNLk127_4341016	Not Detected	Not Detected	Not Detected	No Host Detected	Not Detected	Not Detected
297PNNLk127_4606449	Not Detected	Not Detected	Not Detected	No Host Detected	No Host Detected	No Host Detected
297PNNLk127_7045892	Not Detected	Not Detected	Not Detected	No Host Detected	No Host Detected	No Host Detected
297PNNLk127_7292940	Not Detected	Not Detected	Not Detected	No Host Detected	No Host Detected	No Host Detected
297PNNLk127_768026	Not Detected	Not Detected	Not Detected	No Host Detected	No Host Detected	No Host Detected
297PNNLk127_8079703	Not Detected	Not Detected	Not Detected	No Host Detected	No Host Detected	No Host Detected
297PNNLk127_8631054	Not Detected	Not Detected	Not Detected	No Host Detected	No Host Detected	No Host Detected
297PNNLk127_9055382	Not Detected	Not Detected	Not Detected	No Host Detected	No Host Detected	No Host Detected
297PNNLk127_9358067	Not Detected	Not Detected	Not Detected	No Host Detected	No Host Detected	No Host Detected
297PNNLk127_939598	Not Detected	Not Detected	Not Detected	No Host Detected	Not Detected	Not Detected
297PNNLk127_999448	Not Detected	Not Detected	Not Detected	Not Detected	No Host Detected	Not Detected
306PNNLk127_10222957	Not Detected	Not Detected	Not Detected	No Host Detected	No Host Detected	No Host Detected
306PNNLk127_10708510	Not Detected	Not Detected	Not Detected	No Host Detected	No Host Detected	No Host Detected
306PNNLk127_11139065	Not Detected	Not Detected	Not Detected	No Host Detected	No Host Detected	No Host Detected
306PNNLk127_11597435	Not Detected	Not Detected	Not Detected	No Host Detected	No Host Detected	No Host Detected
306PNNLk127_12619564	Not Detected	Not Detected	Not Detected	No Host Detected	No Host Detected	No Host Detected
306PNNLk127_12832067	Not Detected	Not Detected	Not Detected	Not Detected	No Host Detected	No Host Detected
306PNNLk127_14148323	Not Detected	Not Detected	Not Detected	No Host Detected	No Host Detected	No Host Detected
306PNNLk127_14351601	Not Detected	Not Detected	Not Detected	Not Detected	No Host Detected	No Host Detected
306PNNLk127_14379271	Not Detected	Not Detected	Not Detected	No Host Detected	No Host Detected	No Host Detected
306PNNLk127_14857765	Not Detected	Not Detected	Not Detected	No Host Detected	No Host Detected	No Host Detected
306PNNLk127_14939455	Not Detected	Not Detected	Not Detected	No Host Detected	No Host Detected	No Host Detected
306PNNLk127_15589156	Not Detected	Not Detected	Not Detected	No Host Detected	No Host Detected	No Host Detected
306PNNLk127_16172252	Not Detected	Not Detected	Not Detected	No Host Detected	No Host Detected	No Host Detected
306PNNLk127_17903929	Not Detected	Not Detected	Not Detected	No Host Detected	No Host Detected	No Host Detected
306PNNLk127_19113077	Not Detected	Not Detected	Not Detected	No Host Detected	No Host Detected	No Host Detected
306PNNLk127_19808070	Not Detected	Not Detected	Not Detected	No Host Detected	No Host Detected	No Host Detected
306PNNLk127_199662	Not Detected	Not Detected	Not Detected	No Host Detected	No Host Detected	No Host Detected
306PNNLk127_20032120	Not Detected	Not Detected	Not Detected	No Host Detected	No Host Detected	No Host Detected
306PNNLk127_20212210	Not Detected	Not Detected	Not Detected	Not Detected	No Host Detected	Not Detected
306PNNLk127_20415081	Not Detected	Not Detected	Not Detected	No Host Detected	No Host Detected	No Host Detected
306PNNLk127_20716261	Not Detected	Not Detected	Not Detected	No Host Detected	Not Detected	Not Detected
306PNNLk127_21594623	Not Detected	Not Detected	Not Detected	No Host Detected	No Host Detected	No Host Detected
306PNNLk127_22029235	Not Detected	Not Detected	Not Detected	No Host Detected	No Host Detected	No Host Detected
306PNNLk127_22136532	Not Detected	Not Detected	Not Detected	No Host Detected	No Host Detected	No Host Detected
306PNNLk127_22465456	Not Detected	Not Detected	Not Detected	Not Detected	No Host Detected	Not Detected
306PNNLk127_22754223	Not Detected	Not Detected	Not Detected	Not Detected	No Host Detected	Not Detected
306PNNLk127_22813806	Not Detected	Not Detected	Not Detected	No Host Detected	No Host Detected	No Host Detected
306PNNLk127_23598770	Not Detected	Not Detected	Not Detected	No Host Detected	No Host Detected	No Host Detected
306PNNLk127_23992890	Not Detected	Not Detected	Not Detected	No Host Detected	No Host Detected	No Host Detected
306PNNLk127_24830457	Not Detected	Not Detected	Not Detected	No Host Detected	No Host Detected	No Host Detected
306PNNLk127_25233945	Not Detected	Not Detected	Not Detected	No Host Detected	No Host Detected	No Host Detected
306PNNLk127_25496825	Not Detected	Not Detected	Not Detected	No Host Detected	No Host Detected	No Host Detected
306PNNLk127_25618897	Not Detected	Not Detected	Not Detected	Not Detected	No Host Detected	Not Detected
306PNNLk127_26601836	Not Detected	Not Detected	Not Detected	No Host Detected	No Host Detected	No Host Detected
306PNNLk127_26669624	Not Detected	Not Detected	Not Detected	No Host Detected	No Host Detected	No Host Detected
306PNNLk127_2680416	Not Detected	Not Detected	Not Detected	Not Detected	No Host Detected	No Host Detected
306PNNLk127_2767677	Not Detected	Not Detected	Not Detected	Not Detected	No Host Detected	Not Detected
306PNNLk127_28197798	Not Detected	Not Detected	Not Detected	No Host Detected	No Host Detected	Not Detected
306PNNLk127_28542211	Not Detected	Not Detected	Not Detected	No Host Detected	No Host Detected	No Host Detected
306PNNLk127_29317565	Not Detected	Not Detected	Not Detected	No Host Detected	No Host Detected	No Host Detected
306PNNLk127_29437674	Not Detected	Not Detected	Not Detected	No Host Detected	No Host Detected	No Host Detected
306PNNLk127_29730026	Not Detected	Not Detected	Not Detected	No Host Detected	No Host Detected	No Host Detected
306PNNLk127_30489524	Not Detected	Not Detected	Not Detected	No Host Detected	No Host Detected	No Host Detected
306PNNLk127_31508278	Not Detected	Not Detected	Not Detected	No Host Detected	No Host Detected	No Host Detected
306PNNLk127_31642440	Not Detected	Not Detected	Not Detected	Not Detected	No Host Detected	No Host Detected
306PNNLk127_32371566	Not Detected	Not Detected	Not Detected	No Host Detected	No Host Detected	No Host Detected
306PNNLk127_32417460	Not Detected	Not Detected	Not Detected	No Host Detected	No Host Detected	No Host Detected
306PNNLk127_33049263	Not Detected	Not Detected	Not Detected	Not Detected	Not Detected	No Host Detected
306PNNLk127_33049465	Not Detected	Not Detected	Not Detected	No Host Detected	Not Detected	Not Detected
306PNNLk127_3658784	Not Detected	Not Detected	Not Detected	No Host Detected	No Host Detected	No Host Detected
306PNNLk127_375565	Not Detected	Not Detected	Not Detected	No Host Detected	No Host Detected	No Host Detected
306PNNLk127_4409780	Not Detected	Not Detected	Not Detected	No Host Detected	No Host Detected	No Host Detected
306PNNLk127_4632000	Not Detected	Not Detected	Not Detected	No Host Detected	No Host Detected	No Host Detected
306PNNLk127_5138182	Not Detected	Not Detected	Not Detected	Not Detected	No Host Detected	Not Detected
306PNNLk127_5306419	Not Detected	Not Detected	Not Detected	No Host Detected	No Host Detected	No Host Detected
306PNNLk127_5700311	Not Detected	Not Detected	Not Detected	No Host Detected	No Host Detected	No Host Detected
306PNNLk127_5800222	Not Detected	Not Detected	Not Detected	Not Detected	Not Detected	No Host Detected
306PNNLk127_5935746	Not Detected	Not Detected	Not Detected	Not Detected	No Host Detected	Not Detected
306PNNLk127_7343363	Not Detected	Not Detected	Not Detected	No Host Detected	No Host Detected	No Host Detected
306PNNLk127_789870	Not Detected	Not Detected	Not Detected	No Host Detected	No Host Detected	No Host Detected
306PNNLk127_8497528	Not Detected	Not Detected	Not Detected	No Host Detected	No Host Detected	No Host Detected
306PNNLk127_875877	Not Detected	Not Detected	Not Detected	No Host Detected	No Host Detected	No Host Detected
306PNNLk127_9040050	Not Detected	Not Detected	Not Detected	Not Detected	No Host Detected	Not Detected
306PNNLk127_9574174	Not Detected	Not Detected	Not Detected	No Host Detected	No Host Detected	No Host Detected
306PNNLk127_9957702	Not Detected	Not Detected	Not Detected	No Host Detected	No Host Detected	No Host Detected
317PNNLk127_10287891	Not Detected	Not Detected	Not Detected	Not Detected	No Host Detected	Not Detected
317PNNLk127_10347505	Not Detected	Not Detected	Not Detected	No Host Detected	No Host Detected	No Host Detected
317PNNLk127_11353029	Not Detected	Not Detected	Not Detected	No Host Detected	No Host Detected	No Host Detected
317PNNLk127_12742288	Not Detected	Not Detected	Not Detected	No Host Detected	No Host Detected	No Host Detected
317PNNLk127_12890859	Not Detected	Not Detected	Not Detected	Not Detected	No Host Detected	No Host Detected
317PNNLk127_13042448	Not Detected	Not Detected	Not Detected	No Host Detected	Not Detected	Not Detected
317PNNLk127_13385017	Not Detected	Not Detected	Not Detected	No Host Detected	No Host Detected	No Host Detected
317PNNLk127_13494837	Not Detected	Not Detected	Not Detected	No Host Detected	No Host Detected	No Host Detected
317PNNLk127_14297064	Not Detected	Not Detected	Not Detected	No Host Detected	No Host Detected	No Host Detected
317PNNLk127_14316005	Not Detected	Not Detected	Not Detected	No Host Detected	No Host Detected	No Host Detected
317PNNLk127_14682507	Not Detected	Not Detected	Not Detected	Not Detected	No Host Detected	Not Detected
317PNNLk127_14946077	Not Detected	Not Detected	Not Detected	Not Detected	No Host Detected	No Host Detected
317PNNLk127_15386933	Not Detected	Not Detected	Not Detected	No Host Detected	No Host Detected	No Host Detected
317PNNLk127_16268243	Not Detected	Not Detected	Not Detected	No Host Detected	No Host Detected	No Host Detected
317PNNLk127_17205231	Not Detected	Not Detected	Not Detected	No Host Detected	No Host Detected	No Host Detected
317PNNLk127_17255471	Not Detected	Not Detected	Not Detected	No Host Detected	No Host Detected	No Host Detected
317PNNLk127_19869000	Not Detected	Not Detected	Not Detected	No Host Detected	No Host Detected	No Host Detected
317PNNLk127_20298076	Not Detected	Not Detected	Not Detected	No Host Detected	No Host Detected	No Host Detected
317PNNLk127_21363407	Not Detected	Not Detected	Not Detected	Not Detected	No Host Detected	No Host Detected
317PNNLk127_21973783	Not Detected	Not Detected	Not Detected	No Host Detected	No Host Detected	No Host Detected
317PNNLk127_22540142	Not Detected	Not Detected	Not Detected	No Host Detected	No Host Detected	No Host Detected
317PNNLk127_22930742	Not Detected	Not Detected	Not Detected	No Host Detected	No Host Detected	No Host Detected
317PNNLk127_23135804	Not Detected	Not Detected	Not Detected	No Host Detected	No Host Detected	No Host Detected
317PNNLk127_23482427	Not Detected	Not Detected	Not Detected	No Host Detected	No Host Detected	No Host Detected
317PNNLk127_24114945	Not Detected	Not Detected	Not Detected	Not Detected	Not Detected	No Host Detected
317PNNLk127_24875169	Not Detected	Not Detected	Not Detected	No Host Detected	No Host Detected	No Host Detected
317PNNLk127_25582657	Not Detected	Not Detected	Not Detected	No Host Detected	No Host Detected	No Host Detected
317PNNLk127_25757905	Not Detected	Not Detected	Not Detected	No Host Detected	No Host Detected	No Host Detected
317PNNLk127_27586393	Not Detected	Not Detected	Not Detected	Not Detected	No Host Detected	Not Detected
317PNNLk127_27640077	Not Detected	Not Detected	Not Detected	No Host Detected	No Host Detected	No Host Detected
317PNNLk127_28350047	Not Detected	Not Detected	Not Detected	Not Detected	Not Detected	No Host Detected
317PNNLk127_28830191	Not Detected	Not Detected	Not Detected	No Host Detected	No Host Detected	No Host Detected
317PNNLk127_291560	Not Detected	Not Detected	Not Detected	No Host Detected	No Host Detected	No Host Detected
317PNNLk127_29455330	Not Detected	Not Detected	Not Detected	Not Detected	No Host Detected	No Host Detected
317PNNLk127_29897622	Not Detected	Not Detected	Not Detected	No Host Detected	No Host Detected	No Host Detected
317PNNLk127_31255616	Not Detected	Not Detected	Not Detected	No Host Detected	No Host Detected	No Host Detected
317PNNLk127_31456668	Not Detected	Not Detected	Not Detected	No Host Detected	No Host Detected	No Host Detected
317PNNLk127_32517846	Not Detected	Not Detected	Not Detected	No Host Detected	No Host Detected	No Host Detected
317PNNLk127_3509951	Not Detected	Not Detected	Not Detected	No Host Detected	No Host Detected	No Host Detected
317PNNLk127_555273	Not Detected	Not Detected	Not Detected	No Host Detected	No Host Detected	No Host Detected
317PNNLk127_6320050	Not Detected	Not Detected	Not Detected	No Host Detected	No Host Detected	No Host Detected
317PNNLk127_6740040	Not Detected	Not Detected	Not Detected	No Host Detected	No Host Detected	No Host Detected
317PNNLk127_7845662	Not Detected	Not Detected	Not Detected	No Host Detected	No Host Detected	No Host Detected
317PNNLk127_9153179	Not Detected	Not Detected	Not Detected	No Host Detected	Not Detected	Not Detected
317PNNLk127_9190939	Not Detected	Not Detected	Not Detected	No Host Detected	No Host Detected	No Host Detected
317PNNLk127_9255142	Not Detected	Not Detected	Not Detected	No Host Detected	No Host Detected	No Host Detected
317PNNLk127_960857	Not Detected	Not Detected	Not Detected	No Host Detected	No Host Detected	No Host Detected
324PNNLk141_11726052	Not Detected	No Host Detected	Not Detected	Not Detected	Not Detected	Not Detected
324PNNLk141_13577363	Not Detected	Not Detected	No Host Detected	Not Detected	Not Detected	Not Detected
324PNNLk141_17158859	Not Detected	No Host Detected	No Host Detected	Not Detected	Not Detected	Not Detected
324PNNLk141_21113435	Not Detected	Not Detected	No Host Detected	Not Detected	Not Detected	Not Detected
324PNNLk141_23642621	Not Detected	No Host Detected	No Host Detected	Not Detected	Not Detected	Not Detected
324PNNLk141_27019909	Not Detected	No Host Detected	No Host Detected	Not Detected	No Host Detected	No Host Detected
324PNNLk141_3027678	Not Detected	No Host Detected	Not Detected	Not Detected	Not Detected	Not Detected
324PNNLk141_4132267	Not Detected	Not Detected	No Host Detected	Not Detected	Not Detected	Not Detected
324PNNLk141_4243497	Not Detected	Not Detected	No Host Detected	Not Detected	Not Detected	Not Detected
324PNNLk141_7449050	Not Detected	No Host Detected	Not Detected	Not Detected	Not Detected	Not Detected
324PNNLk141_8916239	Not Detected	Not Detected	No Host Detected	Not Detected	Not Detected	Not Detected
330PNNLk141_11283483	Not Detected	No Host Detected	Not Detected	Not Detected	Not Detected	Not Detected
330PNNLk141_13351729	Not Detected	No Host Detected	Not Detected	Not Detected	Not Detected	Not Detected
330PNNLk141_17081475	Not Detected	No Host Detected	Not Detected	Not Detected	Not Detected	Not Detected
330PNNLk141_17200274	Not Detected	No Host Detected	Not Detected	Not Detected	Not Detected	Not Detected
330PNNLk141_22804353	Not Detected	No Host Detected	No Host Detected	Not Detected	Not Detected	Not Detected
330PNNLk141_25799235	Not Detected	No Host Detected	Not Detected	Not Detected	Not Detected	Not Detected
330PNNLk141_27256026	Not Detected	No Host Detected	Not Detected	Not Detected	Not Detected	Not Detected
330PNNLk141_2879031	Not Detected	No Host Detected	No Host Detected	No Host Detected	No Host Detected	Not Detected
330PNNLk141_2955591	Not Detected	No Host Detected	Not Detected	Not Detected	Not Detected	Not Detected
330PNNLk141_464197	Not Detected	No Host Detected	No Host Detected	Not Detected	Not Detected	Not Detected
330PNNLk141_6210833	Not Detected	No Host Detected	Not Detected	Not Detected	Not Detected	Not Detected
330PNNLk141_6684519	Not Detected	Not Detected	No Host Detected	Not Detected	Not Detected	Not Detected
330PNNLk141_6733341	Not Detected	Not Detected	No Host Detected	Not Detected	Not Detected	Not Detected
330PNNLk141_7947987	Not Detected	Not Detected	No Host Detected	Not Detected	Not Detected	Not Detected
335PNNLk141_11924693	Not Detected	No Host Detected	Not Detected	Not Detected	Not Detected	Not Detected
335PNNLk141_16672590	Not Detected	No Host Detected	No Host Detected	No Host Detected	No Host Detected	No Host Detected
335PNNLk141_20858737	Not Detected	No Host Detected	Not Detected	Not Detected	Not Detected	Not Detected
335PNNLk141_21140896	Not Detected	No Host Detected	No Host Detected	Not Detected	Not Detected	Not Detected
335PNNLk141_21934894	Not Detected	No Host Detected	Not Detected	Not Detected	Not Detected	Not Detected
335PNNLk141_2215434	Not Detected	No Host Detected	No Host Detected	Not Detected	Not Detected	Not Detected
335PNNLk141_24360267	Not Detected	No Host Detected	No Host Detected	Not Detected	Not Detected	Not Detected
335PNNLk141_27525244	Not Detected	No Host Detected	Not Detected	Not Detected	Not Detected	Not Detected
335PNNLk141_322409	Not Detected	No Host Detected	Not Detected	Not Detected	Not Detected	Not Detected
335PNNLk141_3526950	Not Detected	No Host Detected	No Host Detected	Not Detected	Not Detected	Not Detected
335PNNLk141_4323410	Not Detected	No Host Detected	No Host Detected	Not Detected	Not Detected	Not Detected
335PNNLk141_23304538	No Host Detected	No Host Detected	No Host Detected	Not Detected	Not Detected	Not Detected
330PNNLk141_15399714	No Host Detected	No Host Detected	Not Detected	Not Detected	Not Detected	Not Detected
324PNNLk141_22747167	No Host Detected	Not Detected	No Host Detected	Not Detected	Not Detected	Not Detected
335PNNLk141_17667583	No Host Detected	No Host Detected	No Host Detected	Not Detected	Not Detected	Not Detected
330PNNLk141_4241659	No Host Detected	No Host Detected	No Host Detected	Not Detected	Not Detected	Not Detected
335PNNLk141_18290376	No Host Detected	No Host Detected	No Host Detected	Not Detected	Not Detected	Not Detected
330PNNLk141_19322002	No Host Detected	No Host Detected	No Host Detected	Not Detected	Not Detected	Not Detected
330PNNLk141_11883943	No Host Detected	No Host Detected	No Host Detected	Not Detected	Not Detected	Not Detected
330PNNLk141_20687374	No Host Detected	No Host Detected	No Host Detected	Not Detected	Not Detected	Not Detected
335PNNLk141_14945487	No Host Detected	No Host Detected	No Host Detected	Not Detected	Not Detected	Not Detected
335PNNLk141_14427718	No Host Detected	No Host Detected	No Host Detected	Not Detected	Not Detected	Not Detected
297PNNLk127_8623838	No Host Detected	No Host Detected	No Host Detected	No Host Detected	No Host Detected	No Host Detected
330PNNLk141_6230257	No Host Detected	No Host Detected	No Host Detected	Not Detected	Not Detected	Not Detected
297PNNLk127_9017785	No Host Detected	No Host Detected	No Host Detected	No Host Detected	No Host Detected	No Host Detected
306PNNLk127_18242967	No Host Detected	No Host Detected	No Host Detected	Multiple Hosts	Multiple Hosts	Multiple Hosts
335PNNLk141_16379621	No Host Detected	No Host Detected	No Host Detected	Not Detected	No Host Detected	No Host Detected
324PNNLk141_16199564	No Host Detected	No Host Detected	No Host Detected	Not Detected	Not Detected	Not Detected
335PNNLk141_22114936	No Host Detected	No Host Detected	No Host Detected	Not Detected	Not Detected	Not Detected
324PNNLk141_8713745	No Host Detected	No Host Detected	No Host Detected	Not Detected	Not Detected	Not Detected
324PNNLk141_4912410	No Host Detected	No Host Detected	No Host Detected	Not Detected	Not Detected	Not Detected
324PNNLk141_26258690	No Host Detected	No Host Detected	No Host Detected	No Host Detected	No Host Detected	No Host Detected
330PNNLk141_25404113	No Host Detected	No Host Detected	No Host Detected	Not Detected	Not Detected	Not Detected
330PNNLk141_27490306	No Host Detected	No Host Detected	No Host Detected	Not Detected	Not Detected	Not Detected
306PNNLk127_9559234	No Host Detected	No Host Detected	No Host Detected	No Host Detected	No Host Detected	No Host Detected
324PNNLk141_13912032	No Host Detected	No Host Detected	No Host Detected	Not Detected	Not Detected	Not Detected
335PNNLk141_22732220	No Host Detected	No Host Detected	No Host Detected	Not Detected	Not Detected	Not Detected
335PNNLk141_18071170	No Host Detected	No Host Detected	No Host Detected	Not Detected	Not Detected	Not Detected
306PNNLk127_18497436	No Host Detected	No Host Detected	No Host Detected	No Host Detected	No Host Detected	No Host Detected
330PNNLk141_15706110	No Host Detected	No Host Detected	No Host Detected	Not Detected	Not Detected	Not Detected
324PNNLk141_6731647	No Host Detected	No Host Detected	No Host Detected	Not Detected	Not Detected	Not Detected
335PNNLk141_20223727	No Host Detected	No Host Detected	No Host Detected	Not Detected	Not Detected	Not Detected
324PNNLk141_12916376	No Host Detected	No Host Detected	No Host Detected	Not Detected	Not Detected	Not Detected
324PNNLk141_9799790	No Host Detected	No Host Detected	No Host Detected	Not Detected	Not Detected	Not Detected
324PNNLk141_3917694	No Host Detected	No Host Detected	No Host Detected	Not Detected	Not Detected	Not Detected
335PNNLk141_21355983	No Host Detected	No Host Detected	Not Detected	Not Detected	Not Detected	Not Detected
324PNNLk141_7721808	No Host Detected	No Host Detected	No Host Detected	Not Detected	Not Detected	Not Detected
335PNNLk141_1063877	No Host Detected	No Host Detected	No Host Detected	No Host Detected	No Host Detected	No Host Detected
335PNNLk141_10470418	No Host Detected	No Host Detected	No Host Detected	Not Detected	Not Detected	Not Detected
335PNNLk141_10591017	No Host Detected	No Host Detected	No Host Detected	Not Detected	Not Detected	Not Detected
335PNNLk141_23473040	No Host Detected	No Host Detected	No Host Detected	Not Detected	Not Detected	Not Detected
335PNNLk141_11264958	No Host Detected	No Host Detected	No Host Detected	Not Detected	Not Detected	Not Detected
335PNNLk141_7667360	No Host Detected	No Host Detected	No Host Detected	Not Detected	Not Detected	Not Detected
335PNNLk141_25309910	No Host Detected	No Host Detected	No Host Detected	Not Detected	Not Detected	Not Detected
330PNNLk141_23284418	No Host Detected	No Host Detected	No Host Detected	Not Detected	Not Detected	Not Detected
335PNNLk141_16607766	No Host Detected	No Host Detected	No Host Detected	Not Detected	Not Detected	Not Detected
317PNNLk127_22405115	No Host Detected	No Host Detected	No Host Detected	No Host Detected	No Host Detected	No Host Detected
335PNNLk141_9384562	No Host Detected	No Host Detected	No Host Detected	Not Detected	Not Detected	Not Detected
317PNNLk127_16454798	No Host Detected	No Host Detected	No Host Detected	No Host Detected	No Host Detected	No Host Detected
330PNNLk141_18279767	No Host Detected	No Host Detected	No Host Detected	Not Detected	Not Detected	Not Detected
330PNNLk141_19792306	No Host Detected	No Host Detected	No Host Detected	Not Detected	Not Detected	Not Detected
330PNNLk141_22117730	No Host Detected	No Host Detected	No Host Detected	Not Detected	Not Detected	Not Detected
335PNNLk141_9532382	No Host Detected	No Host Detected	No Host Detected	Not Detected	Not Detected	Not Detected
335PNNLk141_21363566	No Host Detected	No Host Detected	No Host Detected	Not Detected	Not Detected	Not Detected
324PNNLk141_13264664	No Host Detected	No Host Detected	No Host Detected	No Host Detected	No Host Detected	No Host Detected
324PNNLk141_4977459	No Host Detected	No Host Detected	No Host Detected	Not Detected	Not Detected	Not Detected
330PNNLk141_24314368	No Host Detected	No Host Detected	No Host Detected	Not Detected	Not Detected	Not Detected
324PNNLk141_1319898	No Host Detected	No Host Detected	No Host Detected	Not Detected	Not Detected	Not Detected
335PNNLk141_5489472	No Host Detected	No Host Detected	No Host Detected	Not Detected	Not Detected	Not Detected
330PNNLk141_25159981	No Host Detected	No Host Detected	No Host Detected	Not Detected	Not Detected	Not Detected
324PNNLk141_5926469	No Host Detected	No Host Detected	No Host Detected	Not Detected	Not Detected	Not Detected
335PNNLk141_20970853	No Host Detected	No Host Detected	No Host Detected	Not Detected	Not Detected	Not Detected
324PNNLk141_16630858	No Host Detected	No Host Detected	No Host Detected	Not Detected	Not Detected	Not Detected
330PNNLk141_22273456	No Host Detected	No Host Detected	No Host Detected	Not Detected	Not Detected	Not Detected
324PNNLk141_21602043	No Host Detected	No Host Detected	No Host Detected	Not Detected	Not Detected	Not Detected
324PNNLk141_9970838	No Host Detected	No Host Detected	No Host Detected	Not Detected	Not Detected	Not Detected
324PNNLk141_946766	No Host Detected	No Host Detected	No Host Detected	Not Detected	Not Detected	Not Detected
335PNNLk141_12124752	No Host Detected	No Host Detected	No Host Detected	Not Detected	Not Detected	Not Detected
335PNNLk141_13671071	No Host Detected	No Host Detected	No Host Detected	Not Detected	Not Detected	Not Detected
324PNNLk141_15565964	No Host Detected	No Host Detected	No Host Detected	Not Detected	Not Detected	Not Detected
324PNNLk141_17833313	No Host Detected	No Host Detected	No Host Detected	Not Detected	Not Detected	Not Detected
324PNNLk141_1966844	No Host Detected	No Host Detected	No Host Detected	Not Detected	Not Detected	Not Detected
335PNNLk141_6967959	No Host Detected	No Host Detected	No Host Detected	Not Detected	Not Detected	Not Detected
330PNNLk141_19176365	No Host Detected	No Host Detected	No Host Detected	Not Detected	Not Detected	Not Detected
324PNNLk141_13710817	No Host Detected	No Host Detected	No Host Detected	No Host Detected	No Host Detected	No Host Detected
330PNNLk141_27525953	No Host Detected	No Host Detected	Not Detected	Not Detected	Not Detected	Not Detected
335PNNLk141_25236608	No Host Detected	No Host Detected	No Host Detected	Not Detected	Not Detected	Not Detected
330PNNLk141_5107130	No Host Detected	No Host Detected	No Host Detected	Not Detected	Not Detected	Not Detected
335PNNLk141_286233	No Host Detected	No Host Detected	No Host Detected	Not Detected	Not Detected	Not Detected
324PNNLk141_19952865	No Host Detected	No Host Detected	No Host Detected	No Host Detected	No Host Detected	No Host Detected
330PNNLk141_21039677	No Host Detected	No Host Detected	No Host Detected	Not Detected	Not Detected	Not Detected
335PNNLk141_26249776	No Host Detected	No Host Detected	No Host Detected	Not Detected	Not Detected	Not Detected
297PNNLk127_24472851	No Host Detected	No Host Detected	No Host Detected	No Host Detected	No Host Detected	No Host Detected
324PNNLk141_15974711	No Host Detected	No Host Detected	No Host Detected	Not Detected	Not Detected	Not Detected
297PNNLk127_632599	No Host Detected	No Host Detected	No Host Detected	No Host Detected	No Host Detected	No Host Detected
330PNNLk141_23113889	No Host Detected	No Host Detected	No Host Detected	Not Detected	Not Detected	Not Detected
330PNNLk141_6339866	No Host Detected	No Host Detected	No Host Detected	Not Detected	Not Detected	Not Detected
330PNNLk141_426260	No Host Detected	No Host Detected	No Host Detected	Not Detected	Not Detected	Not Detected
330PNNLk141_14391367	No Host Detected	No Host Detected	No Host Detected	No Host Detected	No Host Detected	No Host Detected
330PNNLk141_19650385	No Host Detected	No Host Detected	No Host Detected	Not Detected	Not Detected	Not Detected
330PNNLk141_21181374	No Host Detected	No Host Detected	No Host Detected	Not Detected	Not Detected	Not Detected
330PNNLk141_7697681	No Host Detected	No Host Detected	No Host Detected	No Host Detected	No Host Detected	No Host Detected
324PNNLk141_22252961	No Host Detected	One Host	No Host Detected	Not Detected	Not Detected	Not Detected
324PNNLk141_22605963	No Host Detected	No Host Detected	No Host Detected	Not Detected	Not Detected	Not Detected
324PNNLk141_15664519	No Host Detected	No Host Detected	No Host Detected	Not Detected	Not Detected	Not Detected
297PNNLk127_28834726	No Host Detected	No Host Detected	No Host Detected	No Host Detected	No Host Detected	No Host Detected
297PNNLk127_4974403	No Host Detected	No Host Detected	No Host Detected	No Host Detected	No Host Detected	No Host Detected
330PNNLk141_147165	No Host Detected	No Host Detected	No Host Detected	Not Detected	Not Detected	Not Detected
335PNNLk141_1777667	No Host Detected	No Host Detected	No Host Detected	Not Detected	Not Detected	Not Detected
330PNNLk141_19821860	No Host Detected	No Host Detected	No Host Detected	Not Detected	Not Detected	Not Detected
330PNNLk141_2357720	No Host Detected	No Host Detected	No Host Detected	Not Detected	Not Detected	Not Detected
317PNNLk127_16362276	No Host Detected	No Host Detected	No Host Detected	No Host Detected	No Host Detected	No Host Detected
297PNNLk127_18624403	No Host Detected	No Host Detected	No Host Detected	No Host Detected	No Host Detected	No Host Detected
330PNNLk141_18878544	No Host Detected	No Host Detected	No Host Detected	Not Detected	Not Detected	Not Detected
330PNNLk141_22574476	No Host Detected	No Host Detected	No Host Detected	Not Detected	Not Detected	Not Detected
335PNNLk141_6466550	No Host Detected	No Host Detected	No Host Detected	Not Detected	Not Detected	Not Detected
297PNNLk127_20645086	No Host Detected	No Host Detected	No Host Detected	No Host Detected	No Host Detected	No Host Detected
324PNNLk141_23072493	No Host Detected	No Host Detected	No Host Detected	No Host Detected	No Host Detected	No Host Detected
330PNNLk141_10998953	No Host Detected	No Host Detected	No Host Detected	Not Detected	Not Detected	Not Detected
324PNNLk141_16514756	No Host Detected	No Host Detected	No Host Detected	Not Detected	Not Detected	Not Detected
330PNNLk141_14772100	No Host Detected	No Host Detected	No Host Detected	Not Detected	Not Detected	Not Detected
330PNNLk141_19687597	No Host Detected	No Host Detected	No Host Detected	Not Detected	Not Detected	Not Detected
330PNNLk141_2403079	No Host Detected	No Host Detected	No Host Detected	Not Detected	Not Detected	Not Detected
335PNNLk141_4047416	No Host Detected	No Host Detected	No Host Detected	Not Detected	Not Detected	Not Detected
324PNNLk141_3194728	No Host Detected	No Host Detected	No Host Detected	No Host Detected	No Host Detected	No Host Detected
330PNNLk141_16939435	No Host Detected	No Host Detected	No Host Detected	Not Detected	Not Detected	Not Detected
306PNNLk127_19158703	No Host Detected	No Host Detected	No Host Detected	One Host	Multiple Hosts	One Host
330PNNLk141_20553419	No Host Detected	No Host Detected	No Host Detected	No Host Detected	No Host Detected	No Host Detected
306PNNLk127_25241929	No Host Detected	No Host Detected	No Host Detected	No Host Detected	No Host Detected	No Host Detected
335PNNLk141_16139309	No Host Detected	No Host Detected	No Host Detected	No Host Detected	No Host Detected	No Host Detected
324PNNLk141_25190844	No Host Detected	No Host Detected	No Host Detected	Not Detected	Not Detected	Not Detected
335PNNLk141_5023694	No Host Detected	No Host Detected	No Host Detected	No Host Detected	No Host Detected	No Host Detected
324PNNLk141_22367176	No Host Detected	No Host Detected	No Host Detected	No Host Detected	No Host Detected	No Host Detected
330PNNLk141_19685937	No Host Detected	No Host Detected	No Host Detected	Not Detected	Not Detected	Not Detected
317PNNLk127_14738531	No Host Detected	No Host Detected	No Host Detected	No Host Detected	No Host Detected	No Host Detected
324PNNLk141_17234852	No Host Detected	No Host Detected	No Host Detected	Not Detected	Not Detected	Not Detected
330PNNLk141_2507539	No Host Detected	No Host Detected	No Host Detected	Not Detected	Not Detected	Not Detected
330PNNLk141_11258612	No Host Detected	No Host Detected	No Host Detected	No Host Detected	No Host Detected	No Host Detected
306PNNLk127_6960444	No Host Detected	No Host Detected	No Host Detected	No Host Detected	No Host Detected	No Host Detected
330PNNLk141_4057786	No Host Detected	No Host Detected	No Host Detected	Not Detected	Not Detected	Not Detected
324PNNLk141_12627229	No Host Detected	No Host Detected	No Host Detected	Not Detected	Not Detected	Not Detected
324PNNLk141_1702850	No Host Detected	No Host Detected	No Host Detected	Not Detected	Not Detected	Not Detected
330PNNLk141_20091233	No Host Detected	No Host Detected	No Host Detected	No Host Detected	No Host Detected	No Host Detected
297PNNLk127_13745438	No Host Detected	No Host Detected	No Host Detected	No Host Detected	No Host Detected	No Host Detected
330PNNLk141_14468552	No Host Detected	No Host Detected	No Host Detected	No Host Detected	No Host Detected	No Host Detected
330PNNLk141_19428143	No Host Detected	No Host Detected	No Host Detected	Not Detected	Not Detected	Not Detected
330PNNLk141_25313477	No Host Detected	No Host Detected	No Host Detected	Not Detected	Not Detected	Not Detected
335PNNLk141_21506676	No Host Detected	No Host Detected	No Host Detected	Not Detected	Not Detected	Not Detected
324PNNLk141_1973776	No Host Detected	No Host Detected	No Host Detected	Not Detected	Not Detected	Not Detected
330PNNLk141_8945089	No Host Detected	No Host Detected	No Host Detected	No Host Detected	No Host Detected	No Host Detected
324PNNLk141_10081720	No Host Detected	No Host Detected	No Host Detected	Not Detected	Not Detected	Not Detected
335PNNLk141_20277757	No Host Detected	No Host Detected	No Host Detected	Not Detected	Not Detected	Not Detected
317PNNLk127_5823217	No Host Detected	No Host Detected	No Host Detected	No Host Detected	No Host Detected	No Host Detected
317PNNLk127_1426902	No Host Detected	No Host Detected	No Host Detected	No Host Detected	No Host Detected	No Host Detected
330PNNLk141_5089085	No Host Detected	No Host Detected	No Host Detected	Not Detected	Not Detected	Not Detected
306PNNLk127_23495138	No Host Detected	No Host Detected	No Host Detected	No Host Detected	No Host Detected	No Host Detected
335PNNLk141_12595464	No Host Detected	No Host Detected	No Host Detected	Not Detected	Not Detected	Not Detected
335PNNLk141_24401142	No Host Detected	No Host Detected	No Host Detected	Not Detected	Not Detected	Not Detected
330PNNLk141_18275724	No Host Detected	No Host Detected	No Host Detected	Not Detected	Not Detected	Not Detected
297PNNLk127_13902968	No Host Detected	No Host Detected	No Host Detected	No Host Detected	No Host Detected	No Host Detected
297PNNLk127_3078079	No Host Detected	No Host Detected	No Host Detected	No Host Detected	No Host Detected	No Host Detected
330PNNLk141_9591846	No Host Detected	No Host Detected	No Host Detected	No Host Detected	No Host Detected	No Host Detected
317PNNLk127_17259476	No Host Detected	No Host Detected	No Host Detected	No Host Detected	No Host Detected	No Host Detected
324PNNLk141_20286161	No Host Detected	No Host Detected	No Host Detected	No Host Detected	No Host Detected	No Host Detected
335PNNLk141_10705766	No Host Detected	No Host Detected	No Host Detected	Not Detected	Not Detected	Not Detected
324PNNLk141_8864523	No Host Detected	No Host Detected	No Host Detected	No Host Detected	No Host Detected	No Host Detected
330PNNLk141_1097093	No Host Detected	No Host Detected	No Host Detected	Not Detected	Not Detected	Not Detected
306PNNLk127_17611798	No Host Detected	No Host Detected	No Host Detected	No Host Detected	No Host Detected	No Host Detected
330PNNLk141_15170652	No Host Detected	No Host Detected	No Host Detected	Not Detected	Not Detected	Not Detected
324PNNLk141_7372214	No Host Detected	No Host Detected	No Host Detected	Not Detected	Not Detected	Not Detected
324PNNLk141_16686250	No Host Detected	No Host Detected	No Host Detected	Not Detected	Not Detected	Not Detected
317PNNLk127_665675	No Host Detected	No Host Detected	No Host Detected	No Host Detected	No Host Detected	No Host Detected
330PNNLk141_16007739	No Host Detected	No Host Detected	No Host Detected	Not Detected	Not Detected	Not Detected
335PNNLk141_2712108	No Host Detected	No Host Detected	No Host Detected	No Host Detected	No Host Detected	No Host Detected
297PNNLk127_913172	No Host Detected	No Host Detected	No Host Detected	No Host Detected	No Host Detected	No Host Detected
335PNNLk141_13500371	No Host Detected	No Host Detected	No Host Detected	Not Detected	Not Detected	Not Detected
324PNNLk141_12595632	No Host Detected	No Host Detected	No Host Detected	Not Detected	Not Detected	Not Detected
306PNNLk127_17197505	No Host Detected	No Host Detected	No Host Detected	No Host Detected	No Host Detected	No Host Detected
330PNNLk141_138793	No Host Detected	No Host Detected	No Host Detected	No Host Detected	No Host Detected	No Host Detected
324PNNLk141_16661321	No Host Detected	No Host Detected	No Host Detected	Not Detected	Not Detected	Not Detected
297PNNLk127_18579517	No Host Detected	No Host Detected	No Host Detected	No Host Detected	No Host Detected	No Host Detected
330PNNLk141_8217033	No Host Detected	No Host Detected	No Host Detected	Not Detected	Not Detected	Not Detected
330PNNLk141_16258006	No Host Detected	No Host Detected	No Host Detected	Not Detected	Not Detected	Not Detected
324PNNLk141_15370012	No Host Detected	No Host Detected	No Host Detected	Not Detected	Not Detected	Not Detected
297PNNLk127_31671375	No Host Detected	No Host Detected	No Host Detected	No Host Detected	No Host Detected	No Host Detected
330PNNLk141_20298240	No Host Detected	No Host Detected	No Host Detected	Not Detected	Not Detected	Not Detected
297PNNLk127_16973981	No Host Detected	No Host Detected	No Host Detected	No Host Detected	No Host Detected	No Host Detected
306PNNLk127_26876051	No Host Detected	No Host Detected	No Host Detected	No Host Detected	No Host Detected	No Host Detected
324PNNLk141_11945015	No Host Detected	No Host Detected	No Host Detected	No Host Detected	No Host Detected	No Host Detected
335PNNLk141_26420616	No Host Detected	No Host Detected	No Host Detected	No Host Detected	No Host Detected	No Host Detected
330PNNLk141_24120187	No Host Detected	No Host Detected	No Host Detected	No Host Detected	No Host Detected	No Host Detected
330PNNLk141_7025232	No Host Detected	No Host Detected	One Host	Not Detected	Not Detected	Not Detected
335PNNLk141_21433634	No Host Detected	No Host Detected	No Host Detected	Not Detected	Not Detected	Not Detected
330PNNLk141_9716610	No Host Detected	Not Detected	Not Detected	Not Detected	Not Detected	Not Detected
330PNNLk141_15388879	No Host Detected	No Host Detected	No Host Detected	Not Detected	Not Detected	Not Detected
324PNNLk141_16312646	No Host Detected	No Host Detected	No Host Detected	Not Detected	Not Detected	Not Detected
335PNNLk141_22201609	No Host Detected	No Host Detected	No Host Detected	Not Detected	Not Detected	Not Detected
324PNNLk141_7995775	No Host Detected	No Host Detected	No Host Detected	No Host Detected	No Host Detected	No Host Detected
335PNNLk141_6918445	No Host Detected	No Host Detected	No Host Detected	No Host Detected	No Host Detected	No Host Detected
324PNNLk141_5183066	No Host Detected	No Host Detected	No Host Detected	Not Detected	Not Detected	Not Detected
335PNNLk141_9986042	No Host Detected	No Host Detected	No Host Detected	Not Detected	Not Detected	Not Detected
330PNNLk141_8958749	No Host Detected	No Host Detected	No Host Detected	Not Detected	Not Detected	Not Detected
324PNNLk141_3022574	No Host Detected	Not Detected	Not Detected	Not Detected	Not Detected	Not Detected
324PNNLk141_12391806	No Host Detected	No Host Detected	No Host Detected	Not Detected	Not Detected	Not Detected
330PNNLk141_11063348	No Host Detected	No Host Detected	No Host Detected	Not Detected	Not Detected	Not Detected
330PNNLk141_27525550	No Host Detected	No Host Detected	No Host Detected	No Host Detected	No Host Detected	No Host Detected
306PNNLk127_19253229	No Host Detected	No Host Detected	No Host Detected	No Host Detected	No Host Detected	No Host Detected
330PNNLk141_27180747	No Host Detected	No Host Detected	No Host Detected	Not Detected	Not Detected	Not Detected
330PNNLk141_18931648	No Host Detected	Not Detected	Not Detected	Not Detected	Not Detected	Not Detected
335PNNLk141_8663102	No Host Detected	No Host Detected	No Host Detected	Not Detected	Not Detected	Not Detected
324PNNLk141_2528019	No Host Detected	No Host Detected	No Host Detected	No Host Detected	No Host Detected	No Host Detected
324PNNLk141_2326902	No Host Detected	No Host Detected	No Host Detected	Not Detected	Not Detected	Not Detected
297PNNLk127_32328300	No Host Detected	No Host Detected	No Host Detected	No Host Detected	No Host Detected	No Host Detected
330PNNLk141_9138805	No Host Detected	Not Detected	Not Detected	Not Detected	Not Detected	Not Detected
330PNNLk141_2112261	No Host Detected	No Host Detected	No Host Detected	Not Detected	Not Detected	Not Detected
324PNNLk141_6534293	No Host Detected	Not Detected	Not Detected	Not Detected	Not Detected	Not Detected
335PNNLk141_27525049	No Host Detected	No Host Detected	No Host Detected	No Host Detected	No Host Detected	No Host Detected
335PNNLk141_22786928	No Host Detected	No Host Detected	No Host Detected	Not Detected	Not Detected	Not Detected
335PNNLk141_12288514	No Host Detected	Not Detected	Not Detected	Not Detected	Not Detected	Not Detected
324PNNLk141_12418206	No Host Detected	No Host Detected	No Host Detected	Multiple Hosts	No Host Detected	No Host Detected
335PNNLk141_21893196	No Host Detected	No Host Detected	No Host Detected	Not Detected	Not Detected	Not Detected
335PNNLk141_20088471	No Host Detected	Not Detected	Not Detected	Not Detected	Not Detected	Not Detected
330PNNLk141_19748717	No Host Detected	No Host Detected	No Host Detected	Not Detected	Not Detected	Not Detected
297PNNLk127_20364132	No Host Detected	No Host Detected	No Host Detected	No Host Detected	No Host Detected	No Host Detected
330PNNLk141_12506018	No Host Detected	Not Detected	Not Detected	Not Detected	Not Detected	Not Detected
335PNNLk141_11196649	No Host Detected	No Host Detected	No Host Detected	Not Detected	Not Detected	Not Detected
330PNNLk141_3951213	No Host Detected	Not Detected	Not Detected	Not Detected	Not Detected	Not Detected
324PNNLk141_7436763	No Host Detected	No Host Detected	No Host Detected	No Host Detected	No Host Detected	Multiple Hosts
335PNNLk141_5386600	No Host Detected	No Host Detected	No Host Detected	No Host Detected	No Host Detected	No Host Detected
330PNNLk141_5056671	No Host Detected	No Host Detected	No Host Detected	Not Detected	Not Detected	Not Detected
306PNNLk127_18302584	No Host Detected	No Host Detected	No Host Detected	No Host Detected	No Host Detected	No Host Detected
317PNNLk127_14534054	No Host Detected	No Host Detected	No Host Detected	No Host Detected	No Host Detected	No Host Detected
324PNNLk141_15871154	No Host Detected	No Host Detected	No Host Detected	No Host Detected	No Host Detected	No Host Detected
324PNNLk141_27131652	No Host Detected	Not Detected	Not Detected	Not Detected	Not Detected	Not Detected
335PNNLk141_2382702	No Host Detected	No Host Detected	No Host Detected	Not Detected	Not Detected	Not Detected
297PNNLk127_16171771	No Host Detected	No Host Detected	No Host Detected	Not Detected	No Host Detected	No Host Detected
335PNNLk141_15121400	No Host Detected	No Host Detected	No Host Detected	Not Detected	Not Detected	Not Detected
335PNNLk141_24973829	No Host Detected	No Host Detected	No Host Detected	Not Detected	Not Detected	Not Detected
324PNNLk141_10910450	No Host Detected	Not Detected	Not Detected	Not Detected	Not Detected	Not Detected
335PNNLk141_22134743	No Host Detected	No Host Detected	No Host Detected	No Host Detected	No Host Detected	No Host Detected
335PNNLk141_10431726	No Host Detected	No Host Detected	No Host Detected	Not Detected	Not Detected	Not Detected
324PNNLk141_2122190	No Host Detected	No Host Detected	No Host Detected	Not Detected	Not Detected	Not Detected
335PNNLk141_4816916	No Host Detected	No Host Detected	No Host Detected	Not Detected	Not Detected	Not Detected
324PNNLk141_4058668	No Host Detected	Not Detected	Not Detected	Not Detected	Not Detected	Not Detected
330PNNLk141_14559830	No Host Detected	Not Detected	Not Detected	Not Detected	Not Detected	Not Detected
335PNNLk141_27525018	No Host Detected	No Host Detected	No Host Detected	No Host Detected	No Host Detected	No Host Detected
330PNNLk141_10050368	No Host Detected	No Host Detected	No Host Detected	No Host Detected	No Host Detected	No Host Detected
297PNNLk127_6814368	No Host Detected	No Host Detected	No Host Detected	No Host Detected	No Host Detected	No Host Detected
335PNNLk141_4389871	No Host Detected	No Host Detected	No Host Detected	Not Detected	Not Detected	Not Detected
324PNNLk141_8126742	No Host Detected	No Host Detected	No Host Detected	No Host Detected	No Host Detected	No Host Detected
330PNNLk141_16802687	No Host Detected	No Host Detected	No Host Detected	No Host Detected	No Host Detected	No Host Detected
317PNNLk127_17499630	No Host Detected	No Host Detected	No Host Detected	No Host Detected	No Host Detected	No Host Detected
335PNNLk141_21965071	No Host Detected	No Host Detected	No Host Detected	No Host Detected	No Host Detected	No Host Detected
335PNNLk141_23983548	Multiple Hosts	Multiple Hosts	Multiple Hosts	Not Detected	Not Detected	Not Detected
324PNNLk141_9118860	No Host Detected	No Host Detected	No Host Detected	Not Detected	Not Detected	Not Detected
330PNNLk141_18125946	No Host Detected	Not Detected	Not Detected	Not Detected	Not Detected	Not Detected
306PNNLk127_22026436	No Host Detected	No Host Detected	No Host Detected	No Host Detected	No Host Detected	No Host Detected
324PNNLk141_26877992	Multiple Hosts	Multiple Hosts	Multiple Hosts	Not Detected	Not Detected	Not Detected
335PNNLk141_24370663	No Host Detected	No Host Detected	No Host Detected	Not Detected	Not Detected	Not Detected
324PNNLk141_15475024	No Host Detected	No Host Detected	No Host Detected	Not Detected	Not Detected	Not Detected
335PNNLk141_13152216	No Host Detected	No Host Detected	No Host Detected	Not Detected	Not Detected	Not Detected
335PNNLk141_8330890	No Host Detected	Not Detected	No Host Detected	Not Detected	Not Detected	Not Detected
335PNNLk141_9081860	Multiple Hosts	Multiple Hosts	Multiple Hosts	Not Detected	Not Detected	Not Detected

## Sheet: Fig3
Mean in boxplot	Fig.3a	Fig.3b	Fig.3c	Fig.3d	Fig.3e	Fig.3f	Fig.3g	Fig.3h
Pre-desiccation_MEAN	0.0121816	0.133274	0.0116934	0.0608886	NA	NA	NA	NA
Post-desiccation_MEAN	0.036643	0.093977	0.0339753	0.0134248	NA	NA	NA	NA
Pre-desiccation_MultipleHosts_MEAN	NA	NA	NA	NA	0.00996678	0.131179	NA	NA
Pre-desiccation_OneHost_MEAN	NA	NA	NA	NA	0.00221484	0.00209522	NA	NA
Post-desiccation_MultipleHosts_MEAN	NA	NA	NA	NA	NA	NA	0.0212766	0.0792933
Post-desiccation_OneHost_MEAN	NA	NA	NA	NA	NA	NA	0.0153664	0.0146837

## Sheet: Fig4
Fig. 4a
Cytoscape network is deposited on the Github (Wu, R. et al. Hi-C Metagenome Sequencing Reveals Soil Phage-Host Interactions. SFA_HiCv1.0, doi:10.5281/zenodo.8187973 (2023).)
Fig. 4b
The full network summary is provided as Supplementary Data 8 and also shown below.
	GENIE3 Network
Node name	drep name	Average shortest path length	Betweenness centrality	Closeness centrality	Clustering coefficient	Degree	Neighborhood connectivity	Radiality	Stress	Topological coefficient
B75	drep_75	2.12698	0.0937135	0.470149	0.128205	13	5.69231	0.913309	1010	0.136961
B117	drep_117	2.22222	0.0520195	0.45	0.111111	10	6.4	0.905983	698	0.171429
B43	drep_43	2.14286	0.0483024	0.466667	0.133333	10	7.5	0.912088	658	0.172093
B117	drep_117	2.33333	0.0615195	0.428571	0.0833333	9	5.55556	0.897436	714	0.176245
B63	drep_63	2.31746	0.0461784	0.431507	0.138889	9	6.11111	0.898657	564	0.175084
B97	drep_97	2.28571	0.0433635	0.4375	0.111111	9	6.33333	0.901099	460	0.166667
B56	drep_56	2.22222	0.0372137	0.45	0.166667	9	6.88889	0.905983	428	0.175439
B94	drep_94	2.33333	0.0333833	0.428571	0.138889	9	6.77778	0.897436	432	0.195286
B38	drep_38	2.2381	0.0496973	0.446809	0.0714286	8	6.625	0.904762	570	0.171429
B14	drep_14	2.25397	0.0464691	0.443662	0.107143	8	6.25	0.903541	516	0.163194
B68	drep_68	2.28571	0.0353049	0.4375	0.0714286	8	6.625	0.901099	444	0.1875
B80	drep_80	2.25397	0.0337088	0.443662	0.142857	8	7.375	0.903541	468	0.194444
B89	drep_89	2.2381	0.0323043	0.446809	0.107143	8	8.25	0.904762	460	0.201923
B42	drep_42	2.31746	0.0318478	0.431507	0.142857	8	7.25	0.898657	422	0.194444
B31	drep_31	2.25397	0.028146	0.443662	0.178571	8	7.625	0.903541	372	0.197368
B79	drep_79	2.33333	0.0261142	0.428571	0.178571	8	6.875	0.897436	352	0.198529
B25	drep_25	2.34921	0.0347976	0.425676	0.142857	7	7.14286	0.896215	444	0.203463
B22	drep_22	2.26984	0.0329722	0.440559	0.190476	7	7.71429	0.90232	368	0.199248
B2	drep_2	2.4127	0.0319651	0.414474	0.142857	7	6.42857	0.891331	360	0.198157
B15	drep_15	2.31746	0.0319651	0.431507	0.0952381	7	7	0.898657	376	0.200893
B90	drep_90	2.46032	0.0298211	0.406452	0.0952381	7	6.28571	0.887668	360	0.209184
B131	drep_131	2.47619	0.0277231	0.403846	0.190476	7	5.85714	0.886447	300	0.209184
B9	drep_9	2.31746	0.0247221	0.431507	0.238095	7	7.71429	0.898657	374	0.218487
B88	drep_88	2.25397	0.0232621	0.443662	0.047619	7	7.42857	0.903541	332	0.191837
B109	drep_109	2.28571	0.023246	0.4375	0.0952381	7	7.71429	0.901099	316	0.210084
B41	drep_41	2.33333	0.0220496	0.428571	0.142857	7	7.14286	0.897436	276	0.207792
B18	drep_18	2.36508	0.0307587	0.422819	0	6	6.66667	0.894994	408	0.195402
B70	drep_70	2.34921	0.0271457	0.425676	0.133333	6	7	0.896215	312	0.203125
B115	drep_115	2.42857	0.0252498	0.411765	0	6	6.33333	0.89011	296	0.213333
B102	drep_102	2.34921	0.0247831	0.425676	0.2	6	7.66667	0.896215	286	0.214286
B34	drep_34	2.38095	0.0213231	0.42	0.133333	6	7.33333	0.893773	268	0.22043
B106	drep_106	2.55556	0.0212834	0.391304	0.133333	6	6.5	0.880342	292	0.25
B21	drep_21	2.5873	0.0203416	0.386503	0.133333	6	5.5	0.8779	224	0.234848
B7	drep_7	2.5873	0.0200492	0.386503	0.266667	6	6	0.8779	230	0.243056
B89	drep_89	2.33333	0.0198236	0.428571	0.0666667	6	7.5	0.897436	306	0.213542
B48	drep_48	2.4127	0.0193755	0.414474	0.2	6	7.66667	0.891331	242	0.229167
B105	drep_105	2.44444	0.0190862	0.409091	0.133333	6	6.83333	0.888889	228	0.216667
B98	drep_98	2.46032	0.0165216	0.406452	0.133333	6	6.83333	0.887668	202	0.234568
B5	drep_5	2.55556	0.0134748	0.391304	0.333333	6	6.83333	0.880342	154	0.244048
B33	drep_33	2.42857	0.013429	0.411765	0.133333	6	7.66667	0.89011	220	0.244444
B81	drep_81	2.44444	0.0114799	0.409091	0.266667	6	7.66667	0.888889	150	0.255556
B28	drep_28	2.60317	0.0187589	0.384146	0.2	5	6.2	0.876679	188	0.252174
B29	drep_29	2.65079	0.0186443	0.377246	0.2	5	6	0.873016	186	0.252174
B8	drep_8	2.60317	0.0173297	0.384146	0.1	5	6.4	0.876679	216	0.263636
B112	drep_112	2.5873	0.016417	0.386503	0.1	5	5.8	0.8779	186	0.247619
B63	drep_63	2.5873	0.0158443	0.386503	0.1	5	5.2	0.8779	164	0.23
B59	drep_59	2.50794	0.0145453	0.398734	0.2	5	7.6	0.884005	162	0.255172
B56	drep_56	2.61905	0.0132703	0.381818	0.2	5	6.4	0.875458	160	0.269565
B80	drep_80	2.44444	0.00946446	0.409091	0.4	5	9	0.888889	132	0.283871
B51	drep_51	2.73016	0.0090692	0.366279	0.3	5	5.8	0.866911	106	0.28
B36	drep_36	2.61905	0.0121707	0.381818	0	4	7	0.875458	148	0.285714
B3	drep_3	2.69841	0.0115698	0.370588	0.166667	4	6	0.869353	134	0.289474
B44	drep_44	2.68254	0.0114643	0.372781	0	4	5.75	0.870574	114	0.263889
B57	drep_57	2.57143	0.00821063	0.388889	0	4	8	0.879121	126	0.304348
B52	drep_52	2.55556	0.00812072	0.391304	0.166667	4	7.75	0.880342	96	0.278846
B24	drep_24	2.79365	0.00764553	0.357955	0.166667	4	5.75	0.862027	94	0.308824
B39	drep_39	2.50794	0.00732898	0.398734	0.166667	4	8.5	0.884005	94	0.296296
B50	drep_50	2.71429	0.00730727	0.368421	0.166667	4	6.5	0.868132	94	0.315789
B8	drep_8	2.95238	0.00545992	0.33871	0.333333	4	5.25	0.849817	60	0.357143
B108	drep_108	2.69841	0.00527394	0.370588	0.333333	4	8	0.869353	76	0.352273
B61	drep_61	2.65079	0.00403078	0.377246	0.5	4	8.25	0.873016	50	0.333333
B40	drep_40	2.73016	0.00365892	0.366279	0.333333	3	8.66667	0.866911	66	0.416667
B27	drep_27	3	0	0.333333	1	2	8.5	0.846154	0	0.607143
B46	drep_46	2.88889	0	0.346154	1	2	11	0.854701	0	0.578947
	CLR Network
Node name	drep name	Average shortest path length	Betweenness centrality	Closeness centrality	Clustering coefficient	Degree	Neighborhood connectivity	Radiality	Stress	Topological coefficient
B8	drep_8	1.73016	0.0936922	0.577982	0.177866	23	9.56522	0.968254	1780	0.170031
B7	drep_7	1.74603	0.0633745	0.572727	0.210526	20	10.05	0.967564	1318	0.170339
B79	drep_79	1.7619	0.0584771	0.567568	0.251462	19	11.6316	0.966874	1168	0.197145
B102	drep_102	1.79365	0.0647315	0.557522	0.235294	18	10.8333	0.965493	1178	0.186782
B43	drep_43	1.8254	0.0434102	0.547826	0.25	17	11.2941	0.964113	848	0.198142
B98	drep_98	1.8254	0.0312309	0.547826	0.316176	17	13	0.964113	762	0.22807
B5	drep_5	1.88889	0.0395473	0.529412	0.275	16	11.9375	0.961353	882	0.221065
B117	drep_117	1.87302	0.0289227	0.533898	0.375	16	11.8125	0.962043	630	0.214773
B109	drep_109	1.8254	0.0272888	0.547826	0.333333	16	12.125	0.964113	648	0.209052
B115	drep_115	1.90476	0.0378126	0.525	0.257143	15	10.6	0.960663	760	0.196296
B89	drep_89	1.95238	0.0299351	0.512195	0.32967	14	11.7857	0.958592	622	0.226648
B51	drep_51	1.92063	0.0288675	0.520661	0.333333	13	12.3077	0.959972	616	0.223776
B75	drep_75	1.96825	0.0224958	0.508065	0.384615	13	12.3077	0.957902	478	0.236686
B88	drep_88	1.88889	0.0257466	0.529412	0.242424	12	12.5	0.961353	648	0.215517
B112	drep_112	1.98413	0.0178782	0.504	0.363636	12	12.75	0.957212	418	0.248366
B48	drep_48	2.04762	0.0135629	0.488372	0.378788	12	11.9167	0.954451	336	0.251773
B31	drep_31	2.03175	0.0295396	0.492188	0.2	11	9.63636	0.955141	490	0.194805
B68	drep_68	2	0.0176481	0.5	0.327273	11	12.1818	0.956522	388	0.234266
B33	drep_33	2	0.016196	0.5	0.327273	11	14.0909	0.956522	386	0.270979
B94	drep_94	2.01587	0.0132062	0.496063	0.381818	11	12.2727	0.955832	316	0.240642
B97	drep_97	2.03175	0.00794729	0.492188	0.490909	11	12.8182	0.955141	220	0.256364
B2	drep_2	2.04762	0.0181055	0.488372	0.288889	10	10.7	0.954451	338	0.214
B34	drep_34	2.11111	0.0179558	0.473684	0.355556	10	11.2	0.951691	312	0.25
B117	drep_117	2.07937	0.0290411	0.480916	0.0833333	9	8	0.953071	464	0.166667
B80	drep_80	2.15873	0.0208392	0.463235	0.222222	9	8.22222	0.94962	344	0.186869
B63	drep_63	2.04762	0.0184731	0.488372	0.277778	9	13.4444	0.954451	370	0.263617
B14	drep_14	2.19048	0.0182297	0.456522	0.25	9	9	0.94824	318	0.219444
B38	drep_38	1.98413	0.0178721	0.504	0.305556	9	14.3333	0.957212	412	0.260606
B89	drep_89	2.2381	0.0136891	0.446809	0.25	9	9.11111	0.94617	224	0.233618
B46	drep_46	2.2381	0.00796946	0.446809	0.444444	9	11.4444	0.94617	206	0.298246
B3	drep_3	2.06349	0.0152955	0.484615	0.214286	8	11.625	0.953761	308	0.232143
B80	drep_80	2.15873	0.015233	0.463235	0.214286	8	9.375	0.94962	264	0.212209
B36	drep_36	2.15873	0.0134918	0.463235	0.285714	8	12.125	0.94962	286	0.272727
B131	drep_131	2.19048	0.0128949	0.456522	0.285714	8	10	0.94824	238	0.232558
B108	drep_108	2.09524	0.0128347	0.477273	0.321429	8	13.25	0.952381	222	0.270408
B18	drep_18	2.15873	0.0127053	0.463235	0.285714	8	9.25	0.94962	246	0.205556
B56	drep_56	2.09524	0.0094517	0.477273	0.285714	8	11.875	0.952381	210	0.242347
B57	drep_57	2.11111	0.00876003	0.473684	0.321429	8	12	0.951691	202	0.25
B81	drep_81	2.04762	0.00732356	0.488372	0.357143	8	14.25	0.954451	186	0.274038
B70	drep_70	2.19048	0.00731404	0.456522	0.392857	8	12.375	0.94824	168	0.287791
B22	drep_22	2.11111	0.0060107	0.473684	0.321429	8	14.875	0.951691	204	0.31383
B44	drep_44	2.14286	0.0057677	0.466667	0.357143	8	11.875	0.950311	132	0.258152
B41	drep_41	2.14286	0.00501123	0.466667	0.464286	8	15.25	0.950311	156	0.331522
B24	drep_24	2.34921	0.0164103	0.425676	0.142857	7	7.14286	0.941339	250	0.214286
B21	drep_21	2.28571	0.013173	0.4375	0.285714	7	8.42857	0.944099	204	0.223938
B105	drep_105	2.1746	0.0115273	0.459854	0.142857	7	10.2857	0.94893	246	0.232558
B90	drep_90	2.20635	0.0105674	0.453237	0.333333	7	12.5714	0.94755	218	0.295918
B63	drep_63	2.22222	0.00880311	0.45	0.333333	7	10.2857	0.94686	182	0.244898
B39	drep_39	2.19048	0.00687252	0.456522	0.285714	7	12.1429	0.94824	160	0.27907
B42	drep_42	2.26984	0.00608478	0.440559	0.47619	7	12.1429	0.94479	132	0.303571
B52	drep_52	2.15873	0.005333	0.463235	0.47619	7	15.1429	0.94962	148	0.329193
B50	drep_50	2.12698	0.00364568	0.470149	0.47619	7	15.7143	0.951001	120	0.327381
B28	drep_28	2.19048	0.00231095	0.456522	0.619048	7	13.5714	0.94824	74	0.308442
B29	drep_29	2.2381	0.0112998	0.446809	0.4	6	12.5	0.94617	184	0.300813
B59	drep_59	2.44444	0.0073582	0.409091	0.2	6	8.16667	0.937198	126	0.275862
B9	drep_9	2.34921	0.00472887	0.425676	0.333333	6	10.1667	0.941339	96	0.290476
B8	drep_8	2.28571	0.00250937	0.4375	0.533333	6	14	0.944099	60	0.35
B61	drep_61	2.33333	0.00714751	0.428571	0.1	5	10	0.942029	146	0.268571
B25	drep_25	2.38095	0.00647597	0.42	0.2	5	10	0.939959	118	0.3
B15	drep_15	2.47619	0.00634639	0.403846	0.1	5	7.8	0.935818	106	0.276923
B40	drep_40	2.33333	0.0030042	0.428571	0.5	5	13.6	0.942029	72	0.372222
B27	drep_27	2.53968	0.0021418	0.39375	0.4	5	8.6	0.933057	34	0.344
B106	drep_106	2.42857	0.00571254	0.411765	0.166667	4	10	0.937888	114	0.306452
B56	drep_56	2.57143	0.00330487	0.388889	0.166667	4	8.5	0.931677	58	0.333333
	Pearson Network
Node name	drep name	Average shortest path length	Betweenness centrality	Closeness centrality	Clustering coefficient	Degree	Neighborhood connectivity	Radiality	Stress	Topological coefficient
B63	drep_63	1.4375	0.0861866	0.695652	0.633333	21	14.9048	0.979167	390	0.496825
B108	drep_108	1.40625	0.0754976	0.711111	0.684211	20	15.6	0.980655	354	0.503226
B109	drep_109	1.40625	0.0541635	0.711111	0.694737	20	15.75	0.980655	352	0.508065
B80	drep_80	1.5	0.0459709	0.666667	0.684211	20	15.35	0.97619	254	0.52931
B68	drep_68	1.4375	0.0414401	0.695652	0.705263	20	15.7	0.979167	280	0.523333
B38	drep_38	1.5625	0.0379254	0.64	0.707602	19	15.4211	0.973214	194	0.550752
B44	drep_44	1.4375	0.0336953	0.695652	0.754386	19	16.3684	0.979167	252	0.528014
B89	drep_89	1.53125	0.091238	0.653061	0.566176	17	14.3529	0.974702	452	0.478431
B88	drep_88	1.625	0.00924034	0.615385	0.830882	17	16.7059	0.970238	82	0.596639
B41	drep_41	1.625	0.0069874	0.615385	0.845588	17	16.8824	0.970238	78	0.602941
B39	drep_39	1.65625	0.0661922	0.603774	0.783333	16	16.4375	0.96875	256	0.606481
B51	drep_51	1.65625	0.0146801	0.603774	0.833333	16	16.875	0.96875	106	0.602679
B52	drep_52	1.625	0.0110723	0.615385	0.833333	16	17	0.970238	98	0.586207
B102	drep_102	1.5625	0.101726	0.64	0.552381	15	14.2667	0.973214	440	0.460215
B29	drep_29	1.75	0.0191376	0.571429	0.857143	15	16.8667	0.964286	70	0.648718
B70	drep_70	1.71875	0.0136764	0.581818	0.809524	15	16.7333	0.965774	104	0.619753
B56	drep_56	1.75	0.00334421	0.571429	0.904762	15	17.3333	0.964286	34	0.666667
B57	drep_57	1.84375	0.00360343	0.542373	0.878788	12	17.5	0.959821	26	0.673077
B43	drep_43	1.71875	0.0886964	0.581818	0.527273	11	13.5455	0.965774	352	0.46395
B98	drep_98	1.8125	0.127173	0.551724	0.611111	9	14.1111	0.96131	486	0.5
B36	drep_36	1.9375	0.00328066	0.516129	0.833333	9	17.3333	0.955357	28	0.666667
B89	drep_89	2.0625	0.000437	0.484848	0.933333	6	17.5	0.949405	6	0.7
B28	drep_28	2.1875	0.00616729	0.457143	0.7	5	13.6	0.943452	44	0.618182
B79	drep_79	2.1875	0	0.457143	1	3	13.6667	0.943452	0	0.594203
B48	drep_48	2.71875	0.0625	0.367816	0	2	5	0.918155	224	0.5
B131	drep_131	2.5	0	0.4	1	2	10	0.928571	0	0.666667
B27	drep_27	2.34375	0	0.426667	1	2	20	0.936012	0	0.909091
B40	drep_40	2.34375	0	0.426667	1	2	17.5	0.936012	0	0.875
B56	drep_56	2.34375	0	0.426667	1	2	20.5	0.936012	0	0.931818
B97	drep_97	2.4375	0	0.410256	1	2	14	0.931548	0	0.777778
B117	drep_117	3.6875	0	0.271186	0	1	2	0.872024	0	0
B22	drep_22	2.625	0	0.380952	0	1	16	0.922619	0	0
B94	drep_94	2.6875	0	0.372093	0	1	11	0.919643	0	0

## Sheet: Fig5
Fig. 5a
Mean in boxplot	Fig.5a
Pre-desiccation_VHP_MEAN	0.135715
Pre-desiccation_VHP_MEAN	0.23877
Fig5 b and c
The raw data used to calculate the regression between viral copy per host and host abundance as well as the box plot in Fig.5a
VC	BinCluster	VC_tax	BinTax	Sample1	CopyPerCell	BinAbundance	Sample
335PNNLk141_9081860	Cluster25	Unassigned	d__Bacteria;p__Gemmatimonadota;c__Gemmatimonadetes;o__Gemmatimonadales;f__Gemmatimonadaceae	T0_324	0.0537513	0.22085	Pre-desiccation
335PNNLk141_9081860	Cluster24	Unassigned	d__Bacteria;p__Gemmatimonadota;c__Gemmatimonadetes;o__Gemmatimonadales;f__Gemmatimonadaceae	T0_330	0.0248514	0.458408	Pre-desiccation
335PNNLk141_9081860	Cluster21	Unassigned	d__Bacteria;p__Gemmatimonadota;c__Gemmatimonadetes;o__Longimicrobiales	T0_324	0.00309899	5.98343	Pre-desiccation
324PNNLk141_26877992	Cluster21	Unassigned	d__Bacteria;p__Gemmatimonadota;c__Gemmatimonadetes;o__Longimicrobiales	T0_335	0.00294757	5.40901	Pre-desiccation
335PNNLk141_9081860	Cluster57	Unassigned	k__Bacteria;p__Acidobacteria	T0_324	0.00354358	6.14842	Pre-desiccation
324PNNLk141_26877992	Cluster57	Unassigned	k__Bacteria;p__Acidobacteria	T0_324	0.0169665	6.14842	Pre-desiccation
335PNNLk141_9081860	Cluster57	Unassigned	k__Bacteria;p__Acidobacteria	T0_330	0.00371693	6.43293	Pre-desiccation
324PNNLk141_26877992	Cluster57	Unassigned	k__Bacteria;p__Acidobacteria	T0_330	0.00542743	6.43293	Pre-desiccation
324PNNLk141_26877992	Cluster29	Unassigned	k__Bacteria;p__Acidobacteria	T0_330	0.039111	0.432945	Pre-desiccation
324PNNLk141_26877992	Cluster57	Unassigned	k__Bacteria;p__Acidobacteria	T0_335	0.00272075	6.6223	Pre-desiccation
335PNNLk141_9081860	Cluster56	Unassigned	k__Bacteria;p__Acidobacteria	T0_335	0.00770258	1.89135	Pre-desiccation
324PNNLk141_26877992	Cluster56	Unassigned	k__Bacteria;p__Acidobacteria	T0_335	0.00977987	1.89135	Pre-desiccation
335PNNLk141_9081860	Cluster134	Unassigned	k__Bacteria;p__Actinobacteria;c__Actinobacteria;o__Actinomycetales	T0_330	0.037274	0.18852	Pre-desiccation
324PNNLk141_22252961	Cluster14	Unassigned	k__Bacteria;p__Chlamydiae;c__Chlamydiia;o__Chlamydiales	T0_330	0.526451	0.0962416	Pre-desiccation
324PNNLk141_26877992	Cluster85	Unassigned	k__Bacteria;p__Chloroflexi;c__Thermomicrobia	T0_330	0.0281192	0.262775	Pre-desiccation
335PNNLk141_9081860	Cluster85	Unassigned	k__Bacteria;p__Chloroflexi;c__Thermomicrobia	T0_330	0.0770286	0.262775	Pre-desiccation
324PNNLk141_26877992	Cluster94	Unassigned	k__Bacteria;p__Proteobacteria;c__Alphaproteobacteria	T0_324	0.348087	1.29582	Pre-desiccation
335PNNLk141_9081860	Cluster94	Unassigned	k__Bacteria;p__Proteobacteria;c__Alphaproteobacteria	T0_324	0.445289	1.29582	Pre-desiccation
335PNNLk141_9081860	Cluster94	Unassigned	k__Bacteria;p__Proteobacteria;c__Alphaproteobacteria	T0_330	0.464596	1.61776	Pre-desiccation
324PNNLk141_26877992	Cluster94	Unassigned	k__Bacteria;p__Proteobacteria;c__Alphaproteobacteria	T0_330	0.505474	1.61776	Pre-desiccation
324PNNLk141_26877992	Cluster94	Unassigned	k__Bacteria;p__Proteobacteria;c__Alphaproteobacteria	T0_335	0.401237	2.0847	Pre-desiccation
330PNNLk141_7025232	Cluster42	Siphoviridae	k__Bacteria;p__Proteobacteria;c__Alphaproteobacteria	T0_335	0.536377	0.072085	Pre-desiccation
335PNNLk141_9081860	Cluster94	Unassigned	k__Bacteria;p__Proteobacteria;c__Alphaproteobacteria	T0_335	0.551683	2.0847	Pre-desiccation
335PNNLk141_9081860	Cluster80	Unassigned	k__Bacteria;p__Proteobacteria;c__Alphaproteobacteria;o__Rhizobiales/Hyphomicrobiales	T0_330	0.0442097	0.202308	Pre-desiccation
335PNNLk141_9081860	Cluster81	Unassigned	k__Bacteria;p__Proteobacteria;c__Alphaproteobacteria;o__Rhizobiales/Hyphomicrobiales	T0_330	0.0465344	0.291394	Pre-desiccation
335PNNLk141_9081860	Cluster89	Unassigned	k__Bacteria;p__Proteobacteria;c__Alphaproteobacteria;o__Rhizobiales/Hyphomicrobiales	T0_324	0.0373494	0.748496	Pre-desiccation
335PNNLk141_9081860	Cluster93	Unassigned	k__Bacteria;p__Proteobacteria;c__Alphaproteobacteria;o__Rhizobiales/Hyphomicrobiales	T0_324	0.126577	0.119505	Pre-desiccation
324PNNLk141_26877992	Cluster93	Unassigned	k__Bacteria;p__Proteobacteria;c__Alphaproteobacteria;o__Rhizobiales/Hyphomicrobiales	T0_335	0.0242817	0.0909301	Pre-desiccation
335PNNLk141_9081860	Cluster93	Unassigned	k__Bacteria;p__Proteobacteria;c__Alphaproteobacteria;o__Rhizobiales/Hyphomicrobiales	T0_335	0.0764965	0.0909301	Pre-desiccation
335PNNLk141_9081860	Cluster22	Unassigned	k__Bacteria;p__Proteobacteria;c__Gammaproteobacteria	T0_335	0.0303946	0.417713	Pre-desiccation
335PNNLk141_23983548	Cluster9	Unassigned	Unclassified	T0_324	0.0340447	0.248748	Pre-desiccation
335PNNLk141_9081860	Cluster91	Unassigned	Unclassified	T0_324	0.0720821	0.0788071	Pre-desiccation
335PNNLk141_23983548	Cluster8	Unassigned	Unclassified	T0_324	0.146772	1.78427	Pre-desiccation
335PNNLk141_23983548	Cluster12	Unassigned	Unclassified	T0_324	0.293557	0.37806	Pre-desiccation
335PNNLk141_9081860	Cluster92	Unassigned	Unclassified	T0_330	0.0390968	0.0186377	Pre-desiccation
335PNNLk141_23983548	Cluster11	Unassigned	Unclassified	T0_330	0.0434681	0.0238171	Pre-desiccation
335PNNLk141_23983548	Cluster9	Unassigned	Unclassified	T0_330	0.0443405	0.229852	Pre-desiccation
335PNNLk141_9081860	Cluster73	Unassigned	Unclassified	T0_330	0.0761423	0.0800517	Pre-desiccation
335PNNLk141_23983548	Cluster8	Unassigned	Unclassified	T0_330	0.185279	1.92622	Pre-desiccation
335PNNLk141_23983548	Cluster12	Unassigned	Unclassified	T0_330	0.504189	0.411567	Pre-desiccation
324PNNLk141_26877992	Cluster96	Unassigned	Unclassified	T0_335	0.0135852	0.035188	Pre-desiccation
335PNNLk141_9081860	Cluster96	Unassigned	Unclassified	T0_335	0.0213993	0.035188	Pre-desiccation
335PNNLk141_23983548	Cluster10	Unassigned	Unclassified	T0_335	0.0268029	0.205883	Pre-desiccation
335PNNLk141_9081860	Cluster92	Unassigned	Unclassified	T0_335	0.0272893	0.0125464	Pre-desiccation
324PNNLk141_26877992	Cluster91	Unassigned	Unclassified	T0_335	0.042285	0.126776	Pre-desiccation
335PNNLk141_9081860	Cluster91	Unassigned	Unclassified	T0_335	0.0444046	0.126776	Pre-desiccation
335PNNLk141_23983548	Cluster11	Unassigned	Unclassified	T0_335	0.152626	0.0226467	Pre-desiccation
335PNNLk141_23983548	Cluster8	Unassigned	Unclassified	T0_335	0.155613	1.17286	Pre-desiccation
335PNNLk141_23983548	Cluster12	Unassigned	Unclassified	T0_335	0.245994	0.245003	Pre-desiccation
306PNNLk127_18242967	Cluster48	Siphoviridae	k__Bacteria;p__Proteobacteria;c__Betaproteobacteria;o__Burkholderiales	D0_297	0.00443561	0.546831	Post-desiccation
306PNNLk127_18242967	Cluster43	Siphoviridae	k__Bacteria;p__Actinobacteria;c__Actinobacteria;o__Actinomycetales	D0_297	0.00657646	0.438001	Post-desiccation
306PNNLk127_17212241	Cluster94	Siphoviridae	k__Bacteria;p__Proteobacteria;c__Alphaproteobacteria	D0_297	0.00698208	4.0312	Post-desiccation
317PNNLk127_20280552	Cluster57	Unassigned	k__Bacteria;p__Acidobacteria	D0_297	0.0112776	1.51939	Post-desiccation
306PNNLk127_29030829	Cluster115	Siphoviridae	k__Bacteria;p__Actinobacteria;c__Actinobacteria;o__Actinomycetales	D0_297	0.0139454	0.0368116	Post-desiccation
297PNNLk127_22059907	Cluster93	Unassigned	k__Bacteria;p__Proteobacteria;c__Alphaproteobacteria;o__Rhizobiales	D0_297	0.0214424	0.111372	Post-desiccation
297PNNLk127_22059907	Cluster56	Unassigned	k__Bacteria;p__Actinobacteria;c__Actinobacteria	D0_297	0.0289575	0.39436	Post-desiccation
306PNNLk127_17212241	Cluster58	Siphoviridae	Unclassified	D0_297	0.0297245	0.0444025	Post-desiccation
317PNNLk127_20280552	Cluster72	Unassigned	Unclassified	D0_297	0.0311988	0.0612604	Post-desiccation
317PNNLk127_20280552	Cluster73	Unassigned	Unclassified	D0_297	0.0345778	0.0570852	Post-desiccation
297PNNLk127_8931386	Cluster115	Siphoviridae	k__Bacteria;p__Actinobacteria;c__Actinobacteria;o__Actinomycetales	D0_297	0.0521277	0.0368116	Post-desiccation
324PNNLk141_12418206	Cluster72	Siphoviridae	Unclassified	D0_297	0.0609013	0.0612604	Post-desiccation
317PNNLk127_20280552	Cluster76	Unassigned	k__Bacteria;p__Proteobacteria;c__Alphaproteobacteria;o__Rhizobiales	D0_297	0.0715068	0.662049	Post-desiccation
317PNNLk127_12386774	Cluster72	Unassigned	Unclassified	D0_297	0.0863189	0.0612604	Post-desiccation
324PNNLk141_12418206	Cluster73	Siphoviridae	Unclassified	D0_297	0.0899962	0.0570852	Post-desiccation
306PNNLk127_18242967	Cluster117	Siphoviridae	k__Bacteria;p__Actinobacteria;c__Actinobacteria;o__Actinomycetales	D0_297	0.181976	1.30303	Post-desiccation
317PNNLk127_12386774	Cluster76	Unassigned	k__Bacteria;p__Proteobacteria;c__Alphaproteobacteria;o__Rhizobiales	D0_297	0.19784	0.662049	Post-desiccation
306PNNLk127_29030829	Cluster117	Siphoviridae	k__Bacteria;p__Actinobacteria;c__Actinobacteria;o__Actinomycetales	D0_297	0.233426	1.30303	Post-desiccation
324PNNLk141_12418206	Cluster76	Siphoviridae	k__Bacteria;p__Proteobacteria;c__Alphaproteobacteria;o__Rhizobiales	D0_297	0.248149	0.662049	Post-desiccation
297PNNLk127_22059907	Cluster94	Unassigned	k__Bacteria;p__Proteobacteria;c__Alphaproteobacteria	D0_297	0.264183	4.0312	Post-desiccation
297PNNLk127_8931386	Cluster117	Siphoviridae	k__Bacteria;p__Actinobacteria;c__Actinobacteria;o__Actinomycetales	D0_297	0.342785	1.30303	Post-desiccation
306PNNLk127_19158703	Cluster117	Siphoviridae	k__Bacteria;p__Actinobacteria;c__Actinobacteria;o__Actinomycetales	D0_297	0.3995	1.30303	Post-desiccation
317PNNLk127_20280552	Cluster75	Unassigned	k__Bacteria;p__Proteobacteria;c__Alphaproteobacteria;o__Rhizobiales	D0_297	0.427727	1.3253	Post-desiccation
297PNNLk127_27523483	Cluster117	Unassigned	k__Bacteria;p__Actinobacteria;c__Actinobacteria;o__Actinomycetales	D0_297	0.42896	1.30303	Post-desiccation
297PNNLk127_21950498	Cluster117	Siphoviridae	k__Bacteria;p__Actinobacteria;c__Actinobacteria;o__Actinomycetales	D0_297	0.446581	1.30303	Post-desiccation
317PNNLk127_12386774	Cluster75	Unassigned	k__Bacteria;p__Proteobacteria;c__Alphaproteobacteria;o__Rhizobiales	D0_297	0.462268	1.3253	Post-desiccation
324PNNLk141_12418206	Cluster75	Siphoviridae	k__Bacteria;p__Proteobacteria;c__Alphaproteobacteria;o__Rhizobiales	D0_297	0.76536	1.3253	Post-desiccation
297PNNLk127_27728369	Cluster102	Unassigned	k__Bacteria;p__Proteobacteria;c__Alphaproteobacteria	D0_297	1.04531	0.233439	Post-desiccation
306PNNLk127_17212241	Cluster44	Siphoviridae	k__Bacteria;p__Proteobacteria;c__Betaproteobacteria	D0_297	1.21696	1.50435	Post-desiccation
306PNNLk127_17212241	Cluster8	Siphoviridae	Unclassified	D0_306	0.00236471	4.29936	Post-desiccation
306PNNLk127_19158703	Cluster116	Siphoviridae	k__Bacteria;p__Actinobacteria;c__Actinobacteria;o__Actinomycetales	D0_306	0.00904337	0.198004	Post-desiccation
306PNNLk127_18242967	Cluster116	Siphoviridae	k__Bacteria;p__Actinobacteria;c__Actinobacteria;o__Actinomycetales	D0_306	0.0123464	0.198004	Post-desiccation
306PNNLk127_29030829	Cluster116	Siphoviridae	k__Bacteria;p__Actinobacteria;c__Actinobacteria;o__Actinomycetales	D0_306	0.0126029	0.198004	Post-desiccation
306PNNLk127_19158703	Cluster115	Siphoviridae	k__Bacteria;p__Actinobacteria;c__Actinobacteria;o__Actinomycetales	D0_306	0.0315764	0.426526	Post-desiccation
306PNNLk127_17212241	Cluster58	Siphoviridae	Unclassified	D0_306	0.0334297	0.137903	Post-desiccation
297PNNLk127_21950498	Cluster115	Siphoviridae	k__Bacteria;p__Actinobacteria;c__Actinobacteria;o__Actinomycetales	D0_306	0.0352309	0.426526	Post-desiccation
306PNNLk127_29030829	Cluster115	Siphoviridae	k__Bacteria;p__Actinobacteria;c__Actinobacteria;o__Actinomycetales	D0_306	0.0366709	0.426526	Post-desiccation
297PNNLk127_21950498	Cluster116	Siphoviridae	k__Bacteria;p__Actinobacteria;c__Actinobacteria;o__Actinomycetales	D0_306	0.04036	0.198004	Post-desiccation
306PNNLk127_18242967	Cluster115	Siphoviridae	k__Bacteria;p__Actinobacteria;c__Actinobacteria;o__Actinomycetales	D0_306	0.0431096	0.426526	Post-desiccation
297PNNLk127_8931386	Cluster117	Siphoviridae	k__Bacteria;p__Actinobacteria;c__Actinobacteria;o__Actinomycetales	D0_306	0.154688	2.07029	Post-desiccation
306PNNLk127_19158703	Cluster117	Siphoviridae	k__Bacteria;p__Actinobacteria;c__Actinobacteria;o__Actinomycetales	D0_306	0.197597	2.07029	Post-desiccation
297PNNLk127_27523483	Cluster117	Unassigned	k__Bacteria;p__Actinobacteria;c__Actinobacteria;o__Actinomycetales	D0_306	0.236018	2.07029	Post-desiccation
306PNNLk127_18242967	Cluster117	Siphoviridae	k__Bacteria;p__Actinobacteria;c__Actinobacteria;o__Actinomycetales	D0_306	0.248013	2.07029	Post-desiccation
306PNNLk127_29030829	Cluster117	Siphoviridae	k__Bacteria;p__Actinobacteria;c__Actinobacteria;o__Actinomycetales	D0_306	0.269451	2.07029	Post-desiccation
297PNNLk127_22059907	Cluster94	Unassigned	k__Bacteria;p__Proteobacteria;c__Alphaproteobacteria	D0_306	0.269978	4.36119	Post-desiccation
297PNNLk127_21950498	Cluster117	Siphoviridae	k__Bacteria;p__Actinobacteria;c__Actinobacteria;o__Actinomycetales	D0_306	0.270248	2.07029	Post-desiccation
297PNNLk127_27728369	Cluster102	Unassigned	k__Bacteria;p__Proteobacteria;c__Alphaproteobacteria	D0_306	0.756228	0.172873	Post-desiccation
306PNNLk127_17212241	Cluster44	Siphoviridae	k__Bacteria;p__Proteobacteria;c__Betaproteobacteria	D0_306	1.24198	0.552724	Post-desiccation
306PNNLk127_17212241	Cluster94	Siphoviridae	k__Bacteria;p__Proteobacteria;c__Alphaproteobacteria	D0_317	0.00598344	4.55737	Post-desiccation
306PNNLk127_17212241	Cluster89	Siphoviridae	k__Bacteria;p__Proteobacteria;c__Alphaproteobacteria;o__Rhizobiales	D0_317	0.018013	0.848119	Post-desiccation
297PNNLk127_27728369	Cluster79	Unassigned	k__Bacteria;p__Proteobacteria;c__Alphaproteobacteria;o__Rhizobiales	D0_317	0.0181916	0.711785	Post-desiccation
324PNNLk141_7436763	Cluster71	Unassigned	k__Bacteria;p__Acidobacteria;c__Acidobacteriia;o__Acidobacteriales	D0_317	0.0183555	0.127655	Post-desiccation
297PNNLk127_27728369	Cluster89	Unassigned	k__Bacteria;p__Proteobacteria;c__Alphaproteobacteria;o__Rhizobiales	D0_317	0.0228208	0.848119	Post-desiccation
306PNNLk127_17212241	Cluster95	Siphoviridae	Unclassified	D0_317	0.0241884	0.0251322	Post-desiccation
306PNNLk127_17212241	Cluster93	Siphoviridae	k__Bacteria;p__Proteobacteria;c__Alphaproteobacteria;o__Rhizobiales	D0_317	0.0245366	0.102544	Post-desiccation
306PNNLk127_18242967	Cluster116	Siphoviridae	k__Bacteria;p__Actinobacteria;c__Actinobacteria;o__Actinomycetales	D0_317	0.0275757	0.182384	Post-desiccation
306PNNLk127_17212241	Cluster58	Siphoviridae	Unclassified	D0_317	0.0346298	0.0764249	Post-desiccation
306PNNLk127_29030829	Cluster116	Siphoviridae	k__Bacteria;p__Actinobacteria;c__Actinobacteria;o__Actinomycetales	D0_317	0.0484502	0.182384	Post-desiccation
297PNNLk127_27728369	Cluster98	Unassigned	k__Bacteria;p__Proteobacteria;c__Alphaproteobacteria;o__Caulobacterales;f__Caulobacteraceae	D0_317	0.0704729	0.13776	Post-desiccation
306PNNLk127_19158703	Cluster117	Siphoviridae	k__Bacteria;p__Actinobacteria;c__Actinobacteria;o__Actinomycetales	D0_317	0.147624	0.803566	Post-desiccation
306PNNLk127_18242967	Cluster117	Siphoviridae	k__Bacteria;p__Actinobacteria;c__Actinobacteria;o__Actinomycetales	D0_317	0.21035	0.803566	Post-desiccation
306PNNLk127_29030829	Cluster117	Siphoviridae	k__Bacteria;p__Actinobacteria;c__Actinobacteria;o__Actinomycetales	D0_317	0.241255	0.803566	Post-desiccation
297PNNLk127_22059907	Cluster94	Unassigned	k__Bacteria;p__Proteobacteria;c__Alphaproteobacteria	D0_317	0.245305	4.55737	Post-desiccation
297PNNLk127_8931386	Cluster117	Siphoviridae	k__Bacteria;p__Actinobacteria;c__Actinobacteria;o__Actinomycetales	D0_317	0.263424	0.803566	Post-desiccation
297PNNLk127_27523483	Cluster117	Unassigned	k__Bacteria;p__Actinobacteria;c__Actinobacteria;o__Actinomycetales	D0_317	0.308677	0.803566	Post-desiccation
297PNNLk127_21950498	Cluster117	Siphoviridae	k__Bacteria;p__Actinobacteria;c__Actinobacteria;o__Actinomycetales	D0_317	0.348379	0.803566	Post-desiccation
324PNNLk141_7436763	Cluster52	Unassigned	Unclassified	D0_317	0.718785	0.520089	Post-desiccation
306PNNLk127_17212241	Cluster44	Siphoviridae	k__Bacteria;p__Proteobacteria;c__Betaproteobacteria	D0_317	1.12937	1.04437	Post-desiccation
306PNNLk127_6240701	Cluster90	Unassigned	k__Bacteria;p__Proteobacteria;c__Alphaproteobacteria;o__Rhizobiales	D0_317	1.43683	0.348475	Post-desiccation
